# Supplementary material for: Optical convolutional spectrometer
Source: Nat Photonics. 2026 Apr 15;20(6):664–72. doi: 10.1038/s41566-026-01891-6 (PMC13241319; doi:10.1038/s41566-026-01891-6)
Supplement: Supplementary file 4 — Custom code used for different spectroscopic sensing applications, including the kNN and SVR models for solid classification and liquid concentration analysis, and the SVR and DFNN models for biomarker analysis. [file 41566_2026_1891_MOESM4_ESM.zip]

Archive with 297 entries (292 files):
- kNN&SVR models for solid and liquid substances/
- kNN&SVR models for solid and liquid substances/Glucose_data.xlsx
- kNN&SVR models for solid and liquid substances/Glurcose_solution/
- kNN&SVR models for solid and liquid substances/Glurcose_solution/adapt.m
- kNN&SVR models for solid and liquid substances/Glurcose_solution/AFEm.m
- kNN&SVR models for solid and liquid substances/Glurcose_solution/backw.m
- kNN&SVR models for solid and liquid substances/Glurcose_solution/bay_errorbar.m
- kNN&SVR models for solid and liquid substances/Glurcose_solution/bay_initlssvm.m
- kNN&SVR models for solid and liquid substances/Glurcose_solution/bay_lssvm.m
- kNN&SVR models for solid and liquid substances/Glurcose_solution/bay_lssvmARD.m
- kNN&SVR models for solid and liquid substances/Glurcose_solution/bay_modoutClass.m
- kNN&SVR models for solid and liquid substances/Glurcose_solution/bay_optimize.m
- kNN&SVR models for solid and liquid substances/Glurcose_solution/bay_rr.m
- kNN&SVR models for solid and liquid substances/Glurcose_solution/BETACDF.m
- kNN&SVR models for solid and liquid substances/Glurcose_solution/BETAINV.m
- kNN&SVR models for solid and liquid substances/Glurcose_solution/BETAPDF.m
- kNN&SVR models for solid and liquid substances/Glurcose_solution/bitreverse32.m
- kNN&SVR models for solid and liquid substances/Glurcose_solution/carspls.m
- kNN&SVR models for solid and liquid substances/Glurcose_solution/changelssvm.m
- kNN&SVR models for solid and liquid substances/Glurcose_solution/CHECKTW.m
- kNN&SVR models for solid and liquid substances/Glurcose_solution/CHKSUBS.m
- kNN&SVR models for solid and liquid substances/Glurcose_solution/cilssvm.m
- kNN&SVR models for solid and liquid substances/Glurcose_solution/CIP2pred.m
- kNN&SVR models for solid and liquid substances/Glurcose_solution/classplot2.m
- kNN&SVR models for solid and liquid substances/Glurcose_solution/code.m
- kNN&SVR models for solid and liquid substances/Glurcose_solution/codedist_bay.m
- kNN&SVR models for solid and liquid substances/Glurcose_solution/codedist_hamming.m
- kNN&SVR models for solid and liquid substances/Glurcose_solution/codedist_loss.m
- kNN&SVR models for solid and liquid substances/Glurcose_solution/codelssvm.m
- kNN&SVR models for solid and liquid substances/Glurcose_solution/code_ECOC.m
- kNN&SVR models for solid and liquid substances/Glurcose_solution/code_MOC.m
- kNN&SVR models for solid and liquid substances/Glurcose_solution/code_OneVsAll.m
- kNN&SVR models for solid and liquid substances/Glurcose_solution/code_OneVsOne.m
- kNN&SVR models for solid and liquid substances/Glurcose_solution/crossvalidate.m
- kNN&SVR models for solid and liquid substances/Glurcose_solution/crossvalidatelssvm.m
- kNN&SVR models for solid and liquid substances/Glurcose_solution/csa.m
- kNN&SVR models for solid and liquid substances/Glurcose_solution/csvd.m
- kNN&SVR models for solid and liquid substances/Glurcose_solution/databin.m
- kNN&SVR models for solid and liquid substances/Glurcose_solution/denoise_kpca.m
- kNN&SVR models for solid and liquid substances/Glurcose_solution/DISTCHCK.m
- kNN&SVR models for solid and liquid substances/Glurcose_solution/dosc.m
- kNN&SVR models for solid and liquid substances/Glurcose_solution/eign.m
- kNN&SVR models for solid and liquid substances/Glurcose_solution/Err_ga.m
- kNN&SVR models for solid and liquid substances/Glurcose_solution/expred1.m
- kNN&SVR models for solid and liquid substances/Glurcose_solution/expred2.m
- kNN&SVR models for solid and liquid substances/Glurcose_solution/FINV.M
- kNN&SVR models for solid and liquid substances/Glurcose_solution/FisherLDA.m
- kNN&SVR models for solid and liquid substances/Glurcose_solution/gaplsout.M
- kNN&SVR models for solid and liquid substances/Glurcose_solution/gaplssp.m
- kNN&SVR models for solid and liquid substances/Glurcose_solution/gcrossvalidate.m
- kNN&SVR models for solid and liquid substances/Glurcose_solution/gcrossvalidatelssvm.m
- kNN&SVR models for solid and liquid substances/Glurcose_solution/glfdiff.m
- kNN&SVR models for solid and liquid substances/Glurcose_solution/gridsearch.m
- kNN&SVR models for solid and liquid substances/Glurcose_solution/initlssvm.m
- kNN&SVR models for solid and liquid substances/Glurcose_solution/kentropy.m
- kNN&SVR models for solid and liquid substances/Glurcose_solution/kernel_matrix.m
- kNN&SVR models for solid and liquid substances/Glurcose_solution/kernel_matrix2.m
- kNN&SVR models for solid and liquid substances/Glurcose_solution/kpca.m
- kNN&SVR models for solid and liquid substances/Glurcose_solution/ks.m
- kNN&SVR models for solid and liquid substances/Glurcose_solution/latentlssvm.m
- kNN&SVR models for solid and liquid substances/Glurcose_solution/latticeseq_b2.m
- kNN&SVR models for solid and liquid substances/Glurcose_solution/leaveoneout.m
- kNN&SVR models for solid and liquid substances/Glurcose_solution/leaveoneoutlssvm.m
- kNN&SVR models for solid and liquid substances/Glurcose_solution/linesearch.m
- kNN&SVR models for solid and liquid substances/Glurcose_solution/linf.m
- kNN&SVR models for solid and liquid substances/Glurcose_solution/lin_kernel.m
- kNN&SVR models for solid and liquid substances/Glurcose_solution/loadtraindata.m
- kNN&SVR models for solid and liquid substances/Glurcose_solution/lsreg.m
- kNN&SVR models for solid and liquid substances/Glurcose_solution/LSSVM.fig
- kNN&SVR models for solid and liquid substances/Glurcose_solution/lssvm.m
- kNN&SVR models for solid and liquid substances/Glurcose_solution/lssvmMATLAB.m
- kNN&SVR models for solid and liquid substances/Glurcose_solution/mae.m
- kNN&SVR models for solid and liquid substances/Glurcose_solution/mcs.m
- kNN&SVR models for solid and liquid substances/Glurcose_solution/mcuvepls.m
- kNN&SVR models for solid and liquid substances/Glurcose_solution/medae.m
- kNN&SVR models for solid and liquid substances/Glurcose_solution/misclass.m
- kNN&SVR models for solid and liquid substances/Glurcose_solution/MLP_kernel.m
- kNN&SVR models for solid and liquid substances/Glurcose_solution/Modle_Glurcose.m
- kNN&SVR models for solid and liquid substances/Glurcose_solution/mse.m
- kNN&SVR models for solid and liquid substances/Glurcose_solution/mwpls.m
- kNN&SVR models for solid and liquid substances/Glurcose_solution/oscplscv.m
- kNN&SVR models for solid and liquid substances/Glurcose_solution/plotcars.m
- kNN&SVR models for solid and liquid substances/Glurcose_solution/plotlssvm.m
- kNN&SVR models for solid and liquid substances/Glurcose_solution/plotmcs.m
- kNN&SVR models for solid and liquid substances/Glurcose_solution/plotmore.M
- kNN&SVR models for solid and liquid substances/Glurcose_solution/plotone.m
- kNN&SVR models for solid and liquid substances/Glurcose_solution/pls.m
- kNN&SVR models for solid and liquid substances/Glurcose_solution/plscvfold.m
- kNN&SVR models for solid and liquid substances/Glurcose_solution/plsdcv.m
- kNN&SVR models for solid and liquid substances/Glurcose_solution/plsgacv.m
- kNN&SVR models for solid and liquid substances/Glurcose_solution/plsmccv.m
- kNN&SVR models for solid and liquid substances/Glurcose_solution/plsnipals.m
- kNN&SVR models for solid and liquid substances/Glurcose_solution/plsrdcv.m
- kNN&SVR models for solid and liquid substances/Glurcose_solution/plssim.m
- kNN&SVR models for solid and liquid substances/Glurcose_solution/plsval.m
- kNN&SVR models for solid and liquid substances/Glurcose_solution/pls_nipals.m
- kNN&SVR models for solid and liquid substances/Glurcose_solution/poly_kernel.m
- kNN&SVR models for solid and liquid substances/Glurcose_solution/postlssvm.m
- kNN&SVR models for solid and liquid substances/Glurcose_solution/predict.m
- kNN&SVR models for solid and liquid substances/Glurcose_solution/predlssvm.m
- kNN&SVR models for solid and liquid substances/Glurcose_solution/predpls.m
- kNN&SVR models for solid and liquid substances/Glurcose_solution/preimage_rbf.m
- kNN&SVR models for solid and liquid substances/Glurcose_solution/prelssvm.m
- kNN&SVR models for solid and liquid substances/Glurcose_solution/pretreat.m
- kNN&SVR models for solid and liquid substances/Glurcose_solution/progress.m
- kNN&SVR models for solid and liquid substances/Glurcose_solution/Pr_ga.m
- kNN&SVR models for solid and liquid substances/Glurcose_solution/Randomiz.m
- kNN&SVR models for solid and liquid substances/Glurcose_solution/range.m
- kNN&SVR models for solid and liquid substances/Glurcose_solution/RBF_kernel.m
- kNN&SVR models for solid and liquid substances/Glurcose_solution/rclssvm.m
- kNN&SVR models for solid and liquid substances/Glurcose_solution/rcrossvalidate.m
- kNN&SVR models for solid and liquid substances/Glurcose_solution/rcrossvalidatelssvm.m
- kNN&SVR models for solid and liquid substances/Glurcose_solution/Reg_ga.m
- kNN&SVR models for solid and liquid substances/Glurcose_solution/ridgeregress.m
- kNN&SVR models for solid and liquid substances/Glurcose_solution/robustlssvm.m
- kNN&SVR models for solid and liquid substances/Glurcose_solution/roc.m
- kNN&SVR models for solid and liquid substances/Glurcose_solution/rsimplex.m
- kNN&SVR models for solid and liquid substances/Glurcose_solution/rswrw.m
- kNN&SVR models for solid and liquid substances/Glurcose_solution/scarspls.m
- kNN&SVR models for solid and liquid substances/Glurcose_solution/Sc_ga.m
- kNN&SVR models for solid and liquid substances/Glurcose_solution/simann.m
- kNN&SVR models for solid and liquid substances/Glurcose_solution/simlssvm.m
- kNN&SVR models for solid and liquid substances/Glurcose_solution/simplex.m
- kNN&SVR models for solid and liquid substances/Glurcose_solution/simuin.m
- kNN&SVR models for solid and liquid substances/Glurcose_solution/smootherlssvm.m
- kNN&SVR models for solid and liquid substances/Glurcose_solution/snv.m
- kNN&SVR models for solid and liquid substances/Glurcose_solution/tbform.m
- kNN&SVR models for solid and liquid substances/Glurcose_solution/TILEFIGS.M
- kNN&SVR models for solid and liquid substances/Glurcose_solution/tp.m
- kNN&SVR models for solid and liquid substances/Glurcose_solution/trainlssvm.m
- kNN&SVR models for solid and liquid substances/Glurcose_solution/traintestselect.m
- kNN&SVR models for solid and liquid substances/Glurcose_solution/trimmedmse.m
- kNN&SVR models for solid and liquid substances/Glurcose_solution/tunelssvm.m
- kNN&SVR models for solid and liquid substances/Glurcose_solution/Update.m
- kNN&SVR models for solid and liquid substances/Glurcose_solution/variableSetComparion.m
- kNN&SVR models for solid and liquid substances/Glurcose_solution/vipp.m
- kNN&SVR models for solid and liquid substances/Glurcose_solution/weightingscheme.m
- kNN&SVR models for solid and liquid substances/Glurcose_solution/windowize.m
- kNN&SVR models for solid and liquid substances/Glurcose_solution/windowizeNARX.m
- kNN&SVR models for solid and liquid substances/Glurcose_solution/ZOOMRB.M
- kNN&SVR models for solid and liquid substances/Main_Glurcose_solution.m
- kNN&SVR models for solid and liquid substances/Main_Plastic.m
- kNN&SVR models for solid and liquid substances/Plastic/
- kNN&SVR models for solid and liquid substances/Plastic/adapt.m
- kNN&SVR models for solid and liquid substances/Plastic/AFEm.m
- kNN&SVR models for solid and liquid substances/Plastic/backw.m
- kNN&SVR models for solid and liquid substances/Plastic/bay_errorbar.m
- kNN&SVR models for solid and liquid substances/Plastic/bay_initlssvm.m
- kNN&SVR models for solid and liquid substances/Plastic/bay_lssvm.m
- kNN&SVR models for solid and liquid substances/Plastic/bay_lssvmARD.m
- kNN&SVR models for solid and liquid substances/Plastic/bay_modoutClass.m
- kNN&SVR models for solid and liquid substances/Plastic/bay_optimize.m
- kNN&SVR models for solid and liquid substances/Plastic/bay_rr.m
- kNN&SVR models for solid and liquid substances/Plastic/BETACDF.m
- kNN&SVR models for solid and liquid substances/Plastic/BETAINV.m
- kNN&SVR models for solid and liquid substances/Plastic/BETAPDF.m
- kNN&SVR models for solid and liquid substances/Plastic/bitreverse32.m
- kNN&SVR models for solid and liquid substances/Plastic/carspls.m
- kNN&SVR models for solid and liquid substances/Plastic/changelssvm.m
- kNN&SVR models for solid and liquid substances/Plastic/CHECKTW.m
- kNN&SVR models for solid and liquid substances/Plastic/CHKSUBS.m
- kNN&SVR models for solid and liquid substances/Plastic/cilssvm.m
- kNN&SVR models for solid and liquid substances/Plastic/CIP2pred.m
- kNN&SVR models for solid and liquid substances/Plastic/classplot2.m
- kNN&SVR models for solid and liquid substances/Plastic/code.m
- kNN&SVR models for solid and liquid substances/Plastic/codedist_bay.m
- kNN&SVR models for solid and liquid substances/Plastic/codedist_hamming.m
- kNN&SVR models for solid and liquid substances/Plastic/codedist_loss.m
- kNN&SVR models for solid and liquid substances/Plastic/codelssvm.m
- kNN&SVR models for solid and liquid substances/Plastic/code_ECOC.m
- kNN&SVR models for solid and liquid substances/Plastic/code_MOC.m
- kNN&SVR models for solid and liquid substances/Plastic/code_OneVsAll.m
- kNN&SVR models for solid and liquid substances/Plastic/code_OneVsOne.m
- kNN&SVR models for solid and liquid substances/Plastic/crossvalidate.m
- kNN&SVR models for solid and liquid substances/Plastic/crossvalidatelssvm.m
- kNN&SVR models for solid and liquid substances/Plastic/csa.m
- kNN&SVR models for solid and liquid substances/Plastic/csvd.m
- kNN&SVR models for solid and liquid substances/Plastic/databin.m
- kNN&SVR models for solid and liquid substances/Plastic/denoise_kpca.m
- kNN&SVR models for solid and liquid substances/Plastic/DISTCHCK.m
- kNN&SVR models for solid and liquid substances/Plastic/dosc.m
- kNN&SVR models for solid and liquid substances/Plastic/eign.m
- kNN&SVR models for solid and liquid substances/Plastic/Err_ga.m
- kNN&SVR models for solid and liquid substances/Plastic/expred1.m
- kNN&SVR models for solid and liquid substances/Plastic/expred2.m
- kNN&SVR models for solid and liquid substances/Plastic/FINV.M
- kNN&SVR models for solid and liquid substances/Plastic/FisherLDA.m
- kNN&SVR models for solid and liquid substances/Plastic/gaplsout.M
- kNN&SVR models for solid and liquid substances/Plastic/gaplssp.m
- kNN&SVR models for solid and liquid substances/Plastic/gcrossvalidate.m
- kNN&SVR models for solid and liquid substances/Plastic/gcrossvalidatelssvm.m
- kNN&SVR models for solid and liquid substances/Plastic/glfdiff.m
- kNN&SVR models for solid and liquid substances/Plastic/gridsearch.m
- kNN&SVR models for solid and liquid substances/Plastic/initlssvm.m
- kNN&SVR models for solid and liquid substances/Plastic/kentropy.m
- kNN&SVR models for solid and liquid substances/Plastic/kernel_matrix.m
- kNN&SVR models for solid and liquid substances/Plastic/kernel_matrix2.m
- kNN&SVR models for solid and liquid substances/Plastic/KNN.m
- kNN&SVR models for solid and liquid substances/Plastic/kpca.m
- kNN&SVR models for solid and liquid substances/Plastic/ks.m
- kNN&SVR models for solid and liquid substances/Plastic/latentlssvm.m
- kNN&SVR models for solid and liquid substances/Plastic/latticeseq_b2.m
- kNN&SVR models for solid and liquid substances/Plastic/leaveoneout.m
- kNN&SVR models for solid and liquid substances/Plastic/leaveoneoutlssvm.m
- kNN&SVR models for solid and liquid substances/Plastic/linesearch.m
- kNN&SVR models for solid and liquid substances/Plastic/linf.m
- kNN&SVR models for solid and liquid substances/Plastic/lin_kernel.m
- kNN&SVR models for solid and liquid substances/Plastic/loadtraindata.m
- kNN&SVR models for solid and liquid substances/Plastic/lsreg.m
- kNN&SVR models for solid and liquid substances/Plastic/LSSVM.fig
- kNN&SVR models for solid and liquid substances/Plastic/lssvm.m
- kNN&SVR models for solid and liquid substances/Plastic/lssvmMATLAB.m
- kNN&SVR models for solid and liquid substances/Plastic/mae.m
- kNN&SVR models for solid and liquid substances/Plastic/mangapls.pdf
- kNN&SVR models for solid and liquid substances/Plastic/mcs.m
- kNN&SVR models for solid and liquid substances/Plastic/mcuvepls.m
- kNN&SVR models for solid and liquid substances/Plastic/medae.m
- kNN&SVR models for solid and liquid substances/Plastic/misclass.m
- kNN&SVR models for solid and liquid substances/Plastic/MLP_kernel.m
- kNN&SVR models for solid and liquid substances/Plastic/Modle_Plastic.m
- kNN&SVR models for solid and liquid substances/Plastic/mse.m
- kNN&SVR models for solid and liquid substances/Plastic/mwpls.m
- kNN&SVR models for solid and liquid substances/Plastic/oscplscv.m
- kNN&SVR models for solid and liquid substances/Plastic/outputlog.txt
- kNN&SVR models for solid and liquid substances/Plastic/plotcars.m
- kNN&SVR models for solid and liquid substances/Plastic/plotlssvm.m
- kNN&SVR models for solid and liquid substances/Plastic/plotmcs.m
- kNN&SVR models for solid and liquid substances/Plastic/plotmore.M
- kNN&SVR models for solid and liquid substances/Plastic/plotone.m
- kNN&SVR models for solid and liquid substances/Plastic/pls.m
- kNN&SVR models for solid and liquid substances/Plastic/plscvfold.m
- kNN&SVR models for solid and liquid substances/Plastic/plsdcv.m
- kNN&SVR models for solid and liquid substances/Plastic/plsgacv.m
- kNN&SVR models for solid and liquid substances/Plastic/plsmccv.m
- kNN&SVR models for solid and liquid substances/Plastic/plsnipals.m
- kNN&SVR models for solid and liquid substances/Plastic/plsrdcv.m
- kNN&SVR models for solid and liquid substances/Plastic/plssim.m
- kNN&SVR models for solid and liquid substances/Plastic/plsval.m
- kNN&SVR models for solid and liquid substances/Plastic/pls_nipals.m
- kNN&SVR models for solid and liquid substances/Plastic/poly_kernel.m
- kNN&SVR models for solid and liquid substances/Plastic/postlssvm.m
- kNN&SVR models for solid and liquid substances/Plastic/predict.m
- kNN&SVR models for solid and liquid substances/Plastic/predlssvm.m
- kNN&SVR models for solid and liquid substances/Plastic/predpls.m
- kNN&SVR models for solid and liquid substances/Plastic/preimage_rbf.m
- kNN&SVR models for solid and liquid substances/Plastic/prelssvm.m
- kNN&SVR models for solid and liquid substances/Plastic/pretreat.m
- kNN&SVR models for solid and liquid substances/Plastic/progress.m
- kNN&SVR models for solid and liquid substances/Plastic/Pr_ga.m
- kNN&SVR models for solid and liquid substances/Plastic/Randomiz.m
- kNN&SVR models for solid and liquid substances/Plastic/range.m
- kNN&SVR models for solid and liquid substances/Plastic/RBF_kernel.m
- kNN&SVR models for solid and liquid substances/Plastic/rclssvm.m
- kNN&SVR models for solid and liquid substances/Plastic/rcrossvalidate.m
- kNN&SVR models for solid and liquid substances/Plastic/rcrossvalidatelssvm.m
- kNN&SVR models for solid and liquid substances/Plastic/Reg_ga.m
- kNN&SVR models for solid and liquid substances/Plastic/ridgeregress.m
- kNN&SVR models for solid and liquid substances/Plastic/robustlssvm.m
- kNN&SVR models for solid and liquid substances/Plastic/roc.m
- kNN&SVR models for solid and liquid substances/Plastic/rsimplex.m
- kNN&SVR models for solid and liquid substances/Plastic/rswrw.m
- kNN&SVR models for solid and liquid substances/Plastic/scarspls.m
- kNN&SVR models for solid and liquid substances/Plastic/Sc_ga.m
- kNN&SVR models for solid and liquid substances/Plastic/selected.mat
- kNN&SVR models for solid and liquid substances/Plastic/simann.m
- kNN&SVR models for solid and liquid substances/Plastic/simlssvm.m
- kNN&SVR models for solid and liquid substances/Plastic/simplex.m
- kNN&SVR models for solid and liquid substances/Plastic/simuin.m
- kNN&SVR models for solid and liquid substances/Plastic/smootherlssvm.m
- kNN&SVR models for solid and liquid substances/Plastic/snv.m
- kNN&SVR models for solid and liquid substances/Plastic/tbform.m
- kNN&SVR models for solid and liquid substances/Plastic/TILEFIGS.M
- kNN&SVR models for solid and liquid substances/Plastic/tp.m
- kNN&SVR models for solid and liquid substances/Plastic/trainlssvm.m
- kNN&SVR models for solid and liquid substances/Plastic/traintestselect.m
- kNN&SVR models for solid and liquid substances/Plastic/trimmedmse.m
- kNN&SVR models for solid and liquid substances/Plastic/tunelssvm.m
- kNN&SVR models for solid and liquid substances/Plastic/Update.m
- kNN&SVR models for solid and liquid substances/Plastic/variableSetComparion.m
- kNN&SVR models for solid and liquid substances/Plastic/vipp.m
- kNN&SVR models for solid and liquid substances/Plastic/weightingscheme.m
- kNN&SVR models for solid and liquid substances/Plastic/windowize.m
- kNN&SVR models for solid and liquid substances/Plastic/windowizeNARX.m
- kNN&SVR models for solid and liquid substances/Plastic/ZOOMRB.M
- kNN&SVR models for solid and liquid substances/Plastic_data.xlsx
- kNN&SVR models for solid and liquid substances/README.txt
- SVR&DFNN models for biomaker analysis/
- SVR&DFNN models for biomaker analysis/AnalyticsFunctions.py
- SVR&DFNN models for biomaker analysis/best_model.pth
- SVR&DFNN models for biomaker analysis/Blood_glucose_spectral_datasets_multi_participents.xlsx
- SVR&DFNN models for biomaker analysis/Blood_glucose_spectral_datasets_single_participents.xlsx
- SVR&DFNN models for biomaker analysis/NerualNetworks.py
- SVR&DFNN models for biomaker analysis/README.txt
- SVR&DFNN models for biomaker analysis/SVR.py
- SVR&DFNN models for biomaker analysis/__pycache__/
- SVR&DFNN models for biomaker analysis/__pycache__/AnalyticsFunctions.cpython-311.pyc
- README.txt
