# Supplementary material for: Optical convolutional spectrometer
Source: Nat Photonics. 2026 Apr 15;20(6):664–72. doi: 10.1038/s41566-026-01891-6 (PMC13241319; doi:10.1038/s41566-026-01891-6)
Supplement: Supplementary file 4 — Custom code used for different spectroscopic sensing applications, including the kNN and SVR models for solid classification and liquid concentration analysis, and the SVR and DFNN models for biomarker analysis. [file 41566_2026_1891_MOESM4_ESM.zip › kNN&SVR models for solid and liquid substances/Glucose_data.xlsx]

## Sheet: glucose
			0	0	0	0	0	0	0	0	0	0	0	0	0	0	0	0	0	0	0	0	0	0	0	0	0	0	0	0	0	0	0	0	0	0	0	0	0	0	0	0	0	0	0	0	0	0	0
	wn
	5945.28		0.857666	0.857678	0.857722	0.857621	0.857434	0.85746	0.857307	0.857294	0.857155	0.857174	0.857119	0.857244	0.857353	0.857299	0.857295	0.857385	0.857408	0.857399	0.857471	0.857422	0.857341	0.857418	0.857479	0.857444	0.857405	0.857351	0.857379	0.857442	0.857575	0.857541	0.857571	0.857602	0.857688	0.85769	0.857626	0.857577	0.857446	0.85742	0.857312	0.857382	0.857397	0.857408	0.857368	0.857233	0.857425	0.857526	0.857634
	5947.39		0.85859	0.858602	0.858652	0.858554	0.858369	0.858394	0.858244	0.858226	0.858093	0.858113	0.85806	0.858181	0.858286	0.858232	0.858226	0.858316	0.858337	0.858327	0.858398	0.858352	0.858276	0.858351	0.858412	0.858379	0.858344	0.858289	0.858318	0.85838	0.85851	0.858477	0.858505	0.858536	0.858621	0.858623	0.858561	0.858513	0.858383	0.858357	0.858253	0.858321	0.858333	0.858344	0.858303	0.858169	0.85836	0.858458	0.858564
	5949.5		0.85943	0.859441	0.859498	0.859403	0.859219	0.859244	0.859096	0.859075	0.858946	0.858967	0.858915	0.859034	0.859134	0.85908	0.859073	0.859164	0.859182	0.859171	0.859241	0.859198	0.859126	0.8592	0.859261	0.85923	0.859197	0.859143	0.859172	0.859234	0.859361	0.859328	0.859356	0.859385	0.859469	0.859472	0.859413	0.859364	0.859236	0.859209	0.859109	0.859175	0.859184	0.859196	0.859153	0.85902	0.85921	0.859306	0.859409
	5951.61		0.860253	0.860264	0.860326	0.860235	0.860051	0.860076	0.859931	0.859905	0.859781	0.859804	0.859754	0.85987	0.859966	0.85991	0.859904	0.859994	0.860009	0.859998	0.860067	0.860027	0.859959	0.860032	0.860092	0.860064	0.860034	0.85998	0.860009	0.86007	0.860194	0.860162	0.860189	0.860217	0.8603	0.860303	0.860247	0.860198	0.860072	0.860044	0.859948	0.860012	0.860017	0.860031	0.859985	0.859853	0.860043	0.860137	0.860237
	5953.73		0.86102	0.861029	0.861098	0.861009	0.860827	0.860851	0.860709	0.860679	0.86056	0.860583	0.860535	0.860648	0.86074	0.860684	0.860677	0.860767	0.86078	0.860768	0.860836	0.860799	0.860735	0.860807	0.860866	0.860841	0.860813	0.860759	0.860789	0.860849	0.860969	0.860938	0.860964	0.860992	0.861074	0.861077	0.861023	0.860974	0.86085	0.860822	0.860729	0.860792	0.860794	0.860808	0.860761	0.86063	0.860819	0.86091	0.861008
	5955.84		0.861734	0.861742	0.861817	0.861731	0.86155	0.861574	0.861434	0.861401	0.861286	0.86131	0.861263	0.861373	0.861462	0.861405	0.861397	0.861487	0.861498	0.861486	0.861553	0.861518	0.861458	0.861529	0.861588	0.861565	0.861539	0.861485	0.861516	0.861575	0.861693	0.861662	0.861687	0.861714	0.861796	0.861799	0.861747	0.861698	0.861576	0.861548	0.861458	0.861519	0.861518	0.861533	0.861484	0.861354	0.861543	0.861632	0.861726
	5957.95		0.8624	0.862408	0.862488	0.862405	0.862225	0.862248	0.862111	0.862074	0.861963	0.861989	0.861943	0.862051	0.862136	0.862078	0.86207	0.862159	0.862168	0.862156	0.862222	0.862189	0.862133	0.862203	0.862262	0.862241	0.862217	0.862164	0.862194	0.862253	0.862367	0.862337	0.862362	0.862388	0.862469	0.862472	0.862423	0.862374	0.862253	0.862225	0.862138	0.862198	0.862194	0.86221	0.862159	0.86203	0.862218	0.862305	0.862397
	5960.06		0.863021	0.863029	0.863114	0.863034	0.862855	0.862878	0.862743	0.862703	0.862597	0.862623	0.862578	0.862684	0.862765	0.862707	0.862698	0.862787	0.862794	0.862781	0.862846	0.862816	0.862764	0.862832	0.862891	0.862873	0.86285	0.862797	0.862828	0.862886	0.862998	0.862968	0.862992	0.863018	0.863097	0.863101	0.863054	0.863005	0.862886	0.862857	0.862774	0.862832	0.862826	0.862842	0.862789	0.862662	0.862849	0.862933	0.863023
	5962.18		0.863602	0.86361	0.8637	0.863623	0.863445	0.863467	0.863335	0.863292	0.863189	0.863216	0.863172	0.863275	0.863353	0.863295	0.863285	0.863374	0.863379	0.863366	0.86343	0.863402	0.863353	0.863421	0.863479	0.863463	0.863443	0.863389	0.863421	0.863478	0.863587	0.863557	0.863581	0.863606	0.863685	0.863689	0.863644	0.863596	0.863477	0.863449	0.863368	0.863425	0.863416	0.863433	0.863379	0.863253	0.863438	0.863521	0.863608
	5964.29		0.864145	0.864152	0.864247	0.864173	0.863996	0.864017	0.863888	0.863842	0.863743	0.863771	0.863728	0.863829	0.863903	0.863844	0.863834	0.863923	0.863926	0.863913	0.863975	0.863949	0.863905	0.863971	0.864029	0.864015	0.863996	0.863944	0.863975	0.864031	0.864138	0.864108	0.864132	0.864156	0.864234	0.864238	0.864196	0.864148	0.864031	0.864002	0.863924	0.86398	0.863968	0.863986	0.86393	0.863805	0.86399	0.86407	0.864155
	5966.4		0.864654	0.86466	0.86476	0.864687	0.864512	0.864533	0.864405	0.864357	0.864262	0.86429	0.864248	0.864347	0.864418	0.864359	0.864349	0.864437	0.864438	0.864424	0.864486	0.864462	0.864421	0.864486	0.864544	0.864532	0.864515	0.864462	0.864494	0.86455	0.864653	0.864624	0.864647	0.864671	0.864748	0.864752	0.864713	0.864664	0.864549	0.86452	0.864445	0.8645	0.864485	0.864504	0.864446	0.864323	0.864506	0.864585	0.864667
	5968.51		0.865129	0.865135	0.865239	0.86517	0.864995	0.865015	0.86489	0.864839	0.864748	0.864777	0.864736	0.864833	0.8649	0.86484	0.86483	0.864918	0.864918	0.864903	0.864964	0.864942	0.864904	0.864968	0.865026	0.865016	0.865001	0.864948	0.86498	0.865035	0.865136	0.865107	0.86513	0.865153	0.865229	0.865233	0.865197	0.865148	0.865035	0.865006	0.864933	0.864986	0.86497	0.864989	0.864929	0.864807	0.86499	0.865066	0.865147
	5970.63		0.865574	0.86558	0.865688	0.865621	0.865448	0.865468	0.865345	0.865291	0.865204	0.865233	0.865193	0.865288	0.865352	0.865292	0.865281	0.865368	0.865366	0.865352	0.865411	0.865391	0.865357	0.86542	0.865477	0.865469	0.865456	0.865404	0.865436	0.86549	0.865588	0.86556	0.865582	0.865604	0.86568	0.865684	0.86565	0.865602	0.86549	0.86546	0.86539	0.865442	0.865424	0.865443	0.865382	0.865262	0.865443	0.865517	0.865595
	5972.74		0.865991	0.865997	0.866109	0.866044	0.865873	0.865892	0.865771	0.865715	0.865631	0.865661	0.865622	0.865714	0.865776	0.865715	0.865704	0.865791	0.865787	0.865773	0.865831	0.865813	0.865782	0.865844	0.865901	0.865895	0.865882	0.865831	0.865863	0.865916	0.866012	0.865984	0.866005	0.866027	0.866102	0.866107	0.866075	0.866027	0.865917	0.865887	0.865819	0.86587	0.865849	0.865869	0.865807	0.865687	0.865867	0.86594	0.866016
	5974.85		0.866382	0.866387	0.866504	0.866441	0.866271	0.866289	0.866171	0.866113	0.866033	0.866063	0.866025	0.866115	0.866173	0.866112	0.866101	0.866187	0.866182	0.866167	0.866224	0.866208	0.86618	0.866241	0.866298	0.866293	0.866283	0.866231	0.866264	0.866316	0.866409	0.866382	0.866403	0.866424	0.866498	0.866503	0.866473	0.866425	0.866317	0.866287	0.866221	0.866271	0.866248	0.866269	0.866205	0.866087	0.866265	0.866337	0.86641
	5976.96		0.866749	0.866754	0.866874	0.866814	0.866645	0.866663	0.866546	0.866486	0.86641	0.86644	0.866403	0.866491	0.866546	0.866485	0.866473	0.866558	0.866552	0.866537	0.866593	0.866578	0.866553	0.866614	0.86667	0.866668	0.866658	0.866608	0.866641	0.866692	0.866782	0.866755	0.866776	0.866796	0.86687	0.866875	0.866847	0.8668	0.866693	0.866662	0.866599	0.866648	0.866623	0.866644	0.866579	0.866462	0.866639	0.866709	0.86678
	5979.08		0.867093	0.867098	0.867222	0.867163	0.866996	0.867013	0.866899	0.866837	0.866764	0.866795	0.866759	0.866845	0.866897	0.866835	0.866823	0.866907	0.8669	0.866885	0.866939	0.866927	0.866905	0.866964	0.86702	0.86702	0.867012	0.866961	0.866994	0.867045	0.867132	0.867106	0.867126	0.867146	0.867219	0.867224	0.867198	0.867151	0.867046	0.867016	0.866955	0.867002	0.866975	0.866997	0.86693	0.866815	0.86699	0.867058	0.867128
	5981.19		0.867416	0.867421	0.867548	0.867492	0.867327	0.867343	0.867231	0.867167	0.867098	0.867128	0.867093	0.867177	0.867226	0.867164	0.867152	0.867236	0.867226	0.867212	0.867265	0.867254	0.867235	0.867294	0.867349	0.86735	0.867344	0.867294	0.867327	0.867376	0.867462	0.867436	0.867455	0.867475	0.867546	0.867552	0.867529	0.867482	0.867378	0.867348	0.867289	0.867335	0.867306	0.867328	0.86726	0.867147	0.86732	0.867387	0.867454
	5983.3		0.867721	0.867724	0.867855	0.867802	0.867638	0.867653	0.867544	0.867478	0.867412	0.867443	0.867408	0.86749	0.867537	0.867474	0.867462	0.867544	0.867534	0.867519	0.867571	0.867562	0.867546	0.867603	0.867659	0.867662	0.867656	0.867607	0.86764	0.867689	0.867771	0.867746	0.867765	0.867784	0.867855	0.86786	0.867839	0.867793	0.867691	0.86766	0.867604	0.867648	0.867618	0.86764	0.867571	0.867459	0.867631	0.867696	0.867761
	5985.41		0.868007	0.86801	0.868145	0.868093	0.867931	0.867946	0.867838	0.867771	0.867708	0.867739	0.867706	0.867786	0.867829	0.867767	0.867754	0.867836	0.867824	0.867809	0.86786	0.867852	0.867839	0.867895	0.867951	0.867955	0.867951	0.867902	0.867936	0.867983	0.868063	0.868038	0.868057	0.868075	0.868145	0.868151	0.868132	0.868086	0.867986	0.867955	0.867901	0.867944	0.867912	0.867934	0.867864	0.867754	0.867924	0.867987	0.86805
	5987.53		0.868277	0.86828	0.868418	0.868368	0.868208	0.868222	0.868117	0.868048	0.867989	0.868019	0.867987	0.868065	0.868106	0.868043	0.868029	0.86811	0.868097	0.868083	0.868132	0.868126	0.868115	0.868171	0.868226	0.868232	0.868229	0.868181	0.868215	0.868261	0.868339	0.868314	0.868333	0.86835	0.868419	0.868426	0.868409	0.868363	0.868265	0.868233	0.868181	0.868223	0.868189	0.868212	0.868141	0.868032	0.8682	0.868262	0.868323
	5989.64		0.868532	0.868535	0.868676	0.868628	0.868469	0.868483	0.86838	0.86831	0.868254	0.868284	0.868253	0.868329	0.868367	0.868304	0.86829	0.86837	0.868356	0.868341	0.86839	0.868385	0.868377	0.868432	0.868486	0.868494	0.868492	0.868445	0.868479	0.868524	0.868599	0.868575	0.868594	0.86861	0.868679	0.868685	0.86867	0.868624	0.868529	0.868497	0.868446	0.868487	0.868452	0.868475	0.868402	0.868295	0.868462	0.868522	0.868581
	5991.75		0.868774	0.868776	0.86892	0.868875	0.868717	0.868731	0.86863	0.868558	0.868505	0.868536	0.868505	0.86858	0.868615	0.868551	0.868538	0.868617	0.868601	0.868587	0.868634	0.86863	0.868625	0.868679	0.868733	0.868743	0.868742	0.868695	0.868729	0.868773	0.868846	0.868822	0.868841	0.868857	0.868924	0.868931	0.868918	0.868872	0.868778	0.868747	0.868698	0.868738	0.8687	0.868724	0.86865	0.868545	0.868709	0.868768	0.868825
	5993.86		0.86903	0.869032	0.869179	0.869136	0.86898	0.868993	0.868895	0.868822	0.868772	0.868802	0.868773	0.868845	0.868878	0.868814	0.8688	0.868878	0.868861	0.868847	0.868893	0.868891	0.868888	0.868941	0.868994	0.869006	0.869006	0.86896	0.868994	0.869037	0.869107	0.869084	0.869102	0.869118	0.869184	0.869191	0.869181	0.869135	0.869043	0.869011	0.868965	0.869003	0.868964	0.868988	0.868913	0.86881	0.868972	0.869029	0.869085
	5995.97		0.869301	0.869303	0.869453	0.869412	0.869258	0.86927	0.869174	0.869099	0.869053	0.869083	0.869054	0.869125	0.869155	0.869091	0.869077	0.869154	0.869135	0.869121	0.869166	0.869165	0.869165	0.869217	0.86927	0.869284	0.869285	0.86924	0.869274	0.869315	0.869383	0.869361	0.869379	0.869394	0.869459	0.869466	0.869458	0.869413	0.869323	0.86929	0.869246	0.869283	0.869242	0.869266	0.86919	0.869089	0.869249	0.869305	0.869358
	5998.09		0.869585	0.869587	0.86974	0.869701	0.869549	0.869561	0.869466	0.86939	0.869348	0.869378	0.86935	0.869419	0.869446	0.869382	0.869367	0.869443	0.869423	0.869409	0.869453	0.869454	0.869456	0.869507	0.86956	0.869575	0.869578	0.869533	0.869567	0.869608	0.869673	0.869651	0.869669	0.869683	0.869748	0.869755	0.869748	0.869704	0.869615	0.869583	0.869541	0.869576	0.869534	0.869558	0.869481	0.869381	0.86954	0.869594	0.869645
	6000.2		0.869882	0.869884	0.87004	0.870004	0.869853	0.869864	0.869772	0.869695	0.869655	0.869685	0.869658	0.869725	0.869749	0.869685	0.86967	0.869745	0.869724	0.86971	0.869753	0.869755	0.86976	0.86981	0.869863	0.869879	0.869883	0.869839	0.869873	0.869913	0.869976	0.869955	0.869972	0.869985	0.870049	0.870057	0.870052	0.870008	0.869921	0.869889	0.869849	0.869883	0.869839	0.869863	0.869785	0.869687	0.869844	0.869896	0.869945
	6002.31		0.870191	0.870193	0.870352	0.870318	0.870169	0.87018	0.87009	0.870011	0.869975	0.870005	0.869979	0.870044	0.870065	0.870001	0.869986	0.87006	0.870037	0.870023	0.870065	0.870069	0.870076	0.870125	0.870177	0.870196	0.870201	0.870157	0.870192	0.87023	0.870291	0.87027	0.870287	0.8703	0.870363	0.870371	0.870368	0.870324	0.87024	0.870207	0.870169	0.870202	0.870156	0.870181	0.870101	0.870005	0.87016	0.870211	0.870258
	6004.42		0.870485	0.870486	0.870649	0.870617	0.87047	0.870479	0.870392	0.870312	0.870279	0.870309	0.870284	0.870347	0.870366	0.870301	0.870286	0.870359	0.870334	0.870321	0.870361	0.870367	0.870377	0.870425	0.870476	0.870497	0.870503	0.87046	0.870495	0.870532	0.87059	0.87057	0.870587	0.870599	0.870661	0.870669	0.870668	0.870625	0.870542	0.870509	0.870473	0.870505	0.870457	0.870482	0.870402	0.870307	0.87046	0.870509	0.870555
	6006.54		0.870764	0.870765	0.870931	0.870901	0.870755	0.870764	0.870679	0.870597	0.870568	0.870598	0.870574	0.870635	0.870651	0.870586	0.87057	0.870642	0.870617	0.870603	0.870642	0.87065	0.870662	0.870709	0.870761	0.870782	0.87079	0.870748	0.870782	0.870819	0.870874	0.870855	0.870871	0.870883	0.870944	0.870952	0.870953	0.87091	0.870829	0.870797	0.870763	0.870793	0.870743	0.870769	0.870687	0.870594	0.870745	0.870793	0.870836
	6008.65		0.871029	0.87103	0.871198	0.871171	0.871027	0.871035	0.870953	0.870869	0.870843	0.870874	0.87085	0.870909	0.870922	0.870857	0.870842	0.870913	0.870885	0.870872	0.87091	0.870919	0.870934	0.87098	0.871031	0.871054	0.871063	0.871022	0.871056	0.871091	0.871145	0.871126	0.871142	0.871153	0.871213	0.871221	0.871224	0.871182	0.871103	0.87107	0.871038	0.871067	0.871016	0.871041	0.870959	0.870868	0.871017	0.871063	0.871104
	6010.76		0.871281	0.871281	0.871453	0.871427	0.871285	0.871293	0.871213	0.871128	0.871105	0.871136	0.871113	0.87117	0.871181	0.871116	0.8711	0.87117	0.871141	0.871128	0.871165	0.871175	0.871193	0.871238	0.871288	0.871313	0.871323	0.871282	0.871317	0.871351	0.871402	0.871384	0.8714	0.87141	0.871469	0.871477	0.871483	0.87144	0.871363	0.87133	0.8713	0.871328	0.871275	0.871301	0.871217	0.871128	0.871275	0.87132	0.871359
	6012.87		0.871521	0.871521	0.871695	0.871672	0.871532	0.871539	0.871461	0.871375	0.871355	0.871386	0.871364	0.871419	0.871427	0.871362	0.871346	0.871415	0.871385	0.871372	0.871408	0.871419	0.871439	0.871483	0.871533	0.87156	0.871571	0.871531	0.871566	0.871598	0.871647	0.871629	0.871645	0.871654	0.871713	0.871721	0.871728	0.871686	0.871611	0.871578	0.87155	0.871576	0.871522	0.871548	0.871464	0.871376	0.871521	0.871564	0.871602
	6014.99		0.871749	0.871749	0.871926	0.871905	0.871767	0.871774	0.871698	0.871611	0.871594	0.871624	0.871603	0.871657	0.871662	0.871597	0.87158	0.871648	0.871617	0.871604	0.871639	0.871652	0.871674	0.871717	0.871767	0.871795	0.871807	0.871768	0.871803	0.871834	0.87188	0.871863	0.871879	0.871888	0.871945	0.871954	0.871963	0.871921	0.871848	0.871815	0.871789	0.871813	0.871758	0.871784	0.871699	0.871613	0.871756	0.871798	0.871833
	6017.1		0.871968	0.871967	0.872147	0.872128	0.871991	0.871997	0.871924	0.871836	0.871822	0.871852	0.871832	0.871884	0.871887	0.871821	0.871805	0.871871	0.871839	0.871826	0.87186	0.871874	0.871899	0.87194	0.87199	0.872019	0.872033	0.871994	0.872029	0.872059	0.872103	0.872087	0.872102	0.87211	0.872167	0.872176	0.872186	0.872145	0.872074	0.872041	0.872017	0.87204	0.871983	0.872009	0.871923	0.871839	0.87198	0.87202	0.872054
	6019.21		0.872176	0.872175	0.872357	0.87234	0.872205	0.872211	0.87214	0.872051	0.872041	0.87207	0.872051	0.872101	0.872102	0.872036	0.872019	0.872085	0.872051	0.872039	0.872071	0.872087	0.872114	0.872154	0.872203	0.872234	0.872249	0.87221	0.872245	0.872275	0.872316	0.8723	0.872316	0.872323	0.872379	0.872388	0.8724	0.872359	0.87229	0.872257	0.872235	0.872257	0.872198	0.872224	0.872137	0.872056	0.872194	0.872233	0.872265
	6021.32		0.872375	0.872374	0.872558	0.872543	0.872411	0.872416	0.872347	0.872257	0.87225	0.872279	0.872261	0.872309	0.872307	0.872242	0.872224	0.872289	0.872254	0.872242	0.872273	0.87229	0.872319	0.872358	0.872406	0.872439	0.872455	0.872418	0.872453	0.872481	0.87252	0.872505	0.87252	0.872527	0.872581	0.87259	0.872605	0.872564	0.872497	0.872464	0.872443	0.872464	0.872404	0.872431	0.872343	0.872263	0.872399	0.872436	0.872467
	6023.44		0.872565	0.872565	0.872751	0.872738	0.872607	0.872612	0.872545	0.872454	0.87245	0.87248	0.872462	0.872509	0.872504	0.872439	0.872421	0.872484	0.872448	0.872436	0.872467	0.872485	0.872516	0.872554	0.872602	0.872636	0.872653	0.872616	0.872651	0.872678	0.872715	0.872701	0.872715	0.872722	0.872775	0.872785	0.872801	0.872761	0.872696	0.872662	0.872643	0.872663	0.872601	0.872628	0.87254	0.872462	0.872595	0.872631	0.87266
	6025.55		0.872748	0.872747	0.872936	0.872925	0.872796	0.8728	0.872735	0.872644	0.872643	0.872672	0.872655	0.8727	0.872694	0.872628	0.87261	0.872672	0.872635	0.872623	0.872652	0.872672	0.872705	0.872742	0.872789	0.872825	0.872843	0.872807	0.872842	0.872868	0.872902	0.872889	0.872903	0.872909	0.872962	0.872971	0.872988	0.872949	0.872886	0.872853	0.872836	0.872854	0.872791	0.872818	0.872729	0.872653	0.872784	0.872819	0.872845
	6027.66		0.872924	0.872923	0.873113	0.873104	0.872977	0.872981	0.872919	0.872827	0.872828	0.872857	0.872841	0.872884	0.872876	0.87281	0.872792	0.872853	0.872815	0.872803	0.872831	0.872852	0.872887	0.872923	0.872969	0.873006	0.873025	0.872991	0.873025	0.87305	0.873082	0.873069	0.873084	0.873089	0.87314	0.87315	0.873169	0.87313	0.873069	0.873036	0.873021	0.873037	0.872973	0.873	0.87291	0.872836	0.872965	0.872999	0.873023
	6029.77		0.873093	0.873091	0.873284	0.873277	0.873152	0.873155	0.873095	0.873002	0.873007	0.873036	0.873021	0.873062	0.873051	0.872986	0.872968	0.873027	0.872988	0.872976	0.873003	0.873025	0.873062	0.873097	0.873143	0.873181	0.873201	0.873167	0.873202	0.873225	0.873255	0.873243	0.873258	0.873262	0.873313	0.873322	0.873343	0.873304	0.873246	0.873213	0.873199	0.873214	0.873149	0.873176	0.873085	0.873013	0.87314	0.873172	0.873195
	6031.89		0.873256	0.873254	0.873448	0.873444	0.873321	0.873323	0.873266	0.873172	0.87318	0.873208	0.873194	0.873234	0.873221	0.873155	0.873137	0.873195	0.873154	0.873143	0.873169	0.873193	0.873231	0.873265	0.87331	0.87335	0.873371	0.873338	0.873373	0.873394	0.873422	0.873411	0.873425	0.873429	0.873479	0.873489	0.873511	0.873473	0.873416	0.873383	0.873371	0.873385	0.873318	0.873345	0.873254	0.873184	0.873308	0.873339	0.87336
	6034		0.873413	0.873411	0.873607	0.873605	0.873484	0.873486	0.873431	0.873337	0.873347	0.873375	0.873362	0.8734	0.873384	0.873319	0.873301	0.873358	0.873316	0.873305	0.87333	0.873354	0.873395	0.873427	0.873472	0.873513	0.873535	0.873503	0.873538	0.873558	0.873584	0.873573	0.873587	0.87359	0.873639	0.873649	0.873673	0.873635	0.873581	0.873548	0.873537	0.87355	0.873482	0.873509	0.873418	0.87335	0.873471	0.873501	0.87352
	6036.11		0.873565	0.873564	0.873761	0.87376	0.873642	0.873643	0.87359	0.873496	0.87351	0.873537	0.873525	0.873561	0.873543	0.873478	0.87346	0.873515	0.873472	0.873462	0.873486	0.873511	0.873554	0.873585	0.873629	0.873671	0.873694	0.873663	0.873697	0.873717	0.87374	0.87373	0.873745	0.873747	0.873795	0.873805	0.87383	0.873793	0.87374	0.873708	0.873699	0.87371	0.873641	0.873668	0.873576	0.87351	0.873629	0.873657	0.873675
	6038.22		0.873713	0.873711	0.87391	0.873912	0.873795	0.873796	0.873746	0.873651	0.873667	0.873695	0.873683	0.873717	0.873698	0.873633	0.873614	0.873668	0.873625	0.873614	0.873637	0.873664	0.873708	0.873737	0.873781	0.873825	0.873848	0.873818	0.873853	0.873871	0.873892	0.873883	0.873897	0.873899	0.873945	0.873956	0.873982	0.873945	0.873896	0.873863	0.873855	0.873865	0.873796	0.873822	0.87373	0.873666	0.873783	0.873809	0.873825
	6040.34		0.873857	0.873855	0.874056	0.874059	0.873945	0.873945	0.873897	0.873802	0.873821	0.873848	0.873837	0.87387	0.873848	0.873784	0.873765	0.873817	0.873773	0.873763	0.873785	0.873812	0.873858	0.873886	0.873929	0.873974	0.873998	0.87397	0.874004	0.874021	0.87404	0.874032	0.874046	0.874047	0.874092	0.874103	0.87413	0.874094	0.874046	0.874014	0.874008	0.874017	0.873946	0.873972	0.87388	0.873818	0.873932	0.873957	0.873972
	6042.45		0.873997	0.873995	0.874197	0.874202	0.87409	0.87409	0.874045	0.873949	0.873971	0.873998	0.873988	0.874019	0.873995	0.873931	0.873912	0.873963	0.873917	0.873908	0.873928	0.873957	0.874005	0.874032	0.874074	0.87412	0.874145	0.874117	0.874152	0.874167	0.874184	0.874177	0.874191	0.874191	0.874236	0.874246	0.874275	0.874239	0.874194	0.874162	0.874157	0.874165	0.874093	0.874119	0.874026	0.873967	0.874078	0.874102	0.874115
	6044.56		0.874134	0.874132	0.874335	0.874343	0.874233	0.874233	0.874189	0.874093	0.874118	0.874144	0.874135	0.874165	0.874139	0.874075	0.874056	0.874106	0.874059	0.874049	0.874069	0.874099	0.874148	0.874174	0.874215	0.874262	0.874289	0.874262	0.874296	0.87431	0.874325	0.874318	0.874332	0.874332	0.874376	0.874386	0.874416	0.874381	0.874338	0.874306	0.874303	0.874309	0.874236	0.874262	0.874169	0.874112	0.87422	0.874243	0.874254
	6046.67		0.874269	0.874267	0.874471	0.87448	0.874373	0.874372	0.874331	0.874235	0.874262	0.874288	0.87428	0.874308	0.87428	0.874217	0.874197	0.874245	0.874198	0.874189	0.874208	0.874238	0.874289	0.874313	0.874354	0.874402	0.874429	0.874404	0.874438	0.87445	0.874463	0.874458	0.874471	0.874471	0.874513	0.874523	0.874555	0.87452	0.874479	0.874447	0.874446	0.874451	0.874377	0.874403	0.874309	0.874255	0.87436	0.874382	0.874391
	6048.79		0.874401	0.874399	0.874604	0.874615	0.87451	0.874509	0.87447	0.874374	0.874404	0.87443	0.874422	0.874448	0.874419	0.874356	0.874336	0.874383	0.874335	0.874326	0.874344	0.874375	0.874427	0.87445	0.874491	0.87454	0.874567	0.874543	0.874577	0.874588	0.874599	0.874594	0.874608	0.874607	0.874648	0.874658	0.874691	0.874657	0.874618	0.874587	0.874587	0.87459	0.874515	0.874541	0.874448	0.874395	0.874498	0.874518	0.874526
	6050.9		0.874532	0.874529	0.874735	0.874748	0.874646	0.874644	0.874608	0.874511	0.874544	0.874569	0.874563	0.874587	0.874556	0.874493	0.874473	0.874519	0.87447	0.874461	0.874478	0.874511	0.874564	0.874585	0.874625	0.874675	0.874704	0.87468	0.874714	0.874724	0.874733	0.874729	0.874743	0.874741	0.874781	0.874791	0.874825	0.874792	0.874755	0.874724	0.874726	0.874727	0.874652	0.874677	0.874584	0.874534	0.874633	0.874652	0.874659
	6053.01		0.87466	0.874658	0.874865	0.87488	0.874779	0.874777	0.874743	0.874647	0.874682	0.874707	0.874702	0.874724	0.874691	0.874629	0.874609	0.874653	0.874603	0.874594	0.874611	0.874644	0.874699	0.874719	0.874758	0.874809	0.874838	0.874816	0.87485	0.874858	0.874865	0.874862	0.874876	0.874873	0.874912	0.874923	0.874957	0.874925	0.874891	0.87486	0.874863	0.874863	0.874787	0.874812	0.874719	0.874671	0.874768	0.874785	0.87479
	6055.12		0.874788	0.874785	0.874993	0.87501	0.874912	0.874909	0.874878	0.874782	0.874819	0.874844	0.874839	0.87486	0.874826	0.874764	0.874744	0.874786	0.874735	0.874727	0.874742	0.874777	0.874833	0.874851	0.87489	0.874942	0.874972	0.874951	0.874984	0.874991	0.874996	0.874994	0.875008	0.875005	0.875042	0.875053	0.875089	0.875057	0.875025	0.874994	0.874999	0.874998	0.874921	0.874945	0.874852	0.874806	0.8749	0.874917	0.87492
	6057.24		0.874915	0.874912	0.87512	0.875139	0.875044	0.87504	0.875012	0.874915	0.874956	0.87498	0.874976	0.874995	0.874959	0.874898	0.874877	0.874919	0.874867	0.874859	0.874873	0.874909	0.874966	0.874983	0.87502	0.875074	0.875104	0.875084	0.875117	0.875123	0.875126	0.875125	0.875139	0.875135	0.875172	0.875182	0.875219	0.875187	0.875158	0.875127	0.875134	0.875131	0.875053	0.875078	0.874985	0.874941	0.875033	0.875048	0.87505
	6059.35		0.875041	0.875038	0.875247	0.875268	0.875175	0.875171	0.875145	0.875048	0.875091	0.875115	0.875112	0.87513	0.875092	0.875031	0.875011	0.875051	0.874998	0.87499	0.875004	0.87504	0.875099	0.875114	0.875151	0.875205	0.875236	0.875217	0.87525	0.875255	0.875256	0.875256	0.875269	0.875265	0.8753	0.875311	0.875348	0.875318	0.87529	0.87526	0.875268	0.875264	0.875186	0.87521	0.875117	0.875076	0.875164	0.875178	0.875178
	6061.46		0.875167	0.875164	0.875373	0.875396	0.875305	0.875301	0.875278	0.875181	0.875227	0.87525	0.875248	0.875264	0.875225	0.875165	0.875144	0.875182	0.875129	0.875121	0.875134	0.875171	0.875231	0.875245	0.875281	0.875336	0.875368	0.87535	0.875383	0.875386	0.875385	0.875386	0.875399	0.875394	0.875429	0.875439	0.875478	0.875447	0.875423	0.875393	0.875402	0.875397	0.875318	0.875342	0.875249	0.87521	0.875295	0.875308	0.875307
	6063.57		0.875293	0.87529	0.875499	0.875524	0.875436	0.875432	0.87541	0.875314	0.875362	0.875385	0.875384	0.875398	0.875357	0.875298	0.875277	0.875314	0.87526	0.875253	0.875264	0.875303	0.875363	0.875376	0.875411	0.875466	0.875499	0.875483	0.875515	0.875517	0.875514	0.875516	0.875529	0.875524	0.875557	0.875568	0.875607	0.875577	0.875555	0.875525	0.875536	0.875529	0.87545	0.875473	0.875381	0.875344	0.875427	0.875438	0.875436
	6065.69		0.875419	0.875417	0.875626	0.875652	0.875567	0.875562	0.875543	0.875448	0.875497	0.875521	0.87552	0.875533	0.87549	0.875432	0.875411	0.875446	0.875391	0.875384	0.875395	0.875434	0.875496	0.875507	0.875541	0.875597	0.875631	0.875616	0.875648	0.875648	0.875643	0.875647	0.87566	0.875654	0.875686	0.875696	0.875736	0.875707	0.875687	0.875658	0.87567	0.875662	0.875582	0.875605	0.875513	0.875479	0.875558	0.875568	0.875564
	6067.8		0.875546	0.875544	0.875753	0.875781	0.875698	0.875693	0.875677	0.875581	0.875634	0.875656	0.875657	0.875668	0.875624	0.875566	0.875545	0.875579	0.875523	0.875516	0.875527	0.875567	0.875629	0.875639	0.875672	0.875729	0.875763	0.875749	0.875781	0.87578	0.875773	0.875778	0.87579	0.875784	0.875815	0.875825	0.875866	0.875838	0.87582	0.875791	0.875805	0.875795	0.875715	0.875738	0.875646	0.875614	0.87569	0.875699	0.875694
	6069.91		0.875674	0.875671	0.87588	0.875911	0.87583	0.875825	0.875811	0.875716	0.87577	0.875793	0.875794	0.875804	0.875758	0.875701	0.87568	0.875712	0.875656	0.87565	0.875659	0.8757	0.875763	0.875771	0.875803	0.875861	0.875896	0.875883	0.875915	0.875912	0.875904	0.875909	0.875922	0.875915	0.875945	0.875955	0.875996	0.875969	0.875953	0.875925	0.87594	0.875929	0.875848	0.875871	0.87578	0.87575	0.875823	0.875831	0.875824
	6072.02		0.875803	0.8758	0.876009	0.876041	0.875963	0.875958	0.875946	0.875851	0.875908	0.87593	0.875933	0.87594	0.875894	0.875837	0.875816	0.875847	0.87579	0.875784	0.875792	0.875834	0.875898	0.875904	0.875936	0.875994	0.87603	0.876018	0.876049	0.876046	0.876036	0.876042	0.876055	0.876047	0.876076	0.876086	0.876128	0.876101	0.876088	0.87606	0.876076	0.876064	0.875983	0.876005	0.875914	0.875887	0.875957	0.875964	0.875956
	6074.14		0.875933	0.87593	0.876139	0.876172	0.876098	0.876091	0.876083	0.875988	0.876047	0.876069	0.876072	0.876078	0.87603	0.875974	0.875953	0.875983	0.875926	0.875919	0.875927	0.87597	0.876035	0.876039	0.87607	0.876129	0.876164	0.876154	0.876185	0.87618	0.876168	0.876176	0.876188	0.876181	0.876208	0.876218	0.87626	0.876234	0.876223	0.876196	0.876214	0.8762	0.876118	0.87614	0.87605	0.876025	0.876092	0.876098	0.876088
	6076.25		0.876064	0.876062	0.876269	0.876305	0.876233	0.876227	0.87622	0.876126	0.876187	0.876209	0.876213	0.876217	0.876168	0.876113	0.876092	0.87612	0.876062	0.876056	0.876063	0.876107	0.876172	0.876175	0.876205	0.876264	0.876301	0.876292	0.876322	0.876316	0.876303	0.876311	0.876323	0.876315	0.876341	0.876351	0.876394	0.876368	0.87636	0.876333	0.876352	0.876338	0.876255	0.876277	0.876188	0.876165	0.876229	0.876233	0.876222
	6078.36		0.876197	0.876195	0.876402	0.876439	0.87637	0.876363	0.87636	0.876266	0.876329	0.876351	0.876355	0.876358	0.876308	0.876254	0.876232	0.876259	0.876201	0.876195	0.876201	0.876245	0.876312	0.876313	0.876342	0.876402	0.876438	0.876431	0.876461	0.876454	0.876438	0.876448	0.87646	0.876451	0.876476	0.876486	0.876529	0.876504	0.876498	0.876472	0.876492	0.876476	0.876394	0.876415	0.876327	0.876306	0.876367	0.87637	0.876358
	6080.47		0.876332	0.87633	0.876536	0.876575	0.876509	0.876502	0.8765	0.876407	0.876472	0.876494	0.876499	0.876501	0.876449	0.876396	0.876374	0.876399	0.876341	0.876335	0.876341	0.876386	0.876453	0.876452	0.87648	0.87654	0.876578	0.876572	0.876601	0.876592	0.876575	0.876586	0.876598	0.876589	0.876613	0.876622	0.876666	0.876642	0.876638	0.876612	0.876634	0.876617	0.876534	0.876555	0.876467	0.876449	0.876507	0.876509	0.876495
	6082.58		0.876469	0.876466	0.876672	0.876713	0.876649	0.876642	0.876643	0.87655	0.876617	0.876639	0.876645	0.876645	0.876592	0.87654	0.876518	0.876542	0.876483	0.876477	0.876483	0.876528	0.876596	0.876594	0.87662	0.876681	0.876719	0.876714	0.876743	0.876733	0.876714	0.876726	0.876738	0.876729	0.876751	0.876761	0.876804	0.876781	0.87678	0.876754	0.876778	0.876759	0.876676	0.876696	0.87661	0.876594	0.876649	0.876649	0.876634
	6084.7		0.876607	0.876605	0.87681	0.876852	0.876791	0.876784	0.876788	0.876695	0.876764	0.876785	0.876793	0.876791	0.876737	0.876686	0.876664	0.876686	0.876627	0.876622	0.876626	0.876672	0.876741	0.876737	0.876763	0.876824	0.876862	0.876858	0.876887	0.876876	0.876855	0.876869	0.87688	0.87687	0.876892	0.876901	0.876944	0.876922	0.876923	0.876899	0.876923	0.876903	0.87682	0.87684	0.876754	0.876741	0.876792	0.876792	0.876775
	6086.81		0.876748	0.876746	0.87695	0.876994	0.876936	0.876928	0.876934	0.876843	0.876914	0.876934	0.876943	0.876939	0.876884	0.876834	0.876812	0.876833	0.876774	0.876768	0.876772	0.876819	0.876888	0.876882	0.876907	0.876968	0.877007	0.877005	0.877033	0.877021	0.876999	0.877013	0.877024	0.877014	0.877034	0.877043	0.877087	0.877065	0.877068	0.877045	0.87707	0.877049	0.876967	0.876985	0.876901	0.87689	0.876938	0.876936	0.876919
	6088.92		0.876891	0.876889	0.877092	0.877138	0.877082	0.877074	0.877083	0.876992	0.877065	0.877085	0.877095	0.877089	0.877033	0.876984	0.876962	0.876982	0.876923	0.876917	0.87692	0.876968	0.877037	0.87703	0.877054	0.877115	0.877154	0.877153	0.877181	0.877167	0.877144	0.877159	0.87717	0.87716	0.877178	0.877187	0.877231	0.87721	0.877216	0.877193	0.87722	0.877197	0.877115	0.877133	0.87705	0.877042	0.877086	0.877083	0.877064
	6091.03		0.877037	0.877035	0.877236	0.877283	0.877231	0.877223	0.877234	0.877144	0.877218	0.877239	0.877249	0.877242	0.877185	0.877137	0.877115	0.877133	0.877074	0.877068	0.877071	0.877119	0.877188	0.87718	0.877203	0.877264	0.877303	0.877304	0.877331	0.877317	0.877291	0.877308	0.877318	0.877308	0.877325	0.877334	0.877378	0.877358	0.877366	0.877343	0.877372	0.877348	0.877265	0.877283	0.877201	0.877195	0.877236	0.877232	0.877212
	6093.15		0.877185	0.877183	0.877382	0.877431	0.877382	0.877373	0.877387	0.877298	0.877374	0.877394	0.877405	0.877396	0.877339	0.877292	0.87727	0.877287	0.877227	0.877222	0.877224	0.877272	0.877342	0.877332	0.877354	0.877416	0.877455	0.877457	0.877484	0.877468	0.877441	0.877459	0.877469	0.877458	0.877474	0.877482	0.877527	0.877507	0.877518	0.877496	0.877526	0.8775	0.877418	0.877435	0.877355	0.877351	0.877389	0.877384	0.877363
	6095.26		0.877335	0.877334	0.877531	0.877582	0.877535	0.877527	0.877543	0.877454	0.877532	0.877552	0.877564	0.877553	0.877495	0.877449	0.877427	0.877443	0.877383	0.877378	0.877379	0.877428	0.877499	0.877486	0.877508	0.877569	0.877609	0.877612	0.877639	0.877622	0.877593	0.877612	0.877622	0.877611	0.877626	0.877634	0.877678	0.877659	0.877672	0.87765	0.877682	0.877655	0.877574	0.87759	0.877511	0.877509	0.877544	0.877538	0.877515
	6097.37		0.877488	0.877487	0.877683	0.877735	0.877691	0.877682	0.877701	0.877613	0.877692	0.877712	0.877725	0.877713	0.877654	0.877609	0.877587	0.877601	0.877542	0.877537	0.877537	0.877587	0.877658	0.877644	0.877664	0.877725	0.877765	0.87777	0.877796	0.877778	0.877748	0.877768	0.877777	0.877766	0.87778	0.877787	0.877831	0.877814	0.877829	0.877808	0.87784	0.877813	0.877731	0.877747	0.87767	0.87767	0.877702	0.877694	0.877671
	6099.48		0.877644	0.877642	0.877836	0.87789	0.877849	0.87784	0.877861	0.877774	0.877855	0.877875	0.877889	0.877875	0.877815	0.877772	0.877749	0.877762	0.877703	0.877698	0.877698	0.877748	0.877819	0.877803	0.877822	0.877884	0.877924	0.87793	0.877955	0.877936	0.877905	0.877926	0.877935	0.877923	0.877936	0.877943	0.877987	0.87797	0.877988	0.877967	0.878001	0.877973	0.877891	0.877907	0.877831	0.877834	0.877862	0.877853	0.877829
	6101.6		0.877802	0.877801	0.877993	0.878048	0.87801	0.878001	0.878024	0.877938	0.87802	0.87804	0.878055	0.878039	0.877979	0.877937	0.877914	0.877926	0.877867	0.877862	0.877861	0.877912	0.877983	0.877966	0.877984	0.878045	0.878086	0.878093	0.878117	0.878097	0.878065	0.878086	0.878096	0.878083	0.878095	0.878102	0.878146	0.87813	0.878149	0.87813	0.878165	0.878135	0.878054	0.878069	0.877995	0.878	0.878025	0.878015	0.877989
	6103.71		0.877963	0.877962	0.878152	0.878208	0.878173	0.878164	0.87819	0.878105	0.878188	0.878208	0.878224	0.878206	0.878145	0.878105	0.878082	0.878092	0.878033	0.878028	0.878027	0.878078	0.878149	0.878131	0.878147	0.878209	0.878249	0.878258	0.878282	0.878261	0.878227	0.87825	0.878258	0.878246	0.878256	0.878263	0.878307	0.878291	0.878313	0.878294	0.878331	0.8783	0.878219	0.878234	0.878161	0.878168	0.87819	0.878179	0.878152
	6105.82		0.878126	0.878125	0.878313	0.878371	0.878339	0.87833	0.878358	0.878274	0.878359	0.878378	0.878395	0.878376	0.878314	0.878275	0.878252	0.878261	0.878202	0.878197	0.878196	0.878247	0.878318	0.878298	0.878314	0.878375	0.878416	0.878425	0.878449	0.878427	0.878391	0.878415	0.878424	0.878411	0.87842	0.878427	0.87847	0.878456	0.878479	0.878461	0.878499	0.878467	0.878387	0.878401	0.87833	0.878339	0.878358	0.878346	0.878318
	6107.93		0.878292	0.878292	0.878477	0.878536	0.878508	0.878498	0.878528	0.878445	0.878531	0.878551	0.878568	0.878548	0.878485	0.878447	0.878425	0.878433	0.878374	0.878369	0.878367	0.878419	0.87849	0.878468	0.878483	0.878544	0.878585	0.878595	0.878618	0.878596	0.878559	0.878584	0.878592	0.878579	0.878587	0.878593	0.878636	0.878622	0.878648	0.878631	0.87867	0.878637	0.878558	0.878571	0.878501	0.878513	0.878528	0.878515	0.878486
	6110.05		0.878461	0.878461	0.878644	0.878704	0.878679	0.878669	0.878701	0.878619	0.878707	0.878726	0.878745	0.878722	0.878659	0.878623	0.8786	0.878607	0.878548	0.878544	0.878541	0.878593	0.878664	0.878641	0.878655	0.878715	0.878756	0.878768	0.87879	0.878767	0.878728	0.878755	0.878762	0.878749	0.878756	0.878762	0.878805	0.878792	0.87882	0.878803	0.878843	0.878809	0.878731	0.878743	0.878676	0.87869	0.878701	0.878687	0.878657
	6112.16		0.878633	0.878633	0.878813	0.878875	0.878852	0.878842	0.878877	0.878796	0.878884	0.878904	0.878923	0.878899	0.878836	0.878801	0.878778	0.878783	0.878725	0.878721	0.878717	0.87877	0.878841	0.878816	0.878829	0.878889	0.87893	0.878943	0.878965	0.87894	0.878901	0.878928	0.878935	0.878922	0.878927	0.878933	0.878975	0.878963	0.878993	0.878977	0.879019	0.878984	0.878906	0.878918	0.878852	0.878869	0.878877	0.878862	0.878831
	6114.27		0.878807	0.878807	0.878985	0.879048	0.879028	0.879018	0.879055	0.878975	0.879065	0.879084	0.879104	0.879078	0.879015	0.878981	0.878959	0.878963	0.878905	0.8789	0.878896	0.87895	0.879021	0.878994	0.879006	0.879066	0.879106	0.879121	0.879142	0.879116	0.879076	0.879104	0.87911	0.879097	0.879101	0.879107	0.879149	0.879137	0.87917	0.879154	0.879197	0.879161	0.879084	0.879095	0.879032	0.87905	0.879055	0.879039	0.879007
	6116.38		0.878984	0.878984	0.879159	0.879223	0.879207	0.879196	0.879236	0.879157	0.879247	0.879267	0.879288	0.87926	0.879196	0.879164	0.879142	0.879144	0.879087	0.879083	0.879078	0.879132	0.879203	0.879174	0.879185	0.879244	0.879285	0.879301	0.879321	0.879295	0.879253	0.879282	0.879288	0.879275	0.879278	0.879283	0.879325	0.879314	0.879348	0.879334	0.879378	0.879341	0.879265	0.879275	0.879214	0.879234	0.879236	0.879219	0.879186
	6118.5		0.879164	0.879164	0.879336	0.879401	0.879388	0.879377	0.879419	0.879341	0.879432	0.879452	0.879474	0.879444	0.87938	0.87935	0.879327	0.879329	0.879272	0.879267	0.879262	0.879316	0.879387	0.879357	0.879367	0.879426	0.879466	0.879483	0.879503	0.879476	0.879433	0.879463	0.879469	0.879455	0.879457	0.879461	0.879503	0.879493	0.879529	0.879516	0.879561	0.879523	0.879448	0.879457	0.879398	0.87942	0.879419	0.879401	0.879367
	6120.61		0.879346	0.879346	0.879515	0.879581	0.879571	0.87956	0.879604	0.879527	0.87962	0.879639	0.879662	0.879631	0.879567	0.879537	0.879515	0.879516	0.879459	0.879455	0.879449	0.879503	0.879574	0.879543	0.879551	0.87961	0.87965	0.879668	0.879687	0.87966	0.879615	0.879646	0.879651	0.879638	0.879638	0.879642	0.879683	0.879675	0.879713	0.8797	0.879746	0.879707	0.879633	0.879642	0.879585	0.879609	0.879605	0.879586	0.879551
	6122.72		0.87953	0.879531	0.879697	0.879764	0.879757	0.879746	0.879792	0.879716	0.87981	0.879829	0.879853	0.87982	0.879755	0.879728	0.879706	0.879705	0.879649	0.879645	0.879638	0.879693	0.879763	0.87973	0.879738	0.879796	0.879836	0.879855	0.879874	0.879845	0.8798	0.879832	0.879836	0.879823	0.879822	0.879826	0.879866	0.879858	0.879898	0.879886	0.879934	0.879894	0.879821	0.879829	0.879774	0.879801	0.879793	0.879773	0.879737
	6124.83		0.879718	0.879719	0.879881	0.879949	0.879945	0.879934	0.879982	0.879908	0.880002	0.880021	0.880045	0.880011	0.879946	0.87992	0.879899	0.879896	0.879841	0.879837	0.87983	0.879885	0.879955	0.879921	0.879927	0.879984	0.880025	0.880045	0.880063	0.880034	0.879987	0.880019	0.880024	0.88001	0.880008	0.880012	0.880052	0.880044	0.880086	0.880075	0.880124	0.880083	0.880011	0.880019	0.879966	0.879995	0.879984	0.879962	0.879926
	6126.95		0.879907	0.879909	0.880067	0.880136	0.880136	0.880125	0.880175	0.880102	0.880196	0.880215	0.880241	0.880205	0.88014	0.880115	0.880094	0.88009	0.880036	0.880031	0.880024	0.880079	0.880149	0.880113	0.880119	0.880175	0.880215	0.880237	0.880254	0.880224	0.880176	0.88021	0.880213	0.8802	0.880196	0.8802	0.880239	0.880233	0.880277	0.880266	0.880316	0.880274	0.880204	0.880211	0.88016	0.880191	0.880177	0.880154	0.880117
	6129.06		0.880099	0.880101	0.880256	0.880326	0.880328	0.880318	0.880369	0.880298	0.880393	0.880412	0.880438	0.880401	0.880335	0.880313	0.880291	0.880287	0.880233	0.880229	0.880221	0.880276	0.880345	0.880308	0.880313	0.880368	0.880408	0.880431	0.880447	0.880417	0.880368	0.880402	0.880405	0.880392	0.880387	0.88039	0.880429	0.880424	0.880469	0.880459	0.88051	0.880468	0.880399	0.880405	0.880357	0.880389	0.880372	0.880349	0.88031
	6131.17		0.880294	0.880296	0.880447	0.880518	0.880523	0.880513	0.880566	0.880496	0.880592	0.880611	0.880638	0.880599	0.880533	0.880512	0.880491	0.880485	0.880432	0.880428	0.880419	0.880475	0.880544	0.880505	0.880509	0.880564	0.880604	0.880627	0.880642	0.880612	0.880562	0.880597	0.880599	0.880586	0.88058	0.880583	0.880621	0.880616	0.880664	0.880654	0.880707	0.880664	0.880596	0.880601	0.880556	0.88059	0.880569	0.880545	0.880506
	6133.28		0.880491	0.880493	0.880641	0.880712	0.880721	0.88071	0.880765	0.880696	0.880793	0.880812	0.880839	0.880799	0.880733	0.880714	0.880693	0.880686	0.880634	0.880629	0.88062	0.880676	0.880744	0.880705	0.880707	0.880762	0.880801	0.880825	0.88084	0.880809	0.880758	0.880794	0.880796	0.880782	0.880775	0.880778	0.880815	0.880811	0.88086	0.880852	0.880905	0.880862	0.880795	0.8808	0.880756	0.880793	0.880769	0.880744	0.880704
	6135.4		0.88069	0.880693	0.880836	0.880909	0.88092	0.880909	0.880966	0.880899	0.880996	0.881015	0.881043	0.881001	0.880936	0.880917	0.880897	0.880889	0.880837	0.880833	0.880824	0.88088	0.880947	0.880907	0.880908	0.880961	0.881	0.881026	0.88104	0.881008	0.880956	0.880993	0.880994	0.880981	0.880972	0.880975	0.881011	0.881009	0.881059	0.881051	0.881106	0.881062	0.880996	0.881001	0.88096	0.880998	0.880971	0.880945	0.880904
	6137.51		0.880891	0.880895	0.881034	0.881107	0.881122	0.881111	0.88117	0.881104	0.881201	0.881219	0.881249	0.881205	0.88114	0.881123	0.881103	0.881094	0.881043	0.881039	0.881029	0.881085	0.881152	0.88111	0.881111	0.881163	0.881202	0.881228	0.881242	0.88121	0.881157	0.881194	0.881194	0.881181	0.881171	0.881174	0.88121	0.881208	0.88126	0.881253	0.881308	0.881264	0.8812	0.881203	0.881165	0.881205	0.881175	0.881148	0.881107
	6139.62		0.881095	0.881099	0.881234	0.881308	0.881326	0.881315	0.881375	0.881311	0.881408	0.881426	0.881456	0.881411	0.881346	0.881331	0.881311	0.881301	0.881251	0.881247	0.881237	0.881293	0.881359	0.881316	0.881315	0.881367	0.881406	0.881433	0.881445	0.881413	0.881359	0.881397	0.881397	0.881384	0.881373	0.881375	0.88141	0.881409	0.881463	0.881457	0.881513	0.881468	0.881405	0.881408	0.881372	0.881414	0.881381	0.881353	0.881311
	6141.73		0.881301	0.881305	0.881436	0.88151	0.881531	0.88152	0.881582	0.88152	0.881617	0.881635	0.881666	0.88162	0.881554	0.881541	0.881522	0.88151	0.881462	0.881458	0.881446	0.881502	0.881568	0.881524	0.881522	0.881573	0.881611	0.881639	0.881651	0.881618	0.881564	0.881602	0.881601	0.881588	0.881576	0.881578	0.881612	0.881612	0.881667	0.881662	0.88172	0.881674	0.881613	0.881615	0.881582	0.881625	0.881589	0.881561	0.881518
	6143.85		0.881509	0.881514	0.881641	0.881715	0.881739	0.881728	0.881792	0.881731	0.881828	0.881846	0.881878	0.88183	0.881765	0.881753	0.881734	0.881722	0.881674	0.88167	0.881658	0.881714	0.881779	0.881734	0.881731	0.881781	0.881819	0.881848	0.881859	0.881826	0.88177	0.881809	0.881808	0.881795	0.881782	0.881783	0.881817	0.881817	0.881874	0.88187	0.881928	0.881881	0.881822	0.881824	0.881793	0.881838	0.881799	0.88177	0.881727
	6145.96		0.88172	0.881725	0.881847	0.881922	0.881949	0.881938	0.882003	0.881943	0.882041	0.882059	0.882091	0.882042	0.881977	0.881967	0.881948	0.881935	0.881888	0.881884	0.881872	0.881928	0.881992	0.881946	0.881942	0.881991	0.882028	0.882058	0.882068	0.882035	0.881979	0.882018	0.882016	0.882003	0.881989	0.88199	0.882023	0.882024	0.882083	0.882079	0.882138	0.882091	0.882034	0.882035	0.882007	0.882053	0.882011	0.881981	0.881937
	6148.07		0.881932	0.881937	0.882055	0.882131	0.882161	0.88215	0.882216	0.882158	0.882256	0.882274	0.882306	0.882256	0.882191	0.882183	0.882165	0.88215	0.882104	0.8821	0.882087	0.882143	0.882207	0.88216	0.882155	0.882203	0.88224	0.88227	0.88228	0.882246	0.882189	0.882229	0.882226	0.882213	0.882198	0.882199	0.882231	0.882234	0.882293	0.88229	0.88235	0.882303	0.882247	0.882248	0.882222	0.88227	0.882225	0.882195	0.88215
	6150.18		0.882147	0.882152	0.882266	0.882341	0.882374	0.882363	0.882431	0.882375	0.882472	0.88249	0.882523	0.882471	0.882407	0.8824	0.882383	0.882367	0.882322	0.882319	0.882305	0.882361	0.882424	0.882376	0.88237	0.882417	0.882453	0.882484	0.882493	0.88246	0.882401	0.882442	0.882438	0.882426	0.882409	0.88241	0.882441	0.882444	0.882505	0.882503	0.882564	0.882517	0.882463	0.882462	0.882439	0.882489	0.882441	0.88241	0.882365
	6152.3		0.882363	0.882369	0.882478	0.882554	0.88259	0.882579	0.882648	0.882594	0.882691	0.882708	0.882742	0.882689	0.882625	0.88262	0.882603	0.882586	0.882542	0.882539	0.882524	0.88258	0.882643	0.882594	0.882587	0.882633	0.882668	0.8827	0.882708	0.882675	0.882616	0.882657	0.882652	0.88264	0.882622	0.882623	0.882653	0.882657	0.88272	0.882718	0.88278	0.882732	0.88268	0.882679	0.882658	0.882709	0.882659	0.882627	0.882581
	6154.41		0.882582	0.882588	0.882692	0.882768	0.882807	0.882796	0.882867	0.882814	0.882911	0.882928	0.882963	0.882908	0.882844	0.882841	0.882824	0.882806	0.882764	0.882761	0.882746	0.882801	0.882863	0.882813	0.882805	0.88285	0.882886	0.882918	0.882925	0.882891	0.882832	0.882873	0.882868	0.882856	0.882837	0.882837	0.882867	0.882872	0.882935	0.882934	0.882997	0.882949	0.882899	0.882897	0.882879	0.882932	0.882879	0.882846	0.8828
	6156.52		0.882802	0.882809	0.882909	0.882985	0.883027	0.883016	0.883087	0.883036	0.883133	0.88315	0.883185	0.883129	0.883066	0.883064	0.883048	0.883029	0.882988	0.882985	0.882969	0.883024	0.883085	0.883035	0.883026	0.88307	0.883104	0.883138	0.883144	0.88311	0.88305	0.883091	0.883086	0.883073	0.883054	0.883054	0.883083	0.883088	0.883153	0.883153	0.883216	0.883168	0.88312	0.883117	0.883102	0.883156	0.8831	0.883067	0.88302
	6158.63		0.883025	0.883033	0.883127	0.883203	0.883248	0.883237	0.88331	0.883261	0.883357	0.883374	0.883409	0.883352	0.883289	0.883289	0.883274	0.883254	0.883213	0.88321	0.883194	0.883249	0.88331	0.883258	0.883248	0.883291	0.883325	0.883359	0.883364	0.883331	0.88327	0.883312	0.883305	0.883293	0.883272	0.883272	0.8833	0.883307	0.883373	0.883373	0.883437	0.883389	0.883342	0.883339	0.883327	0.883382	0.883324	0.883289	0.883242
	6160.75		0.88325	0.883258	0.883347	0.883423	0.883471	0.883461	0.883534	0.883487	0.883583	0.883599	0.883635	0.883577	0.883514	0.883516	0.883501	0.88348	0.883441	0.883438	0.883421	0.883476	0.883535	0.883484	0.883473	0.883514	0.883548	0.883582	0.883587	0.883553	0.883492	0.883534	0.883526	0.883514	0.883492	0.883492	0.88352	0.883527	0.883594	0.883595	0.88366	0.883611	0.883567	0.883563	0.883554	0.88361	0.883549	0.883514	0.883466
	6162.86		0.883477	0.883485	0.88357	0.883646	0.883696	0.883686	0.88376	0.883715	0.88381	0.883826	0.883863	0.883804	0.883741	0.883744	0.88373	0.883708	0.88367	0.883668	0.88365	0.883705	0.883763	0.883711	0.883699	0.883739	0.883772	0.883807	0.883811	0.883777	0.883715	0.883757	0.88375	0.883738	0.883715	0.883714	0.883741	0.883749	0.883817	0.883819	0.883884	0.883836	0.883793	0.883789	0.883782	0.883839	0.883776	0.88374	0.883692
	6164.97		0.883705	0.883714	0.883794	0.88387	0.883923	0.883913	0.883988	0.883945	0.88404	0.884055	0.884092	0.884032	0.88397	0.883975	0.883961	0.883938	0.883902	0.883899	0.883881	0.883935	0.883993	0.88394	0.883927	0.883966	0.883999	0.884034	0.884037	0.884003	0.883941	0.883983	0.883975	0.883963	0.883939	0.883938	0.883964	0.883973	0.884042	0.884044	0.88411	0.884062	0.884021	0.884017	0.884012	0.884071	0.884005	0.883969	0.88392
	6167.08		0.883936	0.883946	0.88402	0.884096	0.884152	0.884142	0.884218	0.884176	0.884271	0.884286	0.884324	0.884262	0.884201	0.884207	0.884194	0.88417	0.884135	0.884132	0.884114	0.884167	0.884224	0.884171	0.884157	0.884195	0.884227	0.884263	0.884265	0.884232	0.884168	0.884211	0.884201	0.88419	0.884165	0.884164	0.884189	0.884199	0.884269	0.884272	0.884338	0.88429	0.884251	0.884246	0.884244	0.884304	0.884235	0.884199	0.88415
	6169.19		0.884169	0.884179	0.884249	0.884324	0.884383	0.884373	0.88445	0.88441	0.884504	0.884519	0.884557	0.884494	0.884433	0.884441	0.884429	0.884404	0.88437	0.884368	0.884349	0.884402	0.884458	0.884404	0.884389	0.884426	0.884457	0.884493	0.884495	0.884461	0.884398	0.88444	0.88443	0.884419	0.884393	0.884392	0.884416	0.884426	0.884497	0.884501	0.884568	0.88452	0.884483	0.884477	0.884478	0.884539	0.884468	0.884431	0.884382
	6171.31		0.884404	0.884415	0.884479	0.884554	0.884616	0.884606	0.884684	0.884646	0.884739	0.884753	0.884792	0.884728	0.884668	0.884677	0.884666	0.88464	0.884607	0.884605	0.884586	0.884638	0.884693	0.884639	0.884623	0.884659	0.884689	0.884726	0.884726	0.884693	0.884629	0.884672	0.884661	0.88465	0.884622	0.884621	0.884645	0.884656	0.884728	0.884732	0.8848	0.884752	0.884717	0.884711	0.884714	0.884776	0.884703	0.884665	0.884616
	6173.42		0.884642	0.884653	0.884712	0.884787	0.884851	0.884841	0.884919	0.884883	0.884976	0.88499	0.885028	0.884964	0.884904	0.884915	0.884905	0.884878	0.884846	0.884844	0.884824	0.884876	0.88493	0.884875	0.884859	0.884893	0.884923	0.88496	0.88496	0.884927	0.884862	0.884905	0.884894	0.884882	0.884854	0.884853	0.884876	0.884888	0.88496	0.884965	0.885033	0.884985	0.884953	0.884946	0.884952	0.885015	0.884939	0.884901	0.884852
	6175.53		0.884881	0.884893	0.884947	0.885021	0.885088	0.885078	0.885157	0.885123	0.885215	0.885228	0.885267	0.885202	0.885143	0.885155	0.885146	0.885118	0.885087	0.885086	0.885065	0.885116	0.885169	0.885114	0.885097	0.88513	0.885159	0.885197	0.885196	0.885163	0.885098	0.88514	0.885128	0.885117	0.885088	0.885087	0.885109	0.885122	0.885195	0.8852	0.885269	0.885221	0.885191	0.885184	0.885192	0.885256	0.885178	0.885139	0.88509
	6177.64		0.885123	0.885135	0.885184	0.885258	0.885328	0.885318	0.885397	0.885365	0.885456	0.885469	0.885508	0.885442	0.885383	0.885397	0.885389	0.88536	0.885331	0.885329	0.885308	0.885358	0.88541	0.885355	0.885337	0.885369	0.885397	0.885435	0.885434	0.885401	0.885336	0.885378	0.885365	0.885354	0.885324	0.885323	0.885344	0.885358	0.885431	0.885438	0.885506	0.885459	0.885431	0.885423	0.885434	0.885499	0.885418	0.88538	0.88533
	6179.76		0.885368	0.88538	0.885423	0.885497	0.885569	0.885559	0.885639	0.885609	0.885699	0.885711	0.885751	0.885684	0.885626	0.885642	0.885634	0.885604	0.885576	0.885575	0.885553	0.885603	0.885654	0.885599	0.885579	0.88561	0.885638	0.885676	0.885674	0.885642	0.885576	0.885618	0.885604	0.885593	0.885563	0.885561	0.885581	0.885596	0.88567	0.885677	0.885746	0.885699	0.885673	0.885665	0.885678	0.885744	0.885661	0.885622	0.885573
	6181.87		0.885614	0.885627	0.885665	0.885738	0.885813	0.885803	0.885883	0.885856	0.885944	0.885956	0.885996	0.885928	0.885871	0.885888	0.885881	0.88585	0.885824	0.885823	0.885801	0.88585	0.885899	0.885844	0.885824	0.885854	0.885881	0.885919	0.885916	0.885884	0.885818	0.88586	0.885846	0.885835	0.885803	0.885802	0.885821	0.885836	0.885911	0.885919	0.885988	0.885941	0.885918	0.885909	0.885925	0.885992	0.885906	0.885867	0.885817
	6183.98		0.885863	0.885877	0.88591	0.885982	0.886059	0.88605	0.88613	0.886104	0.886192	0.886203	0.886243	0.886175	0.886118	0.886137	0.886131	0.886099	0.886074	0.886074	0.886051	0.886099	0.886147	0.886092	0.886071	0.886099	0.886126	0.886164	0.88616	0.886129	0.886062	0.886104	0.886089	0.886079	0.886046	0.886045	0.886063	0.886079	0.886155	0.886163	0.886232	0.886186	0.886165	0.886155	0.886174	0.886241	0.886154	0.886114	0.886064
	6186.09		0.886115	0.886129	0.886157	0.886228	0.886308	0.886298	0.886379	0.886356	0.886442	0.886452	0.886493	0.886424	0.886368	0.886388	0.886383	0.88635	0.886327	0.886327	0.886303	0.88635	0.886398	0.886342	0.88632	0.886348	0.886373	0.886412	0.886407	0.886376	0.886309	0.886351	0.886335	0.886325	0.886291	0.88629	0.886307	0.886324	0.8864	0.886409	0.886479	0.886433	0.886414	0.886404	0.886425	0.886493	0.886404	0.886363	0.886314
	6188.21		0.88637	0.886384	0.886406	0.886477	0.886559	0.88655	0.886631	0.886609	0.886695	0.886704	0.886745	0.886675	0.88662	0.886642	0.886638	0.886604	0.886582	0.886582	0.886558	0.886604	0.88665	0.886595	0.886572	0.886598	0.886623	0.886662	0.886657	0.886626	0.886559	0.8866	0.886584	0.886574	0.886539	0.886538	0.886555	0.886572	0.886649	0.886658	0.886728	0.886682	0.886665	0.886655	0.886678	0.886747	0.886656	0.886615	0.886566
	6190.32		0.886627	0.886642	0.886659	0.886728	0.886813	0.886804	0.886885	0.886866	0.88695	0.886959	0.886999	0.886929	0.886875	0.886898	0.886895	0.88686	0.88684	0.88684	0.886815	0.88686	0.886906	0.886851	0.886827	0.886852	0.886876	0.886915	0.886909	0.886879	0.886811	0.886852	0.886835	0.886825	0.88679	0.886788	0.886804	0.886823	0.886899	0.886909	0.886979	0.886934	0.88692	0.886909	0.886934	0.887004	0.886911	0.88687	0.886821
	6192.43		0.886887	0.886902	0.886914	0.886983	0.88707	0.887061	0.887142	0.887125	0.887208	0.887216	0.887256	0.887186	0.887133	0.887157	0.887155	0.887119	0.8871	0.887101	0.887075	0.88712	0.887164	0.887109	0.887084	0.887108	0.887131	0.88717	0.887163	0.887134	0.887066	0.887107	0.887089	0.887079	0.887043	0.887042	0.887057	0.887076	0.887153	0.887164	0.887233	0.887189	0.887177	0.887165	0.887193	0.887264	0.887169	0.887127	0.887078
	6194.54		0.88715	0.887166	0.887173	0.88724	0.88733	0.887321	0.887402	0.887387	0.887469	0.887476	0.887516	0.887446	0.887393	0.887419	0.887418	0.887381	0.887363	0.887364	0.887339	0.887382	0.887425	0.88737	0.887344	0.887367	0.88739	0.887429	0.887421	0.887392	0.887324	0.887364	0.887346	0.887336	0.8873	0.887298	0.887312	0.887332	0.88741	0.887421	0.88749	0.887447	0.887437	0.887425	0.887455	0.887526	0.887429	0.887388	0.887339
	6196.66		0.887417	0.887433	0.887434	0.887501	0.887593	0.887584	0.887664	0.887652	0.887732	0.887739	0.887779	0.887708	0.887657	0.887683	0.887684	0.887646	0.88763	0.887631	0.887605	0.887647	0.887689	0.887634	0.887607	0.887629	0.887651	0.88769	0.887682	0.887653	0.887585	0.887625	0.887606	0.887596	0.887559	0.887557	0.887571	0.887592	0.887669	0.887681	0.88775	0.887708	0.8877	0.887687	0.88772	0.887791	0.887693	0.887651	0.887602
	6198.77		0.887686	0.887703	0.887699	0.887765	0.887859	0.88785	0.88793	0.88792	0.887999	0.888005	0.888045	0.887974	0.887923	0.887951	0.887953	0.887915	0.887899	0.887901	0.887874	0.887915	0.887956	0.887902	0.887874	0.887894	0.887915	0.887955	0.887946	0.887917	0.88785	0.887889	0.88787	0.887859	0.887821	0.88782	0.887833	0.887854	0.887932	0.887944	0.888014	0.887971	0.887966	0.887953	0.887988	0.88806	0.887959	0.887917	0.887869
	6200.88		0.88796	0.887977	0.887967	0.888032	0.888128	0.88812	0.8882	0.888192	0.888269	0.888274	0.888314	0.888243	0.888193	0.888223	0.888226	0.888186	0.888172	0.888174	0.888147	0.888187	0.888226	0.888172	0.888144	0.888163	0.888183	0.888223	0.888213	0.888185	0.888117	0.888156	0.888136	0.888126	0.888087	0.888086	0.888098	0.88812	0.888198	0.888211	0.88828	0.888238	0.888235	0.888222	0.888259	0.888331	0.888229	0.888187	0.888139
	6202.99		0.888236	0.888254	0.888239	0.888303	0.888401	0.888393	0.888473	0.888467	0.888543	0.888547	0.888587	0.888515	0.888467	0.888497	0.888501	0.888461	0.888448	0.888451	0.888423	0.888462	0.888499	0.888446	0.888417	0.888435	0.888454	0.888494	0.888483	0.888456	0.888388	0.888426	0.888406	0.888396	0.888357	0.888355	0.888366	0.888389	0.888467	0.888481	0.88855	0.888509	0.888508	0.888494	0.888533	0.888606	0.888502	0.88846	0.888412
	6205.11		0.888517	0.888535	0.888515	0.888578	0.888678	0.888669	0.888749	0.888746	0.88882	0.888823	0.888863	0.888791	0.888744	0.888775	0.888781	0.88874	0.888728	0.888731	0.888703	0.88874	0.888777	0.888724	0.888694	0.888711	0.888729	0.888769	0.888758	0.888731	0.888663	0.8887	0.88868	0.88867	0.88863	0.888628	0.888639	0.888662	0.888741	0.888755	0.888823	0.888783	0.888784	0.88877	0.888811	0.888884	0.888779	0.888737	0.88869
	6207.22		0.888801	0.88882	0.888795	0.888856	0.888958	0.88895	0.889029	0.889028	0.889101	0.889103	0.889143	0.889071	0.889024	0.889057	0.889064	0.889022	0.889012	0.889015	0.888986	0.889022	0.889058	0.889005	0.888974	0.88899	0.889008	0.889048	0.889036	0.88901	0.888942	0.888978	0.888957	0.888947	0.888907	0.888905	0.888915	0.888939	0.889017	0.889032	0.8891	0.889061	0.889064	0.88905	0.889093	0.889167	0.88906	0.889018	0.888971
	6209.33		0.88909	0.889109	0.889079	0.889139	0.889243	0.889235	0.889313	0.889315	0.889386	0.889387	0.889427	0.889355	0.889309	0.889343	0.889351	0.889308	0.8893	0.889303	0.889274	0.889309	0.889343	0.889291	0.889259	0.889274	0.889291	0.88933	0.889318	0.889292	0.889224	0.88926	0.889239	0.889229	0.889188	0.889186	0.889195	0.88922	0.889298	0.889314	0.889381	0.889343	0.889349	0.889334	0.889379	0.889453	0.889345	0.889302	0.889256
	6211.44		0.889383	0.889403	0.889367	0.889426	0.889531	0.889524	0.889602	0.889606	0.889675	0.889675	0.889714	0.889643	0.889598	0.889633	0.889643	0.889599	0.889592	0.889596	0.889566	0.889599	0.889632	0.889581	0.889548	0.889561	0.889578	0.889617	0.889604	0.889579	0.889511	0.889547	0.889525	0.889515	0.889473	0.889471	0.88948	0.889506	0.889584	0.889599	0.889667	0.889629	0.889637	0.889622	0.889669	0.889743	0.889633	0.889591	0.889545
	6213.56		0.889681	0.889701	0.88966	0.889717	0.889825	0.889817	0.889895	0.889901	0.889968	0.889968	0.890007	0.889935	0.889891	0.889928	0.889938	0.889894	0.889888	0.889892	0.889862	0.889894	0.889925	0.889875	0.889841	0.889854	0.889869	0.889908	0.889895	0.88987	0.889803	0.889837	0.889815	0.889805	0.889763	0.889761	0.889769	0.889795	0.889873	0.88989	0.889956	0.88992	0.88993	0.889914	0.889963	0.890037	0.889927	0.889884	0.889839
	6215.67		0.889983	0.890003	0.889957	0.890013	0.890122	0.890115	0.890192	0.890201	0.890266	0.890265	0.890303	0.890232	0.890189	0.890227	0.890239	0.890193	0.890189	0.890193	0.890163	0.890193	0.890223	0.890173	0.890139	0.89015	0.890165	0.890204	0.89019	0.890166	0.890099	0.890132	0.89011	0.890099	0.890057	0.890056	0.890062	0.89009	0.890167	0.890184	0.89025	0.890215	0.890227	0.890211	0.890261	0.890336	0.890224	0.890182	0.890137
	6217.78		0.89029	0.890311	0.89026	0.890314	0.890425	0.890418	0.890494	0.890505	0.890569	0.890566	0.890605	0.890533	0.890492	0.890531	0.890544	0.890498	0.890494	0.8905	0.890469	0.890498	0.890526	0.890477	0.890442	0.890452	0.890466	0.890505	0.89049	0.890467	0.890399	0.890432	0.890409	0.890399	0.890356	0.890355	0.890361	0.890389	0.890466	0.890484	0.890549	0.890515	0.890529	0.890513	0.890565	0.89064	0.890527	0.890485	0.89044
	6219.89		0.890602	0.890624	0.890567	0.89062	0.890733	0.890726	0.890801	0.890815	0.890877	0.890873	0.890911	0.89084	0.8908	0.89084	0.890854	0.890807	0.890805	0.890811	0.89078	0.890807	0.890834	0.890785	0.89075	0.890759	0.890772	0.890811	0.890795	0.890772	0.890705	0.890738	0.890714	0.890704	0.89066	0.890659	0.890664	0.890693	0.890771	0.890789	0.890853	0.89082	0.890836	0.890819	0.890873	0.890948	0.890834	0.890792	0.890748
	6222.01		0.89092	0.890942	0.89088	0.890932	0.891046	0.891039	0.891114	0.89113	0.89119	0.891185	0.891222	0.891152	0.891113	0.891154	0.891169	0.891122	0.891121	0.891127	0.891096	0.891121	0.891147	0.891099	0.891063	0.89107	0.891083	0.891122	0.891105	0.891083	0.891017	0.891048	0.891024	0.891014	0.89097	0.890969	0.890973	0.891003	0.89108	0.891098	0.891163	0.89113	0.891149	0.891132	0.891187	0.891262	0.891147	0.891105	0.891062
	6224.12		0.891243	0.891266	0.891199	0.891249	0.891365	0.891358	0.891432	0.891451	0.891508	0.891502	0.891539	0.891469	0.891432	0.891473	0.89149	0.891442	0.891443	0.891449	0.891417	0.891441	0.891465	0.891418	0.891381	0.891388	0.891399	0.891438	0.891421	0.8914	0.891333	0.891364	0.89134	0.89133	0.891285	0.891284	0.891288	0.891318	0.891395	0.891414	0.891477	0.891446	0.891467	0.891449	0.891506	0.891581	0.891466	0.891424	0.891381
	6226.23		0.891572	0.891595	0.891524	0.891572	0.891689	0.891683	0.891756	0.891777	0.891832	0.891825	0.891862	0.891793	0.891756	0.891799	0.891817	0.891768	0.89177	0.891777	0.891745	0.891767	0.891789	0.891743	0.891706	0.891711	0.891722	0.89176	0.891743	0.891722	0.891656	0.891686	0.891661	0.891651	0.891606	0.891605	0.891608	0.891639	0.891716	0.891735	0.891798	0.891767	0.89179	0.891772	0.891831	0.891906	0.89179	0.891748	0.891706
	6228.34		0.891908	0.891931	0.891855	0.891901	0.89202	0.892013	0.892086	0.892109	0.892162	0.892155	0.892191	0.892122	0.892087	0.89213	0.89215	0.8921	0.892103	0.89211	0.892078	0.892099	0.89212	0.892074	0.892036	0.89204	0.89205	0.892089	0.89207	0.89205	0.891985	0.892014	0.891989	0.891979	0.891934	0.891932	0.891935	0.891966	0.892043	0.892063	0.892124	0.892095	0.89212	0.892102	0.892162	0.892237	0.89212	0.892078	0.892037
	6230.46		0.89225	0.892273	0.892192	0.892237	0.892357	0.892351	0.892422	0.892448	0.892499	0.89249	0.892525	0.892457	0.892423	0.892468	0.892489	0.892438	0.892443	0.89245	0.892418	0.892437	0.892456	0.892412	0.892373	0.892376	0.892385	0.892423	0.892404	0.892385	0.89232	0.892348	0.892323	0.892312	0.892267	0.892266	0.892268	0.8923	0.892376	0.892396	0.892457	0.892428	0.892456	0.892438	0.892499	0.892574	0.892456	0.892414	0.892374
	6232.57		0.892598	0.892622	0.892536	0.892579	0.8927	0.892694	0.892765	0.892793	0.892842	0.892832	0.892867	0.892799	0.892767	0.892812	0.892834	0.892783	0.892789	0.892797	0.892764	0.892781	0.892799	0.892756	0.892716	0.892718	0.892726	0.892764	0.892745	0.892726	0.892661	0.892689	0.892663	0.892653	0.892607	0.892606	0.892607	0.89264	0.892716	0.892737	0.892797	0.892769	0.892799	0.89278	0.892843	0.892918	0.892799	0.892758	0.892718
	6234.68		0.892954	0.892978	0.892887	0.892928	0.89305	0.893045	0.893114	0.893145	0.893192	0.893181	0.893215	0.893148	0.893117	0.893163	0.893187	0.893135	0.893142	0.89315	0.893118	0.893133	0.893149	0.893107	0.893066	0.893067	0.893074	0.893112	0.893093	0.893074	0.89301	0.893036	0.893011	0.893	0.892955	0.892953	0.892954	0.892987	0.893062	0.893084	0.893143	0.893116	0.893148	0.893129	0.893193	0.893268	0.893149	0.893107	0.893069
	6236.79		0.893316	0.893341	0.893245	0.893285	0.893408	0.893403	0.893471	0.893505	0.893549	0.893537	0.89357	0.893504	0.893474	0.893521	0.893546	0.893494	0.893503	0.893511	0.893478	0.893492	0.893506	0.893465	0.893424	0.893424	0.89343	0.893468	0.893447	0.89343	0.893366	0.893391	0.893366	0.893355	0.893309	0.893308	0.893308	0.893342	0.893416	0.893439	0.893496	0.893471	0.893505	0.893485	0.893551	0.893626	0.893506	0.893465	0.893427
	6238.91		0.893687	0.893712	0.893611	0.893649	0.893773	0.893768	0.893835	0.893871	0.893913	0.8939	0.893933	0.893868	0.893839	0.893887	0.893913	0.89386	0.89387	0.893879	0.893846	0.893858	0.893871	0.89383	0.893789	0.893787	0.893793	0.89383	0.893809	0.893792	0.893729	0.893754	0.893728	0.893717	0.893671	0.89367	0.893669	0.893704	0.893778	0.893801	0.893857	0.893833	0.893869	0.893849	0.893916	0.893991	0.89387	0.893829	0.893792
	6241.02		0.894065	0.894091	0.893985	0.894021	0.894146	0.894141	0.894207	0.894246	0.894285	0.894271	0.894303	0.894239	0.894212	0.894261	0.894288	0.894235	0.894246	0.894255	0.894222	0.894232	0.894243	0.894204	0.894162	0.894159	0.894163	0.894201	0.894179	0.894163	0.8941	0.894124	0.894098	0.894087	0.894041	0.89404	0.894038	0.894074	0.894147	0.89417	0.894226	0.894202	0.894241	0.894221	0.894289	0.894363	0.894242	0.894202	0.894166
	6243.13		0.894451	0.894478	0.894367	0.894401	0.894527	0.894522	0.894587	0.894629	0.894665	0.89465	0.894681	0.894618	0.894593	0.894642	0.894671	0.894617	0.89463	0.894639	0.894606	0.894614	0.894623	0.894585	0.894542	0.894539	0.894542	0.894579	0.894557	0.894542	0.89448	0.894502	0.894476	0.894466	0.894419	0.894418	0.894416	0.894452	0.894525	0.894548	0.894602	0.89458	0.894621	0.8946	0.894669	0.894744	0.894622	0.894582	0.894547
	6245.24		0.894846	0.894873	0.894758	0.89479	0.894917	0.894912	0.894976	0.89502	0.895054	0.895038	0.895068	0.895006	0.894982	0.895032	0.895062	0.895008	0.895022	0.895031	0.894998	0.895004	0.895012	0.894975	0.894932	0.894927	0.894929	0.894966	0.894944	0.894929	0.894867	0.894889	0.894863	0.894852	0.894806	0.894805	0.894802	0.894838	0.894911	0.894935	0.894988	0.894967	0.895009	0.894988	0.895059	0.895133	0.895011	0.894971	0.894937
	6247.36		0.89525	0.895277	0.895157	0.895187	0.895315	0.895311	0.895373	0.895419	0.895451	0.895434	0.895463	0.895402	0.89538	0.895431	0.895462	0.895407	0.895422	0.895432	0.8954	0.895403	0.89541	0.895373	0.89533	0.895324	0.895325	0.895362	0.895339	0.895325	0.895264	0.895285	0.895258	0.895248	0.895201	0.8952	0.895197	0.895234	0.895305	0.89533	0.895382	0.895362	0.895406	0.895385	0.895456	0.89553	0.895409	0.895369	0.895336
	6249.47		0.895663	0.89569	0.895566	0.895594	0.895722	0.895718	0.89578	0.895828	0.895858	0.895839	0.895868	0.895808	0.895787	0.895839	0.895871	0.895816	0.895832	0.895843	0.89581	0.895811	0.895816	0.895781	0.895737	0.89573	0.895731	0.895767	0.895744	0.89573	0.89567	0.895689	0.895663	0.895652	0.895606	0.895605	0.895601	0.895638	0.895709	0.895735	0.895785	0.895766	0.895812	0.895791	0.895863	0.895937	0.895815	0.895776	0.895744
	6251.58		0.896086	0.896113	0.895984	0.89601	0.896139	0.896135	0.896196	0.896247	0.896273	0.896254	0.896282	0.896223	0.896204	0.896256	0.89629	0.896234	0.896252	0.896262	0.89623	0.896229	0.896232	0.896198	0.896154	0.896145	0.896145	0.896181	0.896157	0.896144	0.896085	0.896104	0.896077	0.896067	0.89602	0.896019	0.896014	0.896052	0.896123	0.896149	0.896197	0.89618	0.896228	0.896207	0.89628	0.896353	0.896231	0.896192	0.896161
	6253.69		0.896518	0.896546	0.896412	0.896436	0.896566	0.896562	0.896621	0.896675	0.896699	0.896678	0.896705	0.896648	0.89663	0.896683	0.896718	0.896662	0.896681	0.896692	0.896659	0.896657	0.896658	0.896625	0.896581	0.896571	0.89657	0.896606	0.896581	0.896569	0.89651	0.896528	0.896501	0.896491	0.896445	0.896443	0.896438	0.896476	0.896546	0.896572	0.89662	0.896603	0.896654	0.896632	0.896706	0.896779	0.896657	0.896618	0.896589
	6255.8		0.896961	0.896989	0.896851	0.896873	0.897003	0.897	0.897057	0.897114	0.897135	0.897113	0.897139	0.897083	0.897067	0.89712	0.897156	0.8971	0.897121	0.897131	0.897099	0.897095	0.897094	0.897062	0.897017	0.897006	0.897004	0.89704	0.897015	0.897003	0.896946	0.896962	0.896936	0.896925	0.896879	0.896877	0.896872	0.896911	0.89698	0.897007	0.897052	0.897037	0.897089	0.897068	0.897142	0.897215	0.897093	0.897055	0.897026
	6257.92		0.897414	0.897443	0.8973	0.89732	0.89745	0.897447	0.897503	0.897563	0.897581	0.897558	0.897583	0.897528	0.897514	0.897568	0.897605	0.897549	0.897571	0.897582	0.89755	0.897543	0.897541	0.89751	0.897465	0.897452	0.897449	0.897485	0.897459	0.897448	0.897392	0.897407	0.897381	0.89737	0.897324	0.897322	0.897316	0.897356	0.897424	0.897451	0.897495	0.897481	0.897536	0.897514	0.897589	0.897661	0.897539	0.897502	0.897474
	6260.03		0.897879	0.897908	0.89776	0.897778	0.897909	0.897906	0.897961	0.898022	0.898038	0.898014	0.898038	0.897985	0.897972	0.898027	0.898065	0.898008	0.898031	0.898043	0.898011	0.898002	0.897998	0.897969	0.897923	0.89791	0.897905	0.897941	0.897915	0.897904	0.897849	0.897863	0.897837	0.897826	0.89778	0.897779	0.897771	0.897812	0.897879	0.897907	0.897949	0.897936	0.897993	0.89797	0.898047	0.898119	0.897997	0.89796	0.897933
	6262.14		0.898355	0.898384	0.898232	0.898247	0.898379	0.898376	0.898429	0.898493	0.898506	0.898482	0.898504	0.898452	0.898442	0.898497	0.898536	0.898479	0.898504	0.898515	0.898484	0.898473	0.898467	0.898439	0.898393	0.898378	0.898373	0.898408	0.898381	0.898371	0.898317	0.89833	0.898304	0.898294	0.898248	0.898246	0.898238	0.898279	0.898345	0.898374	0.898414	0.898403	0.898461	0.898439	0.898516	0.898587	0.898465	0.898429	0.898404
	6264.25		0.898842	0.898872	0.898715	0.898728	0.89886	0.898857	0.898909	0.898976	0.898986	0.89896	0.898982	0.898932	0.898923	0.898978	0.899019	0.898961	0.898987	0.898999	0.898968	0.898955	0.898947	0.89892	0.898874	0.898858	0.898852	0.898886	0.89886	0.89885	0.898797	0.898809	0.898783	0.898773	0.898727	0.898725	0.898717	0.898758	0.898823	0.898852	0.898891	0.898881	0.898941	0.898918	0.898996	0.899067	0.898945	0.89891	0.898886
	6266.37		0.899342	0.899372	0.899211	0.899222	0.899353	0.899351	0.899401	0.899471	0.899477	0.899451	0.899472	0.899423	0.899416	0.899472	0.899513	0.899456	0.899483	0.899495	0.899464	0.899449	0.899439	0.899414	0.899367	0.89935	0.899343	0.899377	0.89935	0.899341	0.899289	0.8993	0.899274	0.899264	0.899219	0.899216	0.899208	0.899249	0.899314	0.899343	0.89938	0.899371	0.899433	0.89941	0.899489	0.899559	0.899438	0.899403	0.89938
	6268.48		0.899854	0.899884	0.899719	0.899727	0.899859	0.899857	0.899906	0.899978	0.899981	0.899954	0.899974	0.899927	0.899921	0.899978	0.90002	0.899962	0.899991	0.900003	0.899973	0.899956	0.899944	0.89992	0.899873	0.899854	0.899846	0.89988	0.899852	0.899844	0.899793	0.899804	0.899778	0.899768	0.899722	0.89972	0.899711	0.899753	0.899816	0.899846	0.899881	0.899873	0.899938	0.899914	0.899993	0.900063	0.899942	0.899908	0.899887
	6270.59		0.900379	0.900409	0.90024	0.900246	0.900378	0.900376	0.900423	0.900498	0.900498	0.90047	0.900488	0.900443	0.900439	0.900496	0.90054	0.900482	0.900512	0.900524	0.900495	0.900475	0.900461	0.900439	0.900392	0.900372	0.900362	0.900396	0.900368	0.90036	0.90031	0.90032	0.900294	0.900284	0.900239	0.900237	0.900227	0.900269	0.900332	0.900362	0.900395	0.900389	0.900455	0.900431	0.900511	0.90058	0.90046	0.900426	0.900406
	6272.7		0.900917	0.900948	0.900774	0.900778	0.900909	0.900907	0.900953	0.901031	0.901028	0.900999	0.901016	0.900972	0.900971	0.901028	0.901072	0.901014	0.901046	0.901058	0.901029	0.901007	0.900992	0.900971	0.900924	0.900902	0.900892	0.900925	0.900896	0.900889	0.900841	0.900849	0.900823	0.900814	0.900769	0.900767	0.900756	0.900799	0.90086	0.900891	0.900923	0.900917	0.900985	0.900961	0.901041	0.90111	0.90099	0.900957	0.900939
	6274.82		0.901469	0.901499	0.901322	0.901323	0.901454	0.901453	0.901497	0.901577	0.901571	0.901541	0.901557	0.901515	0.901515	0.901573	0.901618	0.90156	0.901593	0.901606	0.901577	0.901553	0.901536	0.901516	0.901469	0.901446	0.901434	0.901467	0.901438	0.901432	0.901384	0.901392	0.901366	0.901357	0.901313	0.90131	0.901299	0.901342	0.901403	0.901433	0.901463	0.901459	0.901529	0.901505	0.901585	0.901653	0.901534	0.901502	0.901485
	6276.93		0.902035	0.902065	0.901883	0.901882	0.902013	0.902012	0.902055	0.902137	0.902128	0.902097	0.902112	0.902072	0.902074	0.902132	0.902178	0.90212	0.902154	0.902167	0.902139	0.902113	0.902093	0.902075	0.902028	0.902003	0.901991	0.902023	0.901994	0.901988	0.901942	0.901949	0.901923	0.901914	0.90187	0.901868	0.901856	0.901899	0.901958	0.90199	0.902017	0.902014	0.902086	0.902062	0.902143	0.90221	0.902092	0.90206	0.902045
	6279.04		0.902614	0.902645	0.902459	0.902455	0.902586	0.902585	0.902626	0.902711	0.902698	0.902667	0.902681	0.902642	0.902646	0.902705	0.902751	0.902694	0.90273	0.902742	0.902715	0.902687	0.902665	0.902648	0.902601	0.902575	0.902561	0.902593	0.902563	0.902558	0.902514	0.902519	0.902494	0.902485	0.902442	0.902439	0.902427	0.90247	0.902529	0.90256	0.902586	0.902584	0.902657	0.902633	0.902715	0.902781	0.902664	0.902633	0.902619
	6281.15		0.903209	0.903239	0.903049	0.903043	0.903173	0.903172	0.903212	0.903299	0.903283	0.903252	0.903264	0.903227	0.903233	0.903292	0.903339	0.903282	0.903319	0.903331	0.903305	0.903275	0.903251	0.903236	0.903188	0.903161	0.903146	0.903178	0.903147	0.903143	0.9031	0.903105	0.903079	0.903071	0.903028	0.903025	0.903012	0.903056	0.903113	0.903145	0.903169	0.903168	0.903243	0.903219	0.903301	0.903367	0.90325	0.903219	0.903207
	6283.27		0.903818	0.903848	0.903654	0.903645	0.903775	0.903774	0.903812	0.903902	0.903883	0.903851	0.903861	0.903827	0.903834	0.903894	0.903942	0.903884	0.903923	0.903936	0.90391	0.903877	0.903852	0.903838	0.903791	0.903762	0.903746	0.903777	0.903746	0.903742	0.903701	0.903704	0.90368	0.903671	0.903629	0.903626	0.903612	0.903657	0.903712	0.903745	0.903766	0.903766	0.903844	0.903819	0.903901	0.903967	0.903851	0.903821	0.90381
	6285.38		0.904442	0.904472	0.904274	0.904263	0.904392	0.904391	0.904428	0.90452	0.904497	0.904464	0.904474	0.904441	0.904451	0.904511	0.904559	0.904502	0.904542	0.904555	0.90453	0.904495	0.904468	0.904455	0.904408	0.904378	0.90436	0.904391	0.90436	0.904357	0.904317	0.904319	0.904295	0.904287	0.904245	0.904242	0.904227	0.904272	0.904326	0.904359	0.904378	0.90438	0.904459	0.904434	0.904517	0.904581	0.904466	0.904438	0.904428
	6287.49		0.905081	0.905112	0.904909	0.904895	0.905024	0.905023	0.905058	0.905153	0.905127	0.905093	0.905102	0.90507	0.905082	0.905143	0.905191	0.905134	0.905176	0.905189	0.905165	0.905128	0.905098	0.905087	0.90504	0.905008	0.90499	0.90502	0.904989	0.904986	0.904948	0.904949	0.904925	0.904917	0.904876	0.904873	0.904858	0.904903	0.904956	0.904989	0.905006	0.905009	0.90509	0.905065	0.905148	0.905211	0.905097	0.905069	0.905061
	6289.6		0.905735	0.905766	0.90556	0.905543	0.905671	0.90567	0.905704	0.905801	0.905772	0.905738	0.905744	0.905715	0.905729	0.90579	0.905839	0.905782	0.905826	0.905838	0.905815	0.905776	0.905745	0.905735	0.905688	0.905655	0.905635	0.905665	0.905633	0.905631	0.905594	0.905595	0.905571	0.905563	0.905523	0.905519	0.905504	0.905549	0.905601	0.905634	0.905649	0.905653	0.905735	0.90571	0.905794	0.905856	0.905743	0.905716	0.90571
	6291.72		0.906406	0.906436	0.906226	0.906207	0.906334	0.906333	0.906365	0.906465	0.906432	0.906397	0.906403	0.906376	0.906392	0.906452	0.906502	0.906446	0.906491	0.906503	0.906481	0.90644	0.906406	0.906398	0.906351	0.906316	0.906296	0.906325	0.906292	0.906291	0.906256	0.906256	0.906232	0.906225	0.906185	0.906182	0.906166	0.906211	0.906261	0.906294	0.906307	0.906312	0.906397	0.906371	0.906455	0.906517	0.906405	0.906379	0.906374
	6293.83		0.907092	0.907122	0.906908	0.906886	0.907012	0.907012	0.907042	0.907144	0.907107	0.907072	0.907076	0.907051	0.907069	0.90713	0.907181	0.907125	0.907171	0.907183	0.907162	0.907119	0.907083	0.907076	0.90703	0.906994	0.906972	0.907001	0.906967	0.906967	0.906934	0.906933	0.906909	0.906903	0.906863	0.90686	0.906843	0.906889	0.906937	0.906971	0.906981	0.906987	0.907073	0.907048	0.907132	0.907193	0.907082	0.907057	0.907054
	6295.94		0.907793	0.907824	0.907606	0.907581	0.907706	0.907706	0.907734	0.907838	0.907799	0.907763	0.907766	0.907743	0.907763	0.907824	0.907875	0.907819	0.907867	0.907879	0.907859	0.907814	0.907776	0.907771	0.907725	0.907687	0.907664	0.907692	0.907658	0.907658	0.907627	0.907625	0.907602	0.907596	0.907557	0.907554	0.907536	0.907582	0.907629	0.907663	0.907671	0.907678	0.907766	0.90774	0.907825	0.907884	0.907775	0.907751	0.90775
	6298.05		0.908511	0.908541	0.908319	0.908292	0.908416	0.908416	0.908442	0.908549	0.908506	0.90847	0.908471	0.90845	0.908472	0.908534	0.908584	0.908529	0.908579	0.908591	0.908571	0.908525	0.908485	0.908481	0.908435	0.908396	0.908371	0.908399	0.908365	0.908366	0.908336	0.908334	0.908311	0.908305	0.908267	0.908263	0.908245	0.908291	0.908337	0.90837	0.908376	0.908385	0.908474	0.908449	0.908533	0.908592	0.908484	0.908461	0.908461
	6300.17		0.909244	0.909275	0.909049	0.909019	0.909141	0.909141	0.909166	0.909275	0.909228	0.909192	0.909192	0.909173	0.909197	0.909259	0.90931	0.909255	0.909306	0.909318	0.9093	0.909251	0.909209	0.909207	0.909162	0.90912	0.909095	0.909122	0.909087	0.909089	0.909061	0.909058	0.909035	0.90903	0.908993	0.908989	0.90897	0.909016	0.90906	0.909094	0.909097	0.909107	0.909198	0.909172	0.909257	0.909315	0.909208	0.909187	0.909188
	6302.28		0.909993	0.910023	0.909794	0.909762	0.909882	0.909883	0.909905	0.910017	0.909966	0.90993	0.909928	0.909912	0.909938	0.909999	0.910051	0.909996	0.910049	0.910061	0.910044	0.909993	0.909949	0.909948	0.909904	0.909861	0.909834	0.90986	0.909826	0.909827	0.909802	0.909798	0.909776	0.909771	0.909735	0.909731	0.909711	0.909757	0.909799	0.909833	0.909834	0.909845	0.909938	0.909912	0.909997	0.910053	0.909948	0.909928	0.909931
	6304.39		0.910758	0.910788	0.910555	0.91052	0.910639	0.910639	0.91066	0.910774	0.91072	0.910683	0.91068	0.910666	0.910694	0.910756	0.910807	0.910753	0.910807	0.910819	0.910803	0.910751	0.910705	0.910706	0.910661	0.910617	0.910589	0.910614	0.910579	0.910582	0.910559	0.910553	0.910532	0.910528	0.910492	0.910488	0.910468	0.910514	0.910554	0.910588	0.910587	0.910599	0.910693	0.910667	0.910752	0.910807	0.910704	0.910685	0.91069
	6306.5		0.911538	0.911568	0.911332	0.911294	0.911411	0.911411	0.911431	0.911546	0.911489	0.911452	0.911447	0.911435	0.911466	0.911527	0.911578	0.911526	0.911581	0.911593	0.911578	0.911523	0.911476	0.911478	0.911434	0.911388	0.911359	0.911384	0.911348	0.911351	0.91133	0.911324	0.911303	0.9113	0.911265	0.911261	0.91124	0.911286	0.911325	0.911358	0.911355	0.911368	0.911463	0.911437	0.911522	0.911576	0.911475	0.911457	0.911464
	6308.62		0.912334	0.912363	0.912123	0.912083	0.912198	0.912199	0.912216	0.912334	0.912273	0.912235	0.91223	0.912219	0.912252	0.912314	0.912365	0.912313	0.91237	0.912381	0.912368	0.912312	0.912262	0.912266	0.912222	0.912175	0.912144	0.912168	0.912132	0.912136	0.912118	0.912111	0.91209	0.912087	0.912053	0.912049	0.912028	0.912073	0.91211	0.912144	0.912138	0.912152	0.912249	0.912223	0.912308	0.912361	0.912261	0.912245	0.912253
	6310.73		0.913144	0.913173	0.91293	0.912887	0.913	0.913001	0.913016	0.913136	0.913071	0.913034	0.913027	0.913019	0.913054	0.913115	0.913166	0.913115	0.913174	0.913185	0.913172	0.913114	0.913062	0.913068	0.913026	0.912976	0.912944	0.912968	0.912931	0.912936	0.91292	0.912912	0.912891	0.912889	0.912856	0.912852	0.91283	0.912876	0.912911	0.912944	0.912935	0.912951	0.91305	0.913024	0.913109	0.91316	0.913062	0.913047	0.913057
	6312.84		0.913969	0.913997	0.913751	0.913705	0.913817	0.913817	0.913831	0.913953	0.913884	0.913847	0.913838	0.913833	0.91387	0.913931	0.913982	0.913931	0.913992	0.914003	0.913991	0.913932	0.913878	0.913885	0.913843	0.913792	0.913759	0.913782	0.913745	0.91375	0.913736	0.913728	0.913708	0.913706	0.913674	0.91367	0.913647	0.913693	0.913726	0.913759	0.913748	0.913765	0.913865	0.913839	0.913924	0.913973	0.913878	0.913864	0.913876
	6314.95		0.914808	0.914836	0.914587	0.914538	0.914648	0.914648	0.91466	0.914784	0.914712	0.914674	0.914664	0.91466	0.9147	0.914761	0.914812	0.914762	0.914823	0.914834	0.914824	0.914763	0.914707	0.914716	0.914675	0.914622	0.914588	0.91461	0.914573	0.914579	0.914567	0.914558	0.914538	0.914537	0.914506	0.914502	0.914479	0.914524	0.914555	0.914588	0.914574	0.914593	0.914694	0.914668	0.914753	0.914801	0.914708	0.914695	0.914708
	6317.07		0.91566	0.915688	0.915436	0.915385	0.915492	0.915492	0.915502	0.915628	0.915552	0.915515	0.915503	0.915502	0.915543	0.915604	0.915655	0.915606	0.915669	0.91568	0.915671	0.915608	0.91555	0.915561	0.91552	0.915466	0.915431	0.915451	0.915414	0.915421	0.915412	0.915401	0.915382	0.915382	0.915352	0.915348	0.915324	0.915369	0.915398	0.915431	0.915415	0.915434	0.915536	0.91551	0.915595	0.915642	0.915551	0.915539	0.915555
	6319.18		0.916526	0.916553	0.916298	0.916244	0.916349	0.91635	0.916358	0.916485	0.916406	0.916368	0.916356	0.916356	0.9164	0.916461	0.916511	0.916463	0.916527	0.916538	0.916531	0.916466	0.916406	0.916419	0.916379	0.916323	0.916287	0.916306	0.916269	0.916276	0.916269	0.916258	0.91624	0.916241	0.916211	0.916207	0.916183	0.916227	0.916254	0.916287	0.916268	0.916289	0.916392	0.916366	0.916451	0.916496	0.916407	0.916397	0.916414
	6321.29		0.917404	0.917431	0.917173	0.917117	0.917219	0.917219	0.917226	0.917355	0.917272	0.917234	0.91722	0.917223	0.917269	0.91733	0.917379	0.917332	0.917398	0.917408	0.917402	0.917337	0.917275	0.917289	0.91725	0.917192	0.917155	0.917174	0.917136	0.917144	0.917139	0.917128	0.91711	0.917111	0.917083	0.917079	0.917054	0.917098	0.917123	0.917155	0.917134	0.917156	0.91726	0.917234	0.917319	0.917363	0.917276	0.917267	0.917286
	6323.4		0.918294	0.918321	0.91806	0.918001	0.9181	0.918101	0.918105	0.918236	0.91815	0.918112	0.918097	0.918102	0.91815	0.91821	0.918259	0.918213	0.91828	0.918291	0.918286	0.918219	0.918155	0.918171	0.918133	0.918074	0.918035	0.918053	0.918014	0.918023	0.918022	0.918009	0.917992	0.917994	0.917967	0.917962	0.917937	0.917981	0.918004	0.918036	0.918012	0.918035	0.91814	0.918114	0.918199	0.918241	0.918156	0.918149	0.91817
	6325.52		0.919195	0.919221	0.918958	0.918896	0.918993	0.918994	0.918996	0.919128	0.919038	0.919001	0.918984	0.918992	0.919042	0.919101	0.91915	0.919105	0.919174	0.919184	0.919181	0.919112	0.919047	0.919064	0.919027	0.918966	0.918926	0.918943	0.918904	0.918914	0.918915	0.918902	0.918885	0.918888	0.918862	0.918857	0.918832	0.918875	0.918896	0.918927	0.918901	0.918925	0.919031	0.919005	0.91909	0.91913	0.919048	0.919042	0.919065
	6327.63		0.920105	0.920131	0.919865	0.919801	0.919895	0.919895	0.919896	0.920029	0.919936	0.919899	0.919881	0.919891	0.919943	0.920002	0.92005	0.920006	0.920076	0.920086	0.920084	0.920014	0.919947	0.919966	0.91993	0.919868	0.919827	0.919842	0.919804	0.919814	0.919818	0.919804	0.919787	0.919791	0.919767	0.919762	0.919736	0.919779	0.919797	0.919828	0.919799	0.919824	0.919931	0.919906	0.91999	0.920028	0.919949	0.919945	0.919969
	6329.74		0.921023	0.921048	0.92078	0.920713	0.920804	0.920805	0.920803	0.920938	0.920842	0.920805	0.920785	0.920797	0.920851	0.92091	0.920958	0.920915	0.920986	0.920996	0.920995	0.920924	0.920855	0.920876	0.92084	0.920777	0.920735	0.920749	0.92071	0.920722	0.920728	0.920713	0.920698	0.920702	0.920679	0.920674	0.920647	0.92069	0.920706	0.920736	0.920705	0.920731	0.920839	0.920814	0.920898	0.920934	0.920858	0.920855	0.92088
	6331.85		0.921946	0.92197	0.921701	0.921631	0.921719	0.92172	0.921717	0.921853	0.921753	0.921716	0.921696	0.92171	0.921765	0.921824	0.921871	0.921829	0.921902	0.921911	0.921912	0.92184	0.921769	0.921792	0.921757	0.921692	0.921649	0.921662	0.921623	0.921635	0.921644	0.921629	0.921614	0.921619	0.921597	0.921592	0.921565	0.921607	0.92162	0.92165	0.921616	0.921644	0.921752	0.921727	0.921811	0.921846	0.921772	0.921771	0.921798
	6333.97		0.922874	0.922897	0.922626	0.922554	0.922639	0.922639	0.922634	0.922771	0.922669	0.922632	0.92261	0.922626	0.922684	0.922742	0.922788	0.922748	0.922821	0.92283	0.922833	0.92276	0.922687	0.922711	0.922678	0.922611	0.922567	0.92258	0.92254	0.922553	0.922565	0.922549	0.922535	0.922541	0.92252	0.922515	0.922487	0.922528	0.92254	0.922569	0.922533	0.922561	0.92267	0.922645	0.922729	0.922762	0.92269	0.922691	0.922719
	6336.08		0.923804	0.923826	0.923553	0.923479	0.923561	0.923561	0.923555	0.923693	0.923587	0.923551	0.923527	0.923546	0.923605	0.923663	0.923708	0.923668	0.923743	0.923752	0.923756	0.923682	0.923608	0.923633	0.923601	0.923533	0.923489	0.9235	0.92346	0.923474	0.923488	0.923472	0.923458	0.923465	0.923445	0.923441	0.923412	0.923452	0.923462	0.923491	0.923452	0.923481	0.92359	0.923566	0.923649	0.92368	0.923612	0.923613	0.923643
	6338.19		0.924736	0.924758	0.924483	0.924407	0.924485	0.924486	0.924477	0.924616	0.924508	0.924472	0.924447	0.924468	0.924529	0.924586	0.92463	0.924592	0.924668	0.924677	0.924682	0.924607	0.924531	0.924558	0.924526	0.924458	0.924412	0.924422	0.924383	0.924397	0.924414	0.924398	0.924385	0.924392	0.924373	0.924369	0.92434	0.924379	0.924386	0.924415	0.924374	0.924403	0.924513	0.924489	0.924572	0.924602	0.924535	0.924538	0.92457
	6340.3		0.92567	0.925691	0.925415	0.925336	0.925411	0.925412	0.925402	0.925542	0.92543	0.925396	0.925369	0.925391	0.925455	0.925512	0.925554	0.925517	0.925594	0.925602	0.925609	0.925534	0.925456	0.925484	0.925454	0.925384	0.925338	0.925346	0.925307	0.925322	0.925342	0.925325	0.925313	0.925322	0.925304	0.9253	0.92527	0.925308	0.925313	0.925341	0.925298	0.925328	0.925437	0.925414	0.925497	0.925525	0.925461	0.925465	0.925498
	6342.41		0.926605	0.926625	0.926348	0.926267	0.926339	0.926341	0.926328	0.926469	0.926355	0.926321	0.926293	0.926317	0.926383	0.926438	0.92648	0.926443	0.926521	0.92653	0.926538	0.926462	0.926383	0.926412	0.926383	0.926312	0.926266	0.926273	0.926233	0.926249	0.926272	0.926255	0.926244	0.926253	0.926236	0.926233	0.926202	0.926239	0.926242	0.92627	0.926223	0.926254	0.926363	0.92634	0.926423	0.92645	0.926389	0.926394	0.926428
	6344.53		0.927542	0.92756	0.927282	0.927199	0.927267	0.92727	0.927256	0.927397	0.92728	0.927247	0.927218	0.927244	0.927312	0.927366	0.927407	0.92737	0.92745	0.927458	0.927468	0.927392	0.927311	0.927341	0.927312	0.927242	0.927194	0.9272	0.92716	0.927177	0.927203	0.927186	0.927176	0.927185	0.92717	0.927167	0.927135	0.927171	0.927172	0.927199	0.927151	0.927181	0.92729	0.927267	0.927351	0.927376	0.927317	0.927324	0.927359
	6346.64		0.928479	0.928496	0.928217	0.928132	0.928197	0.9282	0.928184	0.928326	0.928207	0.928175	0.928143	0.928172	0.928241	0.928295	0.928334	0.928298	0.928379	0.928387	0.928398	0.928322	0.928239	0.92827	0.928243	0.928172	0.928124	0.928128	0.928089	0.928106	0.928135	0.928118	0.928109	0.928119	0.928105	0.928102	0.928069	0.928104	0.928103	0.92813	0.928079	0.92811	0.928218	0.928196	0.928279	0.928304	0.928246	0.928254	0.928291
	6348.75		0.929416	0.929432	0.929152	0.929065	0.929126	0.92913	0.929113	0.929255	0.929134	0.929103	0.929069	0.9291	0.929171	0.929224	0.929262	0.929226	0.929308	0.929315	0.929328	0.929252	0.929168	0.9292	0.929173	0.929102	0.929054	0.929056	0.929017	0.929036	0.929067	0.92905	0.929042	0.929053	0.929041	0.929038	0.929004	0.929037	0.929035	0.929061	0.929008	0.929038	0.929146	0.929124	0.929207	0.929231	0.929176	0.929185	0.929223
	6350.86		0.930353	0.930367	0.930087	0.929998	0.930055	0.93006	0.930041	0.930184	0.93006	0.930031	0.929996	0.930028	0.930101	0.930153	0.930189	0.930153	0.930236	0.930244	0.930258	0.930182	0.930096	0.930129	0.930104	0.930033	0.929984	0.929985	0.929946	0.929965	0.93	0.929982	0.929976	0.929988	0.929976	0.929974	0.929939	0.929971	0.929966	0.929993	0.929936	0.929967	0.930073	0.930052	0.930136	0.930159	0.930106	0.930116	0.930154
	6352.98		0.931288	0.931301	0.931021	0.930931	0.930984	0.930989	0.930969	0.931112	0.930987	0.930959	0.930921	0.930956	0.931031	0.931082	0.931116	0.93108	0.931164	0.931171	0.931188	0.931112	0.931024	0.931057	0.931033	0.930962	0.930913	0.930912	0.930874	0.930894	0.930932	0.930915	0.93091	0.930922	0.930912	0.93091	0.930874	0.930904	0.930898	0.930924	0.930865	0.930895	0.931	0.930979	0.931064	0.931086	0.931035	0.931045	0.931085
	6355.09		0.932223	0.932234	0.931953	0.931862	0.931911	0.931918	0.931896	0.932039	0.931912	0.931886	0.931846	0.931882	0.93196	0.932009	0.932041	0.932005	0.932091	0.932097	0.932115	0.93204	0.931951	0.931984	0.931961	0.931891	0.931841	0.931839	0.9318	0.931822	0.931863	0.931846	0.931843	0.931855	0.931847	0.931845	0.931808	0.931836	0.931828	0.931855	0.931793	0.931822	0.931925	0.931905	0.931991	0.932013	0.931963	0.931974	0.932015
	6357.2		0.933156	0.933165	0.932884	0.932791	0.932836	0.932845	0.932821	0.932965	0.932836	0.932812	0.932769	0.932807	0.932887	0.932935	0.932965	0.932929	0.933015	0.933022	0.933042	0.932967	0.932876	0.932909	0.932887	0.932818	0.932768	0.932764	0.932726	0.932748	0.932793	0.932776	0.932775	0.932788	0.93278	0.932779	0.932741	0.932767	0.932758	0.932784	0.93272	0.932748	0.932849	0.93283	0.932916	0.932938	0.93289	0.932902	0.932943
	6359.31		0.934087	0.934093	0.933813	0.933719	0.933759	0.93377	0.933745	0.933888	0.933758	0.933736	0.933691	0.933731	0.933812	0.93386	0.933887	0.93385	0.933938	0.933944	0.933966	0.933892	0.933799	0.933832	0.933811	0.933743	0.933694	0.933688	0.933649	0.933672	0.933721	0.933704	0.933705	0.933718	0.933713	0.933712	0.933673	0.933695	0.933685	0.933712	0.933645	0.933672	0.93377	0.933752	0.933839	0.933861	0.933814	0.933827	0.933869
	6361.43		0.935015	0.935019	0.934739	0.934644	0.93468	0.934692	0.934665	0.934809	0.934677	0.934658	0.93461	0.934652	0.934736	0.934781	0.934807	0.934768	0.934857	0.934863	0.934887	0.934814	0.934719	0.934752	0.934733	0.934666	0.934616	0.934608	0.934571	0.934594	0.934646	0.93463	0.934633	0.934647	0.934643	0.934643	0.934602	0.934622	0.934611	0.934637	0.934568	0.934593	0.934689	0.934672	0.93476	0.934783	0.934737	0.93475	0.934792
	6363.54		0.935939	0.935941	0.935662	0.935565	0.935597	0.935611	0.935583	0.935727	0.935594	0.935577	0.935526	0.93557	0.935656	0.9357	0.935723	0.935683	0.935773	0.935779	0.935805	0.935733	0.935636	0.935669	0.935651	0.935586	0.935536	0.935526	0.935489	0.935513	0.935569	0.935554	0.935559	0.935572	0.93557	0.935571	0.935529	0.935546	0.935533	0.93556	0.935488	0.935512	0.935605	0.935588	0.935678	0.935701	0.935656	0.935669	0.935713
	6365.65		0.93686	0.936859	0.936581	0.936484	0.93651	0.936527	0.936498	0.936641	0.936507	0.936493	0.936439	0.936485	0.936573	0.936616	0.936635	0.936595	0.936686	0.936691	0.936719	0.936648	0.93655	0.936582	0.936565	0.936502	0.936452	0.93644	0.936403	0.936429	0.936488	0.936474	0.936482	0.936495	0.936494	0.936496	0.936452	0.936466	0.936453	0.93648	0.936405	0.936427	0.936516	0.936501	0.936592	0.936616	0.936572	0.936585	0.936629
	6367.76		0.937777	0.937773	0.937496	0.937398	0.937419	0.937439	0.937408	0.937552	0.937417	0.937406	0.937348	0.937396	0.937486	0.937527	0.937544	0.937501	0.937594	0.937599	0.937629	0.93756	0.93746	0.937491	0.937475	0.937414	0.937365	0.93735	0.937314	0.937341	0.937404	0.93739	0.937401	0.937414	0.937415	0.937417	0.937372	0.937383	0.937369	0.937397	0.937318	0.937338	0.937424	0.937409	0.937502	0.937527	0.937484	0.937497	0.937541
	6369.88		0.938689	0.938681	0.938406	0.938307	0.938324	0.938346	0.938314	0.938457	0.938322	0.938314	0.938253	0.938302	0.938395	0.938434	0.938448	0.938403	0.938497	0.938502	0.938534	0.938467	0.938364	0.938395	0.93838	0.938321	0.938273	0.938256	0.93822	0.938248	0.938315	0.938302	0.938316	0.938329	0.938332	0.938335	0.938288	0.938295	0.93828	0.938309	0.938228	0.938244	0.938326	0.938313	0.938408	0.938434	0.938391	0.938405	0.938449
	6371.99		0.939595	0.939584	0.939311	0.939211	0.939223	0.939248	0.939215	0.939358	0.939222	0.939218	0.939153	0.939204	0.939299	0.939336	0.939347	0.9393	0.939395	0.9394	0.939434	0.939369	0.939264	0.939293	0.93928	0.939224	0.939176	0.939157	0.939121	0.93915	0.939221	0.939209	0.939226	0.939239	0.939244	0.939248	0.939199	0.939202	0.939187	0.939217	0.939132	0.939146	0.939224	0.939212	0.939309	0.939337	0.939294	0.939307	0.939351
	6374.1		0.940496	0.940482	0.94021	0.940109	0.940116	0.940144	0.94011	0.940253	0.940116	0.940116	0.940047	0.9401	0.940197	0.940233	0.94024	0.940191	0.940287	0.940291	0.940328	0.940265	0.940158	0.940186	0.940173	0.940121	0.940074	0.940052	0.940017	0.940046	0.940122	0.940111	0.940131	0.940144	0.94015	0.940156	0.940104	0.940104	0.940089	0.940119	0.940032	0.940042	0.940115	0.940104	0.940204	0.940234	0.940191	0.940204	0.940248
	6376.21		0.94139	0.941372	0.941102	0.941001	0.941002	0.941035	0.940999	0.941142	0.941005	0.941009	0.940936	0.940991	0.94109	0.941124	0.941127	0.941075	0.941173	0.941176	0.941216	0.941155	0.941046	0.941072	0.941061	0.941012	0.940965	0.94094	0.940906	0.940937	0.941017	0.941007	0.941031	0.941044	0.941052	0.941058	0.941004	0.941	0.940984	0.941016	0.940925	0.940932	0.941	0.940991	0.941093	0.941125	0.941082	0.941094	0.941138
	6378.33		0.942277	0.942256	0.941988	0.941887	0.941882	0.941918	0.941882	0.942024	0.941887	0.941895	0.941818	0.941874	0.941977	0.942008	0.942008	0.941952	0.942051	0.942055	0.942096	0.942038	0.941927	0.941951	0.941941	0.941896	0.94185	0.941823	0.941789	0.941821	0.941906	0.941897	0.941925	0.941937	0.941947	0.941954	0.941898	0.94189	0.941874	0.941907	0.941813	0.941816	0.941878	0.94187	0.941975	0.94201	0.941966	0.941978	0.942022
	6380.44		0.943157	0.943131	0.942866	0.942765	0.942755	0.942795	0.942758	0.942899	0.942762	0.942775	0.942693	0.942751	0.942856	0.942885	0.942881	0.942822	0.942922	0.942925	0.94297	0.942914	0.942801	0.942823	0.942814	0.942773	0.942728	0.942698	0.942665	0.942697	0.942787	0.94278	0.942812	0.942823	0.942835	0.942844	0.942786	0.942773	0.942756	0.942791	0.942693	0.942692	0.942749	0.942742	0.94285	0.942888	0.942843	0.942855	0.942898
	6382.55		0.944029	0.943999	0.943736	0.943635	0.943619	0.943664	0.943625	0.943766	0.94363	0.943647	0.94356	0.943621	0.943728	0.943755	0.943746	0.943684	0.943786	0.943788	0.943835	0.943783	0.943667	0.943686	0.943678	0.943642	0.943599	0.943565	0.943533	0.943567	0.943661	0.943656	0.943692	0.943703	0.943717	0.943727	0.943666	0.943648	0.943632	0.943668	0.943567	0.943561	0.943612	0.943607	0.943718	0.943759	0.943713	0.943724	0.943767
	6384.66		0.944893	0.944858	0.944598	0.944497	0.944475	0.944524	0.944485	0.944625	0.94449	0.944512	0.94442	0.944482	0.944592	0.944617	0.944604	0.944538	0.94464	0.944643	0.944693	0.944643	0.944525	0.944541	0.944535	0.944504	0.944462	0.944425	0.944393	0.944428	0.944527	0.944524	0.944564	0.944574	0.94459	0.944602	0.944538	0.944515	0.9445	0.944537	0.944433	0.944422	0.944466	0.944463	0.944577	0.944622	0.944575	0.944584	0.944627
	6386.78		0.945748	0.945708	0.945451	0.94535	0.945323	0.945377	0.945337	0.945476	0.945341	0.945369	0.945272	0.945336	0.945448	0.94547	0.945453	0.945382	0.945486	0.945488	0.945541	0.945495	0.945374	0.945388	0.945382	0.945356	0.945316	0.945275	0.945245	0.94528	0.945385	0.945383	0.945428	0.945438	0.945456	0.945469	0.945402	0.945374	0.945359	0.945399	0.94529	0.945275	0.945311	0.94531	0.945428	0.945477	0.945428	0.945437	0.945478
	6388.89		0.946593	0.946548	0.946294	0.946194	0.94616	0.94622	0.946179	0.946318	0.946184	0.946217	0.946114	0.94618	0.946296	0.946315	0.946292	0.946217	0.946323	0.946324	0.94638	0.946337	0.946214	0.946224	0.94622	0.9462	0.946161	0.946117	0.946088	0.946124	0.946234	0.946234	0.946284	0.946293	0.946313	0.946327	0.946258	0.946224	0.94621	0.946252	0.946139	0.946118	0.946147	0.946148	0.94627	0.946323	0.946273	0.94628	0.94632
	6391		0.947429	0.947379	0.947128	0.947028	0.946988	0.947053	0.947012	0.94715	0.947017	0.947057	0.946947	0.947015	0.947134	0.94715	0.947123	0.947043	0.94715	0.947151	0.947209	0.947171	0.947044	0.947051	0.947048	0.947034	0.946997	0.94695	0.946921	0.946958	0.947074	0.947076	0.947131	0.947139	0.947161	0.947177	0.947104	0.947064	0.947051	0.947095	0.946979	0.946952	0.946974	0.946976	0.947103	0.94716	0.947108	0.947113	0.947153
	6393.11		0.948254	0.948199	0.947952	0.947852	0.947806	0.947877	0.947835	0.947972	0.947841	0.947887	0.947771	0.94784	0.947962	0.947976	0.947943	0.947858	0.947966	0.947967	0.948029	0.947994	0.947865	0.947868	0.947866	0.947858	0.947823	0.947772	0.947744	0.947783	0.947903	0.947908	0.947968	0.947975	0.948	0.948017	0.947941	0.947896	0.947883	0.94793	0.94781	0.947777	0.94779	0.947794	0.947925	0.947988	0.947933	0.947937	0.947976
	6395.23		0.949069	0.949008	0.948765	0.948666	0.948614	0.948691	0.948648	0.948784	0.948654	0.948707	0.948585	0.948656	0.948781	0.948791	0.948753	0.948662	0.948772	0.948772	0.948837	0.948807	0.948675	0.948674	0.948673	0.948672	0.948639	0.948584	0.948557	0.948597	0.948723	0.94873	0.948796	0.948802	0.948829	0.948848	0.948769	0.948716	0.948706	0.948755	0.948631	0.948591	0.948595	0.948601	0.948738	0.948805	0.948748	0.94875	0.948788
	6397.34		0.949873	0.949806	0.949567	0.949469	0.94941	0.949494	0.94945	0.949585	0.949458	0.949517	0.949388	0.949461	0.949589	0.949596	0.949553	0.949456	0.949567	0.949567	0.949635	0.949609	0.949474	0.949469	0.94947	0.949476	0.949444	0.949386	0.94936	0.949401	0.949533	0.949542	0.949614	0.949618	0.949647	0.949669	0.949586	0.949527	0.949518	0.94957	0.949442	0.949395	0.94939	0.949398	0.94954	0.949613	0.949553	0.949553	0.949589
	6399.45		0.950666	0.950593	0.950358	0.950261	0.950195	0.950286	0.950242	0.950376	0.95025	0.950316	0.95018	0.950255	0.950386	0.950391	0.950342	0.950238	0.950351	0.95035	0.950422	0.950401	0.950262	0.950253	0.950254	0.950268	0.950238	0.950176	0.950151	0.950193	0.950331	0.950343	0.950422	0.950424	0.950456	0.950479	0.950393	0.950327	0.950319	0.950374	0.950242	0.950188	0.950173	0.950184	0.950331	0.95041	0.950347	0.950344	0.950379
	6401.56		0.951447	0.951368	0.951137	0.951041	0.950969	0.951066	0.951022	0.951155	0.951032	0.951105	0.950962	0.951039	0.951173	0.951174	0.951119	0.951009	0.951123	0.951122	0.951198	0.951181	0.951039	0.951025	0.951028	0.95105	0.951022	0.950955	0.950932	0.950975	0.951119	0.951134	0.951218	0.951219	0.951254	0.951279	0.951188	0.951115	0.95111	0.951168	0.951031	0.950969	0.950945	0.950958	0.95111	0.951196	0.951129	0.951125	0.951158
	6403.68		0.952217	0.952131	0.951904	0.95181	0.951731	0.951836	0.951791	0.951923	0.951802	0.951883	0.951732	0.951811	0.951949	0.951947	0.951885	0.951768	0.951884	0.951882	0.951961	0.95195	0.951805	0.951786	0.951789	0.951819	0.951794	0.951723	0.951701	0.951745	0.951895	0.951913	0.952004	0.952003	0.95204	0.952068	0.951973	0.951893	0.951889	0.951951	0.95181	0.95174	0.951705	0.95172	0.951879	0.951971	0.951901	0.951894	0.951925
	6405.79		0.952975	0.952882	0.95266	0.952567	0.952481	0.952594	0.952548	0.95268	0.952561	0.95265	0.952491	0.952571	0.952713	0.952707	0.95264	0.952515	0.952633	0.95263	0.952713	0.952707	0.952558	0.952534	0.952539	0.952578	0.952555	0.95248	0.952458	0.952504	0.95266	0.952681	0.952779	0.952776	0.952816	0.952845	0.952747	0.952659	0.952658	0.952723	0.952577	0.952499	0.952453	0.952471	0.952635	0.952735	0.952661	0.952651	0.95268
	6407.9		0.953721	0.953621	0.953403	0.953312	0.953219	0.953339	0.953294	0.953424	0.953308	0.953405	0.953239	0.953321	0.953466	0.953457	0.953383	0.95325	0.953369	0.953366	0.953453	0.953452	0.9533	0.953271	0.953276	0.953324	0.953304	0.953224	0.953204	0.95325	0.953414	0.953437	0.953543	0.953538	0.953581	0.953612	0.953509	0.953413	0.953414	0.953484	0.953333	0.953246	0.953189	0.953209	0.953381	0.953488	0.953409	0.953397	0.953424
	6410.01		0.954454	0.954347	0.954134	0.954045	0.953944	0.954074	0.954028	0.954157	0.954044	0.95415	0.953975	0.954058	0.954207	0.954195	0.954114	0.953972	0.954094	0.95409	0.954181	0.954186	0.95403	0.953995	0.954001	0.954059	0.954041	0.953957	0.953938	0.953985	0.954155	0.954182	0.954295	0.954289	0.954334	0.954367	0.95426	0.954156	0.95416	0.954234	0.954078	0.953981	0.953913	0.953936	0.954114	0.954229	0.954146	0.95413	0.954155
	6412.13		0.955176	0.955061	0.954853	0.954765	0.954658	0.954796	0.95475	0.954878	0.954768	0.954883	0.954699	0.954784	0.954937	0.954921	0.954833	0.954683	0.954806	0.954802	0.954897	0.954907	0.954748	0.954706	0.954714	0.954781	0.954767	0.954678	0.95466	0.954708	0.954885	0.954915	0.955036	0.955027	0.955075	0.955111	0.955	0.954887	0.954894	0.954972	0.954811	0.954705	0.954624	0.95465	0.954835	0.954959	0.95487	0.954852	0.954875
	6414.24		0.955885	0.955762	0.95556	0.955474	0.955359	0.955506	0.95546	0.955587	0.95548	0.955604	0.955411	0.955499	0.955655	0.955635	0.95554	0.955381	0.955507	0.955502	0.955601	0.955617	0.955454	0.955406	0.955414	0.955492	0.95548	0.955387	0.95537	0.95542	0.955604	0.955637	0.955766	0.955755	0.955806	0.955844	0.955728	0.955606	0.955616	0.955699	0.955533	0.955417	0.955323	0.955352	0.955545	0.955677	0.955584	0.955561	0.955582
	6416.35		0.956582	0.956452	0.956255	0.956171	0.956048	0.956205	0.956158	0.956285	0.956181	0.956315	0.956112	0.956202	0.956362	0.956338	0.956236	0.956067	0.956195	0.956189	0.956293	0.956315	0.956148	0.956093	0.956103	0.956191	0.956182	0.956084	0.956069	0.956119	0.95631	0.956347	0.956484	0.956471	0.956525	0.956566	0.956444	0.956314	0.956327	0.956414	0.956243	0.956117	0.956011	0.956042	0.956242	0.956384	0.956285	0.956259	0.956277
	6418.46		0.957268	0.957129	0.956937	0.956855	0.956725	0.956891	0.956845	0.95697	0.95687	0.957014	0.956802	0.956893	0.957058	0.95703	0.95692	0.956741	0.956871	0.956865	0.956973	0.957002	0.95683	0.956769	0.956779	0.956878	0.956873	0.956769	0.956755	0.956807	0.957005	0.957046	0.957192	0.957176	0.957232	0.957276	0.957149	0.95701	0.957027	0.957119	0.956942	0.956805	0.956686	0.95672	0.956929	0.95708	0.956975	0.956945	0.956961
	6420.58		0.957941	0.957794	0.957608	0.957528	0.95739	0.957567	0.95752	0.957645	0.957548	0.957702	0.95748	0.957573	0.957742	0.95771	0.957592	0.957404	0.957535	0.957529	0.957641	0.957677	0.957501	0.957432	0.957443	0.957554	0.957552	0.957443	0.95743	0.957483	0.957689	0.957733	0.957888	0.957869	0.957929	0.957975	0.957843	0.957695	0.957715	0.957812	0.95763	0.957482	0.957349	0.957386	0.957603	0.957765	0.957653	0.95762	0.957633
	6422.69		0.958603	0.958447	0.958267	0.958189	0.958044	0.958231	0.958184	0.958308	0.958215	0.958379	0.958147	0.958242	0.958415	0.958379	0.958253	0.958054	0.958188	0.958181	0.958297	0.95834	0.95816	0.958084	0.958096	0.958218	0.958219	0.958105	0.958094	0.958148	0.958361	0.95841	0.958573	0.958552	0.958615	0.958664	0.958527	0.958368	0.958392	0.958495	0.958307	0.958148	0.958001	0.958041	0.958267	0.958439	0.95832	0.958283	0.958293
	6424.8		0.959254	0.959089	0.958914	0.958839	0.958686	0.958884	0.958837	0.95896	0.958871	0.959046	0.958803	0.9589	0.959078	0.959038	0.958903	0.958694	0.95883	0.958822	0.958943	0.958993	0.958808	0.958724	0.958737	0.958871	0.958876	0.958756	0.958747	0.958802	0.959023	0.959075	0.959248	0.959224	0.95929	0.959342	0.959199	0.959031	0.959059	0.959167	0.958974	0.958802	0.958641	0.958684	0.958919	0.959102	0.958976	0.958935	0.958942
	6426.91		0.959894	0.959719	0.959551	0.959478	0.959317	0.959526	0.95948	0.959601	0.959517	0.959703	0.959449	0.959548	0.95973	0.959685	0.959543	0.959322	0.95946	0.959452	0.959578	0.959635	0.959446	0.959353	0.959367	0.959514	0.959522	0.959397	0.959389	0.959445	0.959674	0.959731	0.959913	0.959886	0.959955	0.96001	0.959861	0.959683	0.959715	0.95983	0.95963	0.959446	0.95927	0.959317	0.959561	0.959755	0.959622	0.959576	0.95958
	6429.02		0.960523	0.960339	0.960177	0.960107	0.959938	0.960158	0.960112	0.960233	0.960152	0.960349	0.960084	0.960185	0.960372	0.960323	0.960172	0.95994	0.96008	0.960071	0.960202	0.960266	0.960072	0.959972	0.959986	0.960146	0.960158	0.960027	0.960021	0.960078	0.960315	0.960376	0.960568	0.960538	0.960611	0.960668	0.960514	0.960325	0.960362	0.960482	0.960277	0.96008	0.959889	0.959939	0.960192	0.960398	0.960258	0.960207	0.960208
	6431.14		0.961143	0.96095	0.960793	0.960726	0.960549	0.960781	0.960735	0.960855	0.960779	0.960988	0.960711	0.960814	0.961006	0.960953	0.960793	0.960548	0.960691	0.960681	0.960817	0.960889	0.96069	0.960581	0.960597	0.96077	0.960785	0.960649	0.960643	0.960702	0.960947	0.961012	0.961215	0.961182	0.961257	0.961318	0.961157	0.960958	0.961	0.961126	0.960914	0.960705	0.960498	0.960551	0.960815	0.961033	0.960884	0.960829	0.960827
	6433.25		0.961756	0.961553	0.961402	0.961338	0.961153	0.961396	0.961351	0.96147	0.961399	0.961619	0.961331	0.961436	0.961633	0.961575	0.961406	0.961149	0.961295	0.961284	0.961425	0.961504	0.961301	0.961183	0.961199	0.961385	0.961405	0.961262	0.961259	0.961319	0.961572	0.961642	0.961854	0.961818	0.961897	0.96196	0.961794	0.961584	0.96163	0.961763	0.961545	0.961323	0.9611	0.961156	0.96143	0.96166	0.961504	0.961444	0.961438
	6435.36		0.962362	0.962149	0.962005	0.961943	0.96175	0.962006	0.961961	0.962079	0.962012	0.962245	0.961945	0.962052	0.962253	0.962191	0.962013	0.961744	0.961892	0.96188	0.962026	0.962114	0.961905	0.961778	0.961795	0.961995	0.962019	0.96187	0.961868	0.961929	0.962191	0.962265	0.962488	0.962449	0.962531	0.962598	0.962425	0.962204	0.962255	0.962395	0.96217	0.961934	0.961695	0.961755	0.962039	0.962282	0.962117	0.962052	0.962043
	6437.47		0.962964	0.96274	0.962602	0.962544	0.962342	0.96261	0.962566	0.962683	0.962621	0.962866	0.962554	0.962663	0.962869	0.962802	0.962616	0.962333	0.962484	0.962471	0.962623	0.962718	0.962504	0.962368	0.962386	0.9626	0.962627	0.962473	0.962472	0.962534	0.962805	0.962884	0.963117	0.963075	0.963161	0.96323	0.963051	0.962818	0.962875	0.963021	0.962791	0.962541	0.962285	0.962348	0.962643	0.962899	0.962726	0.962656	0.962643
	6439.59		0.963561	0.963327	0.963195	0.96314	0.96293	0.963211	0.963167	0.963284	0.963226	0.963484	0.963159	0.96327	0.963482	0.96341	0.963214	0.962918	0.963072	0.963058	0.963215	0.963319	0.963099	0.962953	0.962972	0.963201	0.963232	0.963071	0.963072	0.963136	0.963415	0.963499	0.963743	0.963697	0.963787	0.963859	0.963674	0.96343	0.963491	0.963645	0.963407	0.963143	0.962871	0.962938	0.963244	0.963513	0.96333	0.963255	0.963239
	6441.7		0.964154	0.96391	0.963784	0.963732	0.963514	0.963808	0.963764	0.96388	0.963828	0.964098	0.96376	0.963873	0.964091	0.964014	0.963808	0.963499	0.963655	0.963641	0.963804	0.963915	0.963691	0.963535	0.963555	0.963798	0.963833	0.963666	0.963668	0.963733	0.964021	0.96411	0.964366	0.964316	0.964409	0.964485	0.964293	0.964037	0.964104	0.964265	0.96402	0.963742	0.963453	0.963523	0.96384	0.964123	0.963931	0.963851	0.963831
	6443.81		0.964744	0.964489	0.964369	0.96432	0.964093	0.9644	0.964357	0.964473	0.964425	0.964708	0.964358	0.964473	0.964696	0.964614	0.964399	0.964076	0.964235	0.96422	0.964388	0.964508	0.964278	0.964113	0.964133	0.964391	0.96443	0.964257	0.964261	0.964327	0.964624	0.964717	0.964984	0.964931	0.965028	0.965107	0.964908	0.964641	0.964713	0.964881	0.96463	0.964337	0.96403	0.964104	0.964433	0.964729	0.964529	0.964443	0.964419
	6445.92		0.965329	0.965063	0.96495	0.964905	0.964669	0.964989	0.964947	0.965061	0.965019	0.965315	0.964951	0.965069	0.965297	0.965211	0.964986	0.964649	0.964811	0.964795	0.964969	0.965097	0.964861	0.964686	0.964707	0.96498	0.965024	0.964844	0.964849	0.964916	0.965222	0.965321	0.965599	0.965543	0.965643	0.965725	0.96552	0.96524	0.965318	0.965493	0.965235	0.964928	0.964604	0.964682	0.965021	0.965332	0.965122	0.96503	0.965003
	6448.04		0.965911	0.965634	0.965527	0.965485	0.96524	0.965574	0.965532	0.965646	0.965608	0.965918	0.965541	0.965661	0.965894	0.965803	0.965568	0.965218	0.965382	0.965365	0.965545	0.965682	0.96544	0.965255	0.965277	0.965565	0.965613	0.965427	0.965433	0.965502	0.965817	0.96592	0.966211	0.96615	0.966254	0.96634	0.966127	0.965836	0.96592	0.966102	0.965837	0.965515	0.965173	0.965255	0.965606	0.965931	0.965711	0.965614	0.965583
	6450.15		0.966488	0.9662	0.9661	0.966061	0.965807	0.966155	0.966113	0.966227	0.966194	0.966517	0.966127	0.966249	0.966488	0.966392	0.966147	0.965782	0.96595	0.965932	0.966118	0.966263	0.966016	0.96582	0.965843	0.966146	0.966198	0.966006	0.966014	0.966083	0.966408	0.966516	0.966818	0.966754	0.966862	0.966951	0.966731	0.966428	0.966517	0.966707	0.966435	0.966098	0.965738	0.965823	0.966186	0.966525	0.966296	0.966194	0.966159
	6452.26		0.967061	0.966762	0.966669	0.966632	0.96637	0.966732	0.966691	0.966803	0.966776	0.967112	0.966709	0.966833	0.967078	0.966977	0.966722	0.966343	0.966513	0.966494	0.966686	0.96684	0.966587	0.966381	0.966405	0.966723	0.96678	0.96658	0.96659	0.966661	0.966995	0.967108	0.967422	0.967354	0.967465	0.967558	0.967332	0.967016	0.967111	0.967309	0.967029	0.966677	0.966299	0.966388	0.966763	0.967117	0.966878	0.96677	0.96673
	6454.37		0.96763	0.96732	0.967233	0.9672	0.966929	0.967304	0.967264	0.967376	0.967354	0.967703	0.967287	0.967413	0.967663	0.967557	0.967292	0.966899	0.967073	0.967053	0.96725	0.967413	0.967154	0.966938	0.966962	0.967296	0.967357	0.967151	0.967162	0.967234	0.967577	0.967696	0.968021	0.96795	0.968065	0.968161	0.967928	0.9676	0.967701	0.967906	0.967619	0.967251	0.966856	0.966949	0.967336	0.967704	0.967455	0.967341	0.967298
	6456.49		0.968195	0.967874	0.967793	0.967763	0.967484	0.967873	0.967833	0.967945	0.967927	0.968291	0.96786	0.967989	0.968245	0.968134	0.967859	0.967451	0.967628	0.967607	0.96781	0.967981	0.967717	0.967491	0.967516	0.967865	0.96793	0.967717	0.96773	0.967803	0.968156	0.96828	0.968617	0.968542	0.968661	0.968761	0.96852	0.968179	0.968286	0.968499	0.968205	0.967822	0.967409	0.967505	0.967904	0.968287	0.968028	0.967909	0.967862
	6458.6		0.968756	0.968423	0.968349	0.968323	0.968034	0.968437	0.968398	0.968509	0.968497	0.968874	0.96843	0.968561	0.968823	0.968707	0.968421	0.967999	0.968179	0.968157	0.968366	0.968546	0.968275	0.968039	0.968065	0.968429	0.968499	0.96828	0.968294	0.968368	0.96873	0.96886	0.969209	0.96913	0.969253	0.969356	0.969108	0.968755	0.968868	0.969089	0.968787	0.968389	0.967957	0.968057	0.968468	0.968866	0.968597	0.968472	0.968421
	6460.71		0.969312	0.968968	0.968901	0.968878	0.968581	0.968998	0.968959	0.969069	0.969062	0.969454	0.968996	0.969128	0.969396	0.969275	0.96898	0.968543	0.968725	0.968703	0.968918	0.969107	0.96883	0.968583	0.96861	0.96899	0.969064	0.968838	0.968854	0.968929	0.969301	0.969435	0.969796	0.969713	0.96984	0.969947	0.969692	0.969327	0.969445	0.969674	0.969365	0.968951	0.968501	0.968605	0.969029	0.969441	0.969162	0.969031	0.968976
	6462.82		0.969865	0.969509	0.969448	0.969429	0.969123	0.969554	0.969515	0.969626	0.969624	0.970029	0.969557	0.969692	0.969966	0.96984	0.969534	0.969082	0.969268	0.969244	0.969465	0.969663	0.96938	0.969123	0.96915	0.969546	0.969625	0.969392	0.969409	0.969486	0.969867	0.970007	0.97038	0.970293	0.970424	0.970534	0.970271	0.969894	0.970019	0.970255	0.969939	0.969509	0.969041	0.969149	0.969585	0.970012	0.969723	0.969586	0.969527
	6464.94		0.970413	0.970046	0.969991	0.969975	0.96966	0.970105	0.970068	0.970178	0.970181	0.9706	0.970114	0.970251	0.970531	0.9704	0.970084	0.969617	0.969806	0.969782	0.970008	0.970215	0.969926	0.969659	0.969687	0.970098	0.970182	0.969942	0.96996	0.970039	0.970429	0.970574	0.970959	0.970868	0.971003	0.971116	0.970847	0.970457	0.970588	0.970832	0.970509	0.970064	0.969577	0.969689	0.970136	0.970579	0.97028	0.970137	0.970074
	6467.05		0.970956	0.970578	0.97053	0.970517	0.970194	0.970653	0.970616	0.970725	0.970734	0.971167	0.970667	0.970807	0.971092	0.970956	0.97063	0.970148	0.97034	0.970315	0.970548	0.970763	0.970468	0.97019	0.970219	0.970646	0.970734	0.970487	0.970507	0.970587	0.970987	0.971137	0.971534	0.971439	0.971578	0.971695	0.971418	0.971016	0.971152	0.971405	0.971074	0.970613	0.970108	0.970224	0.970684	0.971141	0.970832	0.970684	0.970616
	6469.16		0.971496	0.971106	0.971065	0.971055	0.970723	0.971196	0.97116	0.971269	0.971283	0.971729	0.971216	0.971357	0.971648	0.971508	0.971171	0.970675	0.97087	0.970844	0.971082	0.971306	0.971006	0.970717	0.970746	0.971189	0.971282	0.971028	0.97105	0.971131	0.97154	0.971695	0.972105	0.972006	0.972148	0.972269	0.971985	0.97157	0.971713	0.971973	0.971635	0.971159	0.970635	0.970755	0.971227	0.971699	0.97138	0.971226	0.971154
	6471.27		0.972031	0.97163	0.971595	0.971589	0.971248	0.971735	0.9717	0.971808	0.971827	0.972287	0.97176	0.971904	0.972201	0.972055	0.971708	0.971197	0.971395	0.971368	0.971613	0.971846	0.971539	0.97124	0.97127	0.971729	0.971825	0.971565	0.971589	0.97167	0.972089	0.97225	0.972671	0.972569	0.972714	0.972838	0.972547	0.97212	0.972269	0.972537	0.972192	0.9717	0.971158	0.971282	0.971766	0.972253	0.971924	0.971764	0.971688
	6473.39		0.972562	0.97215	0.972121	0.972118	0.971769	0.97227	0.972235	0.972342	0.972367	0.972841	0.972301	0.972446	0.972749	0.972598	0.972241	0.971715	0.971917	0.971888	0.972139	0.97238	0.972068	0.971758	0.971789	0.972263	0.972364	0.972098	0.972123	0.972206	0.972634	0.972799	0.973233	0.973127	0.973276	0.973404	0.973105	0.972666	0.972821	0.973097	0.972744	0.972237	0.971677	0.971804	0.972301	0.972803	0.972463	0.972297	0.972218
	6475.5		0.973088	0.972665	0.972642	0.972643	0.972285	0.9728	0.972766	0.972873	0.972903	0.97339	0.972836	0.972984	0.973292	0.973136	0.97277	0.972229	0.972433	0.972404	0.972661	0.972911	0.972593	0.972273	0.972304	0.972794	0.972899	0.972626	0.972652	0.972737	0.973174	0.973345	0.97379	0.97368	0.973833	0.973964	0.973659	0.973207	0.973368	0.973652	0.973292	0.972769	0.972191	0.972322	0.972831	0.973348	0.972998	0.972826	0.972743
	6477.61		0.97361	0.973176	0.973159	0.973163	0.972797	0.973326	0.973292	0.973399	0.973434	0.973935	0.973367	0.973517	0.973831	0.973671	0.973294	0.972739	0.972946	0.972916	0.973178	0.973437	0.973113	0.972782	0.972814	0.97332	0.97343	0.97315	0.973178	0.973263	0.97371	0.973886	0.974343	0.974229	0.974386	0.97452	0.974208	0.973743	0.973911	0.974202	0.973835	0.973297	0.972701	0.972836	0.973357	0.973889	0.973529	0.973351	0.973263
	6479.72		0.974127	0.973682	0.973672	0.973679	0.973304	0.973847	0.973814	0.97392	0.973961	0.974475	0.973894	0.974046	0.974365	0.9742	0.973813	0.973244	0.973454	0.973423	0.973691	0.973959	0.973629	0.973288	0.973321	0.973841	0.973956	0.973669	0.973699	0.973785	0.974241	0.974422	0.974891	0.974773	0.974933	0.975071	0.974752	0.974275	0.974449	0.974748	0.974374	0.973821	0.973207	0.973345	0.973878	0.974425	0.974055	0.973871	0.97378
	6481.84		0.97464	0.974184	0.97418	0.974191	0.973808	0.974364	0.974332	0.974438	0.974483	0.975011	0.974416	0.97457	0.974895	0.974725	0.974329	0.973745	0.973958	0.973926	0.9742	0.974476	0.97414	0.973789	0.973823	0.974358	0.974477	0.974184	0.974215	0.974303	0.974767	0.974954	0.975434	0.975313	0.975477	0.975618	0.975291	0.974803	0.974982	0.975289	0.974908	0.97434	0.973708	0.97385	0.974395	0.974956	0.974576	0.974387	0.974291
	6483.95		0.975148	0.974681	0.974684	0.974698	0.974307	0.974877	0.974845	0.97495	0.975001	0.975542	0.974934	0.97509	0.97542	0.975246	0.974839	0.974241	0.974457	0.974425	0.974704	0.974988	0.974647	0.974286	0.97432	0.974871	0.974994	0.974695	0.974727	0.974816	0.975289	0.975481	0.975972	0.975847	0.976015	0.976159	0.975826	0.975326	0.975511	0.975825	0.975438	0.974854	0.974205	0.974351	0.974908	0.975483	0.975093	0.974898	0.974799
	6486.06		0.975652	0.975175	0.975183	0.9752	0.974801	0.975384	0.975353	0.975458	0.975514	0.976068	0.975447	0.975605	0.975941	0.975761	0.975345	0.974734	0.974952	0.974919	0.975203	0.975496	0.97515	0.974778	0.974813	0.975379	0.975506	0.975201	0.975235	0.975324	0.975807	0.976003	0.976506	0.976377	0.976549	0.976696	0.976356	0.975844	0.976035	0.976357	0.975963	0.975364	0.974698	0.974847	0.975416	0.976005	0.975605	0.975405	0.975302
	6488.17		0.976151	0.975663	0.975678	0.975699	0.975291	0.975888	0.975857	0.975962	0.976022	0.976589	0.975956	0.976116	0.976456	0.976272	0.975847	0.975221	0.975443	0.975408	0.975699	0.976	0.975648	0.975267	0.975302	0.975882	0.976014	0.975702	0.975738	0.975829	0.97632	0.976521	0.977035	0.976903	0.977077	0.977228	0.976881	0.976358	0.976554	0.976884	0.976483	0.97587	0.975186	0.975339	0.975919	0.976523	0.976113	0.975907	0.9758
	6490.29		0.976646	0.976148	0.976168	0.976192	0.975777	0.976386	0.976357	0.976461	0.976526	0.977106	0.97646	0.976622	0.976967	0.976779	0.976344	0.975705	0.975929	0.975894	0.976189	0.976499	0.976141	0.97575	0.975786	0.976381	0.976516	0.976199	0.976236	0.976328	0.976828	0.977034	0.977559	0.977423	0.977601	0.977755	0.977402	0.976866	0.977069	0.977406	0.976998	0.976371	0.97567	0.975826	0.976418	0.977036	0.976616	0.976404	0.976293
	6492.4		0.977136	0.976627	0.976654	0.976681	0.976258	0.97688	0.976851	0.976955	0.977025	0.977617	0.976959	0.977123	0.977473	0.97728	0.976837	0.976184	0.976411	0.976375	0.976675	0.976993	0.97663	0.976229	0.976266	0.976875	0.977015	0.976692	0.97673	0.976823	0.977331	0.977542	0.978078	0.977938	0.97812	0.978277	0.977917	0.97737	0.977579	0.977922	0.977509	0.976867	0.97615	0.976309	0.976912	0.977544	0.977114	0.976897	0.976783
	6494.51		0.977621	0.977103	0.977135	0.977165	0.976735	0.97737	0.977342	0.977444	0.97752	0.978124	0.977454	0.977619	0.977975	0.977777	0.977324	0.976658	0.976888	0.976851	0.977157	0.977482	0.977114	0.976704	0.976741	0.977365	0.977508	0.97718	0.977219	0.977313	0.977829	0.978045	0.978591	0.978449	0.978633	0.978793	0.978427	0.97787	0.978083	0.978434	0.978014	0.977358	0.976625	0.976788	0.977401	0.978047	0.977608	0.977385	0.977267
	6496.62		0.978102	0.977574	0.977612	0.977645	0.977207	0.977854	0.977827	0.977929	0.978009	0.978626	0.977943	0.97811	0.978471	0.978269	0.977807	0.977128	0.977361	0.977323	0.977634	0.977967	0.977594	0.977175	0.977212	0.97785	0.977997	0.977663	0.977704	0.977799	0.978323	0.978543	0.9791	0.978954	0.979142	0.979305	0.978932	0.978364	0.978583	0.978941	0.978515	0.977845	0.977096	0.977262	0.977886	0.978545	0.978097	0.977869	0.977747
	6498.74		0.978578	0.97804	0.978084	0.97812	0.977675	0.978334	0.978308	0.978409	0.978494	0.979122	0.978428	0.978597	0.978962	0.978756	0.978286	0.977594	0.977829	0.97779	0.978106	0.978447	0.978069	0.977641	0.977679	0.97833	0.978481	0.978141	0.978184	0.97828	0.978812	0.979037	0.979604	0.979454	0.979645	0.979811	0.979432	0.978853	0.979078	0.979442	0.97901	0.978327	0.977562	0.977731	0.978366	0.979038	0.978581	0.978348	0.978222
	6500.85		0.979049	0.978502	0.978551	0.978591	0.978139	0.978809	0.978784	0.978885	0.978974	0.979614	0.978908	0.979079	0.979448	0.979238	0.97876	0.978055	0.978293	0.978253	0.978574	0.978922	0.978539	0.978102	0.978141	0.978805	0.97896	0.978615	0.978659	0.978756	0.979296	0.979525	0.980102	0.979949	0.980143	0.980312	0.979927	0.979337	0.979568	0.979939	0.979501	0.978804	0.978024	0.978196	0.978841	0.979526	0.97906	0.978822	0.978692
	6502.96		0.979516	0.978959	0.979014	0.979056	0.978598	0.97928	0.979255	0.979355	0.97945	0.9801	0.979384	0.979555	0.97993	0.979715	0.979228	0.978512	0.978752	0.978712	0.979037	0.979392	0.979005	0.978559	0.978599	0.979276	0.979434	0.979084	0.979129	0.979227	0.979774	0.980009	0.980595	0.980439	0.980636	0.980807	0.980416	0.979817	0.980052	0.980429	0.979986	0.979277	0.978482	0.978657	0.979312	0.980009	0.979534	0.979291	0.979158
	6505.07		0.979977	0.979412	0.979472	0.979517	0.979052	0.979745	0.979721	0.979821	0.97992	0.980581	0.979854	0.980027	0.980406	0.980188	0.979693	0.978964	0.979207	0.979166	0.979495	0.979858	0.979466	0.979012	0.979052	0.979742	0.979904	0.979549	0.979595	0.979694	0.980248	0.980487	0.981082	0.980923	0.981123	0.981297	0.980901	0.980291	0.980532	0.980915	0.980467	0.979745	0.978935	0.979113	0.979777	0.980487	0.980003	0.979755	0.979619
	6507.19		0.980434	0.97986	0.979926	0.979974	0.979502	0.980206	0.980182	0.980282	0.980385	0.981057	0.980319	0.980494	0.980876	0.980655	0.980152	0.979412	0.979657	0.979615	0.979949	0.980318	0.979922	0.97946	0.9795	0.980202	0.980368	0.980008	0.980056	0.980156	0.980717	0.98096	0.981564	0.981402	0.981605	0.981781	0.98138	0.98076	0.981006	0.981395	0.980942	0.980207	0.979383	0.979564	0.980238	0.98096	0.980468	0.980215	0.980075
	6509.3		0.980886	0.980303	0.980375	0.980425	0.979947	0.980662	0.980639	0.980738	0.980845	0.981528	0.98078	0.980956	0.981342	0.981116	0.980606	0.979855	0.980102	0.980059	0.980398	0.980774	0.980374	0.979903	0.979944	0.980658	0.980827	0.980463	0.980513	0.980613	0.981181	0.981428	0.982041	0.981876	0.982081	0.98226	0.981853	0.981224	0.981475	0.98187	0.981412	0.980665	0.979827	0.980011	0.980694	0.981427	0.980927	0.980669	0.980527
	6511.41		0.981333	0.980742	0.980819	0.980872	0.980388	0.981113	0.981091	0.981189	0.981301	0.981993	0.981235	0.981412	0.981802	0.981573	0.981056	0.980294	0.980543	0.9805	0.980842	0.981225	0.98082	0.980342	0.980384	0.98111	0.981282	0.980913	0.980964	0.981065	0.98164	0.98189	0.982512	0.982344	0.982552	0.982733	0.982321	0.981683	0.981939	0.982339	0.981876	0.981118	0.980267	0.980453	0.981145	0.981889	0.981381	0.981119	0.980973
	6513.52		0.981775	0.981177	0.981258	0.981314	0.980825	0.981559	0.981537	0.981635	0.981751	0.982453	0.981685	0.981864	0.982257	0.982025	0.9815	0.980728	0.980979	0.980935	0.981281	0.98167	0.981262	0.980777	0.980819	0.981556	0.981731	0.981358	0.981411	0.981513	0.982093	0.982348	0.982977	0.982807	0.983017	0.983201	0.982783	0.982137	0.982397	0.982803	0.982335	0.981566	0.980702	0.980891	0.981591	0.982346	0.98183	0.981564	0.981415
	6515.63		0.982212	0.981606	0.981693	0.981751	0.981256	0.982	0.981979	0.982076	0.982196	0.982907	0.982131	0.98231	0.982707	0.982471	0.98194	0.981157	0.981411	0.981366	0.981716	0.982111	0.981699	0.981207	0.981249	0.981997	0.982175	0.981799	0.981852	0.981955	0.982542	0.9828	0.983437	0.983264	0.983477	0.983662	0.98324	0.982586	0.98285	0.983261	0.982789	0.982009	0.981133	0.981324	0.982032	0.982798	0.982274	0.982004	0.981852
	6517.75		0.982645	0.982031	0.982123	0.982184	0.981683	0.982436	0.982416	0.982512	0.982636	0.983355	0.982571	0.982751	0.983151	0.982912	0.982374	0.981582	0.981838	0.981792	0.982145	0.982546	0.982131	0.981632	0.981675	0.982433	0.982615	0.982234	0.982289	0.982392	0.982985	0.983247	0.983891	0.983716	0.98393	0.984118	0.983691	0.983029	0.983297	0.983713	0.983237	0.982447	0.981559	0.981752	0.982468	0.983244	0.982713	0.982438	0.982284
	6519.86		0.983072	0.982452	0.982548	0.982611	0.982106	0.982867	0.982848	0.982943	0.983071	0.983799	0.983006	0.983187	0.98359	0.983348	0.982804	0.982003	0.98226	0.982214	0.98257	0.982977	0.982559	0.982053	0.982097	0.982864	0.983048	0.982664	0.982721	0.982825	0.983423	0.983688	0.984339	0.984162	0.984378	0.984568	0.984137	0.983466	0.983739	0.984159	0.98368	0.98288	0.981981	0.982176	0.9829	0.983684	0.983147	0.982868	0.982711
	6521.97		0.983494	0.982868	0.982968	0.983034	0.982524	0.983293	0.983274	0.983369	0.9835	0.984236	0.983435	0.983617	0.984023	0.983778	0.983228	0.982419	0.982678	0.982631	0.98299	0.983402	0.982981	0.982469	0.982513	0.98329	0.983477	0.98309	0.983148	0.983252	0.983855	0.984124	0.984782	0.984602	0.98482	0.985012	0.984576	0.983899	0.984176	0.9846	0.984118	0.983308	0.982398	0.982595	0.983326	0.984119	0.983575	0.983293	0.983133
	6524.08		0.983911	0.983279	0.983384	0.983452	0.982937	0.983714	0.983696	0.98379	0.983925	0.984668	0.98386	0.984043	0.984451	0.984203	0.983648	0.98283	0.983091	0.983043	0.983405	0.983822	0.983399	0.98288	0.982925	0.983711	0.983901	0.983511	0.98357	0.983675	0.984282	0.984554	0.985218	0.985036	0.985256	0.98545	0.98501	0.984326	0.984607	0.985035	0.984549	0.983731	0.98281	0.98301	0.983746	0.984549	0.983998	0.983712	0.98355
	6526.2		0.984323	0.983685	0.983794	0.983865	0.983346	0.98413	0.984112	0.984206	0.984344	0.985093	0.984279	0.984462	0.984873	0.984622	0.984062	0.983236	0.983499	0.98345	0.983815	0.984237	0.983811	0.983287	0.983333	0.984127	0.984319	0.983926	0.983987	0.984092	0.984704	0.984979	0.985649	0.985465	0.985687	0.985881	0.985438	0.984747	0.985032	0.985463	0.984975	0.984148	0.983218	0.983419	0.984162	0.984973	0.984416	0.984127	0.983962
	6528.31		0.98473	0.984087	0.9842	0.984272	0.98375	0.98454	0.984524	0.984616	0.984757	0.985514	0.984693	0.984877	0.985289	0.985036	0.984471	0.983638	0.983902	0.983853	0.98422	0.984647	0.984219	0.98369	0.983736	0.984538	0.984732	0.984337	0.984399	0.984505	0.98512	0.985398	0.986073	0.985887	0.986111	0.986307	0.98586	0.985163	0.985451	0.985886	0.985396	0.984561	0.983622	0.983824	0.984573	0.985391	0.984829	0.984536	0.984369
	6530.42		0.985132	0.984484	0.984601	0.984675	0.984149	0.984946	0.98493	0.985021	0.985166	0.985928	0.985101	0.985285	0.985699	0.985445	0.984875	0.984036	0.984301	0.984251	0.98462	0.985052	0.984621	0.984088	0.984134	0.984943	0.98514	0.984742	0.984806	0.984912	0.985531	0.985812	0.986491	0.986304	0.986529	0.986726	0.986276	0.985574	0.985865	0.986303	0.98581	0.984968	0.984021	0.984225	0.984978	0.985803	0.985236	0.98494	0.984771
	6532.53		0.985529	0.984876	0.984997	0.985073	0.984544	0.985346	0.985331	0.985421	0.985569	0.986336	0.985504	0.985689	0.986104	0.985847	0.985274	0.984428	0.984694	0.984645	0.985016	0.985451	0.985019	0.984481	0.984528	0.985344	0.985542	0.985143	0.985207	0.985314	0.985937	0.98622	0.986903	0.986715	0.986941	0.987139	0.986686	0.985979	0.986273	0.986713	0.986219	0.98537	0.984415	0.98462	0.985378	0.98621	0.985637	0.985339	0.985168
	6534.65		0.98592	0.985263	0.985388	0.985466	0.984934	0.985741	0.985726	0.985816	0.985966	0.986738	0.985902	0.986087	0.986503	0.986244	0.985668	0.984816	0.985083	0.985033	0.985406	0.985845	0.985411	0.984869	0.984916	0.985739	0.985939	0.985538	0.985604	0.985711	0.986337	0.986622	0.987309	0.987119	0.987346	0.987545	0.98709	0.986378	0.986675	0.987118	0.986622	0.985766	0.984805	0.985011	0.985773	0.986611	0.986034	0.985733	0.985559
	6536.76		0.986307	0.985646	0.985774	0.985854	0.985319	0.98613	0.986117	0.986205	0.986358	0.987135	0.986294	0.986479	0.986896	0.986636	0.986056	0.985199	0.985467	0.985417	0.985791	0.986233	0.985798	0.985253	0.985301	0.986129	0.98633	0.985928	0.985995	0.986103	0.986731	0.987018	0.987709	0.987518	0.987746	0.987945	0.987488	0.986771	0.987071	0.987516	0.987019	0.986158	0.98519	0.985397	0.986163	0.987006	0.986424	0.986121	0.985946
	6538.87		0.986688	0.986024	0.986155	0.986236	0.985699	0.986515	0.986502	0.986589	0.986745	0.987525	0.986681	0.986865	0.987284	0.987022	0.986439	0.985578	0.985847	0.985796	0.986171	0.986616	0.986181	0.985632	0.98568	0.986513	0.986716	0.986313	0.986382	0.986489	0.987119	0.987409	0.988102	0.98791	0.988139	0.988339	0.987879	0.987159	0.987461	0.987907	0.98741	0.986544	0.98557	0.985778	0.986547	0.987395	0.98681	0.986504	0.986327
	6540.98		0.987063	0.986397	0.986532	0.986614	0.986075	0.986894	0.986881	0.986968	0.987125	0.987909	0.987062	0.987246	0.987665	0.987401	0.986816	0.985952	0.986221	0.98617	0.986546	0.986994	0.986558	0.986006	0.986055	0.986892	0.987097	0.986693	0.986763	0.986871	0.987502	0.987793	0.988489	0.988296	0.988525	0.988726	0.988265	0.987541	0.987845	0.988293	0.987795	0.986924	0.985946	0.986154	0.986926	0.987778	0.987189	0.986881	0.986704
	6543.1		0.987434	0.986765	0.986903	0.986987	0.986446	0.987267	0.987256	0.987341	0.987501	0.988286	0.987437	0.987622	0.98804	0.987776	0.987188	0.986321	0.986591	0.986539	0.986916	0.987366	0.98693	0.986376	0.986425	0.987266	0.987472	0.987068	0.987139	0.987247	0.987879	0.988172	0.98887	0.988676	0.988905	0.989106	0.988644	0.987917	0.988223	0.988672	0.988174	0.987299	0.986317	0.986526	0.9873	0.988155	0.987563	0.987254	0.987075
	6545.21		0.987799	0.987129	0.987269	0.987354	0.986812	0.987635	0.987625	0.987709	0.98787	0.988658	0.987807	0.987991	0.988409	0.988144	0.987555	0.986685	0.986956	0.986903	0.98728	0.987732	0.987296	0.986741	0.98679	0.987634	0.987841	0.987437	0.987509	0.987617	0.988251	0.988545	0.989243	0.989049	0.989279	0.98948	0.989016	0.988288	0.988595	0.989044	0.988547	0.987669	0.986684	0.986893	0.987668	0.988526	0.987931	0.987621	0.98744
	6547.32		0.988159	0.987487	0.98763	0.987716	0.987174	0.987998	0.987988	0.988071	0.988234	0.989023	0.988172	0.988355	0.988772	0.988506	0.987917	0.987045	0.987315	0.987263	0.98764	0.988093	0.987658	0.987101	0.987151	0.987997	0.988205	0.987801	0.987875	0.987983	0.988617	0.988912	0.989611	0.989416	0.989646	0.989847	0.989382	0.988652	0.988961	0.98941	0.988914	0.988033	0.987046	0.987254	0.98803	0.988891	0.988294	0.987982	0.987801
	6549.43		0.988513	0.987841	0.987986	0.988073	0.987531	0.988355	0.988346	0.988428	0.988593	0.989382	0.98853	0.988713	0.989129	0.988863	0.988273	0.9874	0.98767	0.987618	0.987994	0.988449	0.988014	0.987456	0.987507	0.988355	0.988563	0.98816	0.988235	0.988343	0.988976	0.989273	0.989971	0.989777	0.990006	0.990207	0.989742	0.989011	0.989321	0.989769	0.989274	0.988392	0.987403	0.987611	0.988388	0.98925	0.988651	0.988338	0.988156
	6551.55		0.988862	0.98819	0.988337	0.988425	0.987883	0.988707	0.988698	0.988779	0.988945	0.989734	0.988883	0.989064	0.98948	0.989213	0.988623	0.98775	0.98802	0.987967	0.988343	0.988799	0.988365	0.987807	0.987858	0.988706	0.988915	0.988513	0.988589	0.988697	0.98933	0.989627	0.990325	0.990131	0.99036	0.99056	0.990095	0.989363	0.989674	0.990122	0.989629	0.988746	0.987755	0.987964	0.988739	0.989602	0.989002	0.988688	0.988506
	6553.66		0.989205	0.988534	0.988683	0.988772	0.98823	0.989053	0.989045	0.989124	0.989292	0.99008	0.98923	0.989411	0.989824	0.989557	0.988968	0.988095	0.988365	0.988312	0.988687	0.989143	0.988711	0.988153	0.988204	0.989053	0.989261	0.988862	0.988939	0.989046	0.989679	0.989976	0.990672	0.990478	0.990707	0.990906	0.990441	0.98971	0.990021	0.990467	0.989977	0.989093	0.988103	0.988311	0.989085	0.989949	0.989347	0.989033	0.98885
	6555.77		0.989543	0.988873	0.989024	0.989113	0.988572	0.989394	0.989387	0.989464	0.989633	0.99042	0.989571	0.989751	0.990162	0.989896	0.989307	0.988436	0.988705	0.988652	0.989025	0.989482	0.989051	0.988494	0.988546	0.989394	0.989602	0.989204	0.989283	0.98939	0.990021	0.990318	0.991013	0.990819	0.991047	0.991245	0.990781	0.99005	0.990362	0.990806	0.990318	0.989435	0.988446	0.988653	0.989426	0.990289	0.989687	0.989372	0.989189
	6557.88		0.989876	0.989207	0.98936	0.989449	0.988909	0.989729	0.989722	0.989799	0.989968	0.990752	0.989906	0.990085	0.990494	0.990228	0.989641	0.988771	0.98904	0.988987	0.989358	0.989815	0.989386	0.988831	0.988883	0.989729	0.989937	0.989542	0.989621	0.989728	0.990357	0.990654	0.991346	0.991153	0.99138	0.991577	0.991114	0.990384	0.990696	0.991138	0.990653	0.989772	0.988785	0.98899	0.989761	0.990622	0.990021	0.989706	0.989523
	6560		0.990203	0.989536	0.989691	0.98978	0.989242	0.990059	0.990053	0.990127	0.990297	0.991079	0.990236	0.990413	0.990819	0.990554	0.989969	0.989102	0.98937	0.989317	0.989686	0.990142	0.989716	0.989162	0.989215	0.990059	0.990267	0.989874	0.989954	0.990061	0.990687	0.990984	0.991673	0.991481	0.991706	0.991902	0.99144	0.990713	0.991024	0.991464	0.990982	0.990102	0.989118	0.989323	0.99009	0.990949	0.990348	0.990034	0.989851
	6562.11		0.990524	0.989861	0.990016	0.990106	0.98957	0.990383	0.990377	0.99045	0.99062	0.991398	0.990559	0.990735	0.991138	0.990874	0.990291	0.989428	0.989695	0.989642	0.990009	0.990463	0.99004	0.989489	0.989542	0.990383	0.99059	0.9902	0.990282	0.990388	0.991011	0.991308	0.991992	0.991801	0.992025	0.99222	0.99176	0.991035	0.991346	0.991782	0.991305	0.990428	0.989447	0.98965	0.990414	0.99127	0.99067	0.990357	0.990174
	6564.22		0.99084	0.99018	0.990336	0.990426	0.989892	0.990701	0.990696	0.990767	0.990938	0.991711	0.990877	0.991051	0.99145	0.991187	0.990608	0.989749	0.990015	0.989962	0.990326	0.990779	0.990359	0.989811	0.989864	0.990701	0.990907	0.990521	0.990604	0.99071	0.991329	0.991625	0.992304	0.992115	0.992337	0.99253	0.992072	0.99135	0.991661	0.992093	0.99162	0.990747	0.989771	0.989973	0.990732	0.991584	0.990986	0.990673	0.990491
	6566.33		0.99115	0.990494	0.990651	0.990741	0.99021	0.991013	0.991009	0.991079	0.991249	0.992017	0.991189	0.99136	0.991756	0.991494	0.990919	0.990065	0.99033	0.990277	0.990638	0.991088	0.990672	0.990128	0.990181	0.991014	0.991219	0.990837	0.990921	0.991026	0.991641	0.991936	0.99261	0.992422	0.992642	0.992833	0.992378	0.99166	0.991969	0.992397	0.991929	0.991061	0.990091	0.99029	0.991044	0.991891	0.991295	0.990984	0.990803
	6568.45		0.991455	0.990804	0.990961	0.99105	0.990523	0.99132	0.991316	0.991384	0.991554	0.992316	0.991494	0.991664	0.992055	0.991795	0.991224	0.990377	0.99064	0.990586	0.990944	0.991392	0.99098	0.99044	0.990494	0.991321	0.991524	0.991147	0.991232	0.991336	0.991946	0.99224	0.992908	0.992722	0.99294	0.993128	0.992676	0.991963	0.992271	0.992694	0.992232	0.991368	0.990406	0.990603	0.991351	0.992192	0.991599	0.99129	0.991109
	6570.56		0.991753	0.991108	0.991266	0.991354	0.990831	0.991621	0.991618	0.991684	0.991853	0.992608	0.991794	0.991961	0.992348	0.99209	0.991524	0.990683	0.990944	0.990891	0.991245	0.99169	0.991283	0.990747	0.990801	0.991622	0.991824	0.991451	0.991537	0.991641	0.992246	0.992538	0.993198	0.993015	0.99323	0.993416	0.992968	0.99226	0.992565	0.992984	0.992528	0.99167	0.990715	0.99091	0.991651	0.992486	0.991897	0.991589	0.99141
	6572.67		0.992047	0.991407	0.991565	0.991653	0.991135	0.991916	0.991913	0.991978	0.992146	0.992893	0.992087	0.992252	0.992634	0.992378	0.991817	0.990985	0.991244	0.991191	0.991541	0.991982	0.99158	0.99105	0.991104	0.991917	0.992117	0.99175	0.991837	0.99194	0.992539	0.992829	0.993482	0.993301	0.993513	0.993697	0.993252	0.99255	0.992854	0.993266	0.992817	0.991966	0.99102	0.991213	0.991946	0.992774	0.992188	0.991883	0.991705
	6574.78		0.992334	0.991701	0.991859	0.991946	0.991433	0.992205	0.992203	0.992266	0.992433	0.993171	0.992374	0.992537	0.992913	0.99266	0.992105	0.991281	0.991538	0.991486	0.991831	0.992268	0.991871	0.991347	0.991402	0.992207	0.992405	0.992043	0.992131	0.992233	0.992825	0.993114	0.993758	0.993579	0.993789	0.99397	0.993529	0.992834	0.993135	0.993541	0.993099	0.992257	0.991321	0.99151	0.992235	0.993055	0.992473	0.99217	0.991994
	6576.9		0.992616	0.991991	0.992148	0.992234	0.991726	0.992489	0.992487	0.992548	0.992713	0.993442	0.992655	0.992815	0.993185	0.992935	0.992387	0.991573	0.991828	0.991775	0.992115	0.992548	0.992157	0.99164	0.991695	0.99249	0.992686	0.992331	0.99242	0.992521	0.993106	0.993392	0.994026	0.993851	0.994057	0.994235	0.993799	0.993112	0.99341	0.993808	0.993374	0.992541	0.991616	0.991802	0.992518	0.993329	0.992752	0.992452	0.992278
	6579.01		0.992891	0.992275	0.992431	0.992516	0.992014	0.992766	0.992765	0.992823	0.992988	0.993706	0.99293	0.993087	0.99345	0.993203	0.992663	0.991859	0.992112	0.99206	0.992394	0.992822	0.992437	0.991927	0.991983	0.992768	0.992961	0.992612	0.992703	0.992803	0.99338	0.993663	0.994288	0.994115	0.994318	0.994492	0.994062	0.993383	0.993677	0.994068	0.993643	0.992819	0.991907	0.992089	0.992795	0.993596	0.993025	0.992728	0.992556
	6581.12		0.993161	0.992553	0.992708	0.992792	0.992297	0.993038	0.993037	0.993093	0.993255	0.993962	0.993198	0.993352	0.993709	0.993465	0.992933	0.99214	0.99239	0.992338	0.992667	0.993089	0.992711	0.992209	0.992265	0.993039	0.993229	0.992888	0.99298	0.993078	0.993647	0.993927	0.994541	0.994372	0.994571	0.994742	0.994317	0.993647	0.993938	0.994321	0.993904	0.993091	0.992192	0.992371	0.993066	0.993855	0.993291	0.992998	0.992828
	6583.23		0.993425	0.992826	0.99298	0.993062	0.992574	0.993303	0.993302	0.993356	0.993517	0.994211	0.99346	0.99361	0.99396	0.99372	0.993196	0.992416	0.992663	0.992612	0.992934	0.99335	0.992979	0.992486	0.992542	0.993304	0.993491	0.993158	0.99325	0.993348	0.993908	0.994185	0.994787	0.994621	0.994817	0.994984	0.994565	0.993904	0.994191	0.994566	0.994158	0.993357	0.992472	0.992647	0.99333	0.994108	0.993551	0.993261	0.993094
	6585.35		0.993682	0.993093	0.993246	0.993326	0.992846	0.993561	0.993561	0.993613	0.993771	0.994453	0.993715	0.993862	0.994204	0.993968	0.993453	0.992686	0.99293	0.992879	0.993195	0.993605	0.993241	0.992757	0.992814	0.993563	0.993746	0.993421	0.993515	0.993611	0.994161	0.994435	0.995025	0.994863	0.995054	0.995217	0.994805	0.994154	0.994437	0.994803	0.994405	0.993616	0.992746	0.992917	0.993588	0.994354	0.993803	0.993518	0.993354
	6587.46		0.993932	0.993354	0.993505	0.993584	0.993111	0.993813	0.993813	0.993863	0.994018	0.994687	0.993963	0.994106	0.994441	0.994208	0.993703	0.99295	0.99319	0.99314	0.993449	0.993852	0.993496	0.993022	0.993079	0.993815	0.993995	0.993678	0.993772	0.993867	0.994408	0.994678	0.995255	0.995097	0.995284	0.995443	0.995037	0.994397	0.994676	0.995032	0.994644	0.993868	0.993014	0.993181	0.99384	0.994592	0.994049	0.993769	0.993607
	6589.57		0.994176	0.993609	0.993758	0.993835	0.99337	0.994058	0.994059	0.994106	0.994259	0.994914	0.994204	0.994344	0.99467	0.994442	0.993947	0.993208	0.993445	0.993395	0.993697	0.994093	0.993745	0.993281	0.993338	0.99406	0.994236	0.993928	0.994023	0.994117	0.994647	0.994913	0.995477	0.995323	0.995506	0.995661	0.995262	0.994633	0.994907	0.995254	0.994876	0.994114	0.993277	0.993439	0.994084	0.994822	0.994288	0.994012	0.993853
	6591.68		0.994413	0.993858	0.994005	0.994079	0.993623	0.994296	0.994297	0.994342	0.994492	0.995133	0.994438	0.994574	0.994892	0.994669	0.994183	0.99346	0.993693	0.993644	0.993938	0.994327	0.993988	0.993534	0.993591	0.994298	0.994471	0.994172	0.994268	0.99436	0.99488	0.995142	0.995692	0.995542	0.995721	0.995871	0.995479	0.994862	0.995131	0.995468	0.995101	0.994353	0.993533	0.99369	0.994322	0.995046	0.99452	0.994249	0.994093
	6593.8		0.994644	0.9941	0.994245	0.994317	0.99387	0.994527	0.994529	0.994572	0.994719	0.995345	0.994665	0.994798	0.995107	0.994888	0.994414	0.993705	0.993935	0.993886	0.994173	0.994555	0.994223	0.993781	0.993838	0.99453	0.994699	0.994409	0.994505	0.994596	0.995105	0.995363	0.995899	0.995754	0.995928	0.996074	0.995689	0.995084	0.995348	0.995675	0.995318	0.994585	0.993783	0.993935	0.994553	0.995262	0.994745	0.994479	0.994327
	6595.91		0.994867	0.994336	0.994479	0.994549	0.994111	0.994752	0.994754	0.994795	0.994939	0.99555	0.994886	0.995014	0.995316	0.995101	0.994637	0.993945	0.99417	0.994123	0.994402	0.994776	0.994453	0.994021	0.994079	0.994755	0.99492	0.994639	0.994736	0.994826	0.995324	0.995577	0.996099	0.995958	0.996128	0.996269	0.995892	0.995299	0.995557	0.995874	0.995529	0.99481	0.994026	0.994174	0.994777	0.995472	0.994963	0.994703	0.994554
	6598.02		0.995085	0.994566	0.994706	0.994774	0.994345	0.994971	0.994973	0.995011	0.995152	0.995748	0.995099	0.995224	0.995517	0.995307	0.994854	0.994178	0.9944	0.994352	0.994624	0.99499	0.994676	0.994255	0.994313	0.994974	0.995134	0.994862	0.99496	0.995048	0.995535	0.995784	0.996292	0.996155	0.99632	0.996456	0.996087	0.995507	0.99576	0.996066	0.995732	0.995028	0.994264	0.994406	0.994995	0.995674	0.995175	0.994919	0.994774
	6600.13		0.995295	0.994789	0.994927	0.994992	0.994573	0.995182	0.995185	0.995221	0.995358	0.995939	0.995306	0.995427	0.995711	0.995506	0.995065	0.994405	0.994623	0.994576	0.99484	0.995197	0.994892	0.994483	0.994541	0.995185	0.995342	0.99508	0.995178	0.995264	0.99574	0.995984	0.996477	0.996345	0.996505	0.996637	0.996275	0.995708	0.995955	0.996251	0.995928	0.99524	0.994495	0.994633	0.995206	0.995869	0.99538	0.99513	0.994988
	6602.24		0.9955	0.995006	0.995141	0.995204	0.994794	0.995387	0.99539	0.995424	0.995558	0.996123	0.995506	0.995624	0.995899	0.995699	0.995268	0.994625	0.994839	0.994793	0.995049	0.995398	0.995102	0.994705	0.994763	0.995391	0.995543	0.99529	0.995389	0.995474	0.995937	0.996177	0.996655	0.996528	0.996683	0.99681	0.996456	0.995902	0.996144	0.996429	0.996117	0.995446	0.99472	0.994852	0.99541	0.996057	0.995578	0.995333	0.995195
	6604.36		0.995697	0.995217	0.995349	0.99541	0.995009	0.995586	0.995589	0.995621	0.995751	0.9963	0.9957	0.995814	0.996079	0.995885	0.995466	0.99484	0.99505	0.995005	0.995252	0.995593	0.995305	0.99492	0.994978	0.995589	0.995737	0.995494	0.995594	0.995677	0.996128	0.996363	0.996826	0.996704	0.996854	0.996976	0.996631	0.99609	0.996326	0.9966	0.9963	0.995644	0.994938	0.995066	0.995608	0.996239	0.99577	0.995531	0.995396
	6606.47		0.995889	0.995421	0.995551	0.995609	0.995218	0.995778	0.995781	0.995811	0.995938	0.99647	0.995887	0.995997	0.996254	0.996064	0.995657	0.995048	0.995254	0.995209	0.995449	0.995781	0.995502	0.995129	0.995187	0.995782	0.995925	0.995692	0.995792	0.995873	0.996313	0.996543	0.996991	0.996873	0.997018	0.997135	0.996798	0.996271	0.996501	0.996764	0.996476	0.995837	0.995151	0.995273	0.9958	0.996414	0.995955	0.995722	0.995591
	6608.58		0.996074	0.99562	0.995746	0.995802	0.995421	0.995963	0.995967	0.995995	0.996118	0.996634	0.996068	0.996174	0.996421	0.996237	0.995842	0.99525	0.995452	0.995408	0.995639	0.995962	0.995693	0.995333	0.995391	0.995968	0.996107	0.995883	0.995983	0.996063	0.996491	0.996716	0.997148	0.997035	0.997175	0.997288	0.996959	0.996445	0.99667	0.996922	0.996645	0.996023	0.995357	0.995474	0.995985	0.996582	0.996134	0.995906	0.995779
	6610.69		0.996252	0.995812	0.995935	0.995988	0.995618	0.996143	0.996147	0.996172	0.996292	0.996791	0.996243	0.996344	0.996583	0.996404	0.99602	0.995446	0.995644	0.995601	0.995824	0.996138	0.995878	0.99553	0.995588	0.996147	0.996282	0.996068	0.996168	0.996247	0.996662	0.996882	0.997299	0.997191	0.997326	0.997434	0.997113	0.996614	0.996832	0.997073	0.996807	0.996202	0.995557	0.995669	0.996164	0.996744	0.996306	0.996085	0.995962
	6612.81		0.996425	0.995998	0.996118	0.996169	0.995809	0.996316	0.99632	0.996344	0.996459	0.996942	0.996411	0.996509	0.996738	0.996564	0.996193	0.995637	0.99583	0.995788	0.996002	0.996307	0.996057	0.995721	0.995779	0.996321	0.996451	0.996247	0.996347	0.996424	0.996827	0.997042	0.997444	0.99734	0.99747	0.997573	0.997261	0.996775	0.996987	0.997218	0.996964	0.996375	0.995751	0.995858	0.996337	0.9969	0.996472	0.996257	0.996138
	6614.92		0.996592	0.996178	0.996295	0.996343	0.995993	0.996483	0.996488	0.996509	0.996621	0.997087	0.996573	0.996667	0.996887	0.996718	0.996359	0.995821	0.99601	0.995968	0.996175	0.996471	0.99623	0.995906	0.995964	0.996488	0.996614	0.996419	0.99652	0.996595	0.996986	0.997195	0.997582	0.997483	0.997607	0.997706	0.997403	0.996931	0.997137	0.997356	0.997114	0.996543	0.995939	0.99604	0.996503	0.997049	0.996632	0.996423	0.996308
	6617.03		0.996752	0.996353	0.996466	0.996512	0.996172	0.996644	0.996649	0.996668	0.996776	0.997226	0.996729	0.996819	0.99703	0.996867	0.99652	0.995999	0.996184	0.996143	0.996341	0.996628	0.996396	0.996085	0.996143	0.99665	0.99677	0.996586	0.996687	0.99676	0.997138	0.997343	0.997713	0.997619	0.997739	0.997833	0.997538	0.99708	0.99728	0.997489	0.997258	0.996704	0.996121	0.996217	0.996664	0.997193	0.996786	0.996583	0.996472
	6619.14		0.996907	0.996521	0.996631	0.996674	0.996345	0.9968	0.996804	0.996821	0.996926	0.997359	0.99688	0.996965	0.997167	0.997009	0.996675	0.996172	0.996352	0.996312	0.996502	0.99678	0.996557	0.996258	0.996316	0.996805	0.996921	0.996746	0.996848	0.996919	0.997285	0.997484	0.997839	0.99775	0.997864	0.997953	0.997668	0.997224	0.997417	0.997615	0.997395	0.996859	0.996297	0.996388	0.996819	0.99733	0.996935	0.996738	0.99663
	6621.26		0.997056	0.996684	0.996791	0.996831	0.996512	0.996949	0.996954	0.996969	0.99707	0.997485	0.997024	0.997106	0.997299	0.997146	0.996823	0.996339	0.996514	0.996476	0.996657	0.996925	0.996712	0.996426	0.996483	0.996955	0.997066	0.996901	0.997002	0.997072	0.997425	0.997619	0.997959	0.997874	0.997984	0.998068	0.997791	0.997361	0.997548	0.997735	0.997527	0.997008	0.996467	0.996553	0.996967	0.997461	0.997077	0.996886	0.996783
	6623.37		0.997199	0.996841	0.996944	0.996981	0.996673	0.997093	0.997098	0.997111	0.997208	0.997607	0.997163	0.997241	0.997425	0.997277	0.996967	0.9965	0.996671	0.996633	0.996806	0.997066	0.996862	0.996588	0.996645	0.997099	0.997205	0.99705	0.997151	0.99722	0.99756	0.997749	0.998073	0.997993	0.998098	0.998177	0.997909	0.997493	0.997674	0.99785	0.997653	0.997152	0.996632	0.996713	0.997111	0.997587	0.997214	0.997029	0.99693
	6625.48		0.997336	0.996992	0.997092	0.997127	0.996828	0.997231	0.997236	0.997247	0.99734	0.997722	0.997296	0.99737	0.997545	0.997403	0.997104	0.996656	0.996822	0.996785	0.99695	0.9972	0.997005	0.996744	0.996801	0.997237	0.997339	0.997193	0.997294	0.997361	0.997689	0.997872	0.998181	0.998106	0.998206	0.99828	0.998021	0.99762	0.997794	0.997959	0.997774	0.99729	0.996791	0.996866	0.997248	0.997707	0.997345	0.997167	0.997071
	6627.59		0.997468	0.997138	0.997234	0.997266	0.996978	0.997363	0.997369	0.997378	0.997467	0.997833	0.997423	0.997494	0.99766	0.997523	0.997237	0.996806	0.996968	0.996932	0.997089	0.997329	0.997144	0.996895	0.996952	0.99737	0.997467	0.997331	0.997432	0.997497	0.997813	0.99799	0.998284	0.998213	0.998308	0.998378	0.998127	0.99774	0.997908	0.998063	0.997889	0.997422	0.996944	0.997014	0.99738	0.997821	0.99747	0.997298	0.997207
	6629.71		0.997595	0.997278	0.997371	0.997401	0.997123	0.99749	0.997496	0.997503	0.997588	0.997937	0.997545	0.997612	0.997769	0.997638	0.997364	0.996951	0.997108	0.997073	0.997222	0.997453	0.997277	0.99704	0.997097	0.997497	0.99759	0.997463	0.997564	0.997627	0.997931	0.998103	0.998381	0.998315	0.998405	0.998471	0.998228	0.997856	0.998017	0.998161	0.997998	0.997549	0.997092	0.997157	0.997507	0.997931	0.997591	0.997425	0.997338
	6631.82		0.997717	0.997413	0.997503	0.997529	0.997262	0.997612	0.997618	0.997623	0.997704	0.998037	0.997662	0.997725	0.997874	0.997747	0.997485	0.99709	0.997243	0.997209	0.997349	0.997572	0.997404	0.99718	0.997237	0.997619	0.997708	0.99759	0.99769	0.997752	0.998043	0.99821	0.998473	0.998412	0.998497	0.998558	0.998324	0.997966	0.998121	0.998255	0.998102	0.99767	0.997234	0.997294	0.997628	0.998035	0.997706	0.997546	0.997463
	6633.93		0.997833	0.997542	0.997629	0.997653	0.997396	0.997729	0.997734	0.997738	0.997815	0.998132	0.997774	0.997834	0.997973	0.997852	0.997602	0.997224	0.997373	0.99734	0.997472	0.997685	0.997527	0.997314	0.997371	0.997736	0.99782	0.997712	0.997812	0.997872	0.998151	0.998312	0.99856	0.998504	0.998584	0.998641	0.998415	0.99807	0.99822	0.998343	0.998202	0.997787	0.997371	0.997426	0.997744	0.998134	0.997816	0.997662	0.997583
	6636.04		0.997944	0.997667	0.99775	0.997771	0.997524	0.99784	0.997846	0.997848	0.997921	0.998222	0.997881	0.997937	0.998068	0.997952	0.997713	0.997354	0.997498	0.997465	0.99759	0.997794	0.997644	0.997444	0.9975	0.997848	0.997927	0.997828	0.997928	0.997986	0.998253	0.998409	0.998643	0.998591	0.998666	0.998718	0.998501	0.99817	0.998313	0.998426	0.998296	0.997898	0.997502	0.997553	0.997855	0.998227	0.997921	0.997773	0.997698
	6638.16		0.99805	0.997786	0.997866	0.997884	0.997648	0.997947	0.997953	0.997953	0.998023	0.998307	0.997983	0.998035	0.998158	0.998047	0.99782	0.997477	0.997617	0.997586	0.997703	0.997897	0.997756	0.997568	0.997624	0.997955	0.99803	0.997939	0.998039	0.998095	0.99835	0.998501	0.99872	0.998672	0.998743	0.998791	0.998582	0.998265	0.998402	0.998505	0.998385	0.998004	0.997629	0.997674	0.997961	0.998317	0.998021	0.99788	0.997808
	6640.27		0.998151	0.997901	0.997977	0.997993	0.997766	0.998049	0.998054	0.998054	0.998119	0.998388	0.99808	0.998129	0.998243	0.998137	0.997922	0.997596	0.997732	0.997701	0.99781	0.997996	0.997864	0.997687	0.997743	0.998057	0.998127	0.998046	0.998144	0.9982	0.998443	0.998588	0.998793	0.998749	0.998815	0.998859	0.998659	0.998356	0.998486	0.998579	0.998469	0.998105	0.99775	0.997791	0.998062	0.998401	0.998116	0.997981	0.997913
	6642.38		0.998248	0.99801	0.998083	0.998096	0.997879	0.998146	0.998151	0.998149	0.99821	0.998464	0.998172	0.998218	0.998324	0.998223	0.998019	0.997711	0.997842	0.997812	0.997914	0.99809	0.997967	0.997802	0.997857	0.998154	0.99822	0.998147	0.998245	0.998299	0.99853	0.99867	0.998861	0.998822	0.998883	0.998923	0.998731	0.998441	0.998566	0.998649	0.998549	0.998202	0.997866	0.997902	0.998158	0.998481	0.998207	0.998078	0.998013
	6644.49		0.99834	0.998115	0.998184	0.998195	0.997988	0.998238	0.998244	0.99824	0.998298	0.998535	0.99826	0.998302	0.9984	0.998304	0.998112	0.99782	0.997947	0.997918	0.998012	0.99818	0.998065	0.997911	0.997966	0.998246	0.998308	0.998244	0.998341	0.998393	0.998613	0.998748	0.998925	0.99889	0.998947	0.998983	0.998799	0.998522	0.998641	0.998715	0.998625	0.998294	0.997978	0.998009	0.99825	0.998556	0.998293	0.99817	0.998109
	6646.61		0.998427	0.998215	0.998281	0.998289	0.998091	0.998326	0.998331	0.998326	0.99838	0.998603	0.998343	0.998382	0.998473	0.998382	0.9982	0.997924	0.998047	0.998019	0.998106	0.998265	0.998158	0.998016	0.99807	0.998335	0.998392	0.998336	0.998433	0.998483	0.998692	0.998822	0.998985	0.998954	0.999006	0.999038	0.998862	0.998599	0.998712	0.998776	0.998696	0.998381	0.998084	0.998111	0.998338	0.998628	0.998374	0.998257	0.998201
	6648.72		0.99851	0.99831	0.998373	0.998379	0.99819	0.998409	0.998415	0.998409	0.998459	0.998667	0.998422	0.998458	0.998541	0.998455	0.998284	0.998024	0.998143	0.998116	0.998196	0.998347	0.998247	0.998116	0.99817	0.998418	0.998472	0.998423	0.99852	0.998569	0.998766	0.998891	0.999041	0.999014	0.999062	0.99909	0.998922	0.998671	0.998778	0.998834	0.998763	0.998464	0.998186	0.998208	0.99842	0.998695	0.998452	0.998341	0.998287
	6650.83		0.998589	0.998401	0.99846	0.998464	0.998285	0.998488	0.998494	0.998486	0.998533	0.998727	0.998497	0.99853	0.998605	0.998524	0.998364	0.99812	0.998234	0.998208	0.998281	0.998423	0.998332	0.998211	0.998265	0.998498	0.998547	0.998507	0.998602	0.99865	0.998836	0.998956	0.999093	0.99907	0.999114	0.999138	0.998978	0.99874	0.998841	0.998888	0.998826	0.998543	0.998283	0.9983	0.998499	0.998758	0.998525	0.99842	0.99837
	6652.94		0.998664	0.998487	0.998543	0.998544	0.998374	0.998563	0.998569	0.99856	0.998603	0.998783	0.998568	0.998598	0.998666	0.998589	0.998439	0.998211	0.998321	0.998296	0.998362	0.998496	0.998413	0.998302	0.998356	0.998573	0.998619	0.998585	0.99868	0.998726	0.998902	0.999017	0.999141	0.999122	0.999162	0.999183	0.99903	0.998804	0.9989	0.998938	0.998886	0.998617	0.998375	0.998389	0.998574	0.998817	0.998595	0.998495	0.998448
	6655.06		0.998734	0.998569	0.998622	0.998621	0.99846	0.998634	0.99864	0.99863	0.99867	0.998836	0.998635	0.998662	0.998723	0.998651	0.998511	0.998298	0.998404	0.99838	0.998439	0.998565	0.998489	0.998389	0.998442	0.998644	0.998686	0.99866	0.998754	0.998799	0.998964	0.999074	0.999186	0.999171	0.999206	0.999224	0.999078	0.998865	0.998955	0.998985	0.998941	0.998688	0.998463	0.998472	0.998644	0.998873	0.99866	0.998565	0.998523
	6657.17		0.998801	0.998647	0.998697	0.998694	0.998541	0.998701	0.998707	0.998696	0.998732	0.998885	0.998699	0.998723	0.998777	0.998709	0.998579	0.99838	0.998483	0.998459	0.998512	0.998631	0.998562	0.998471	0.998524	0.998712	0.99875	0.998731	0.998824	0.998867	0.999023	0.999127	0.999228	0.999216	0.999248	0.999262	0.999124	0.998922	0.999006	0.999029	0.998993	0.998754	0.998547	0.998552	0.998711	0.998925	0.998722	0.998633	0.998593
	6659.28		0.998864	0.998721	0.998768	0.998762	0.998618	0.998765	0.99877	0.998758	0.998791	0.998931	0.998758	0.99878	0.998827	0.998763	0.998643	0.998458	0.998557	0.998534	0.998582	0.998692	0.99863	0.998549	0.998602	0.998775	0.99881	0.998797	0.99889	0.998931	0.999077	0.999177	0.999266	0.999258	0.999286	0.999297	0.999165	0.998975	0.999055	0.999069	0.999041	0.998817	0.998626	0.998627	0.998773	0.998974	0.99878	0.998696	0.99866
	6661.39		0.998923	0.99879	0.998834	0.998827	0.998691	0.998824	0.99883	0.998817	0.998847	0.998974	0.998815	0.998834	0.998875	0.998814	0.998703	0.998533	0.998628	0.998606	0.998647	0.99875	0.998695	0.998623	0.998675	0.998835	0.998866	0.99886	0.998952	0.998992	0.999128	0.999224	0.999301	0.999297	0.999321	0.999329	0.999204	0.999025	0.999099	0.999107	0.999087	0.998876	0.998701	0.998699	0.998832	0.99902	0.998835	0.998756	0.998723
	6663.51		0.998978	0.998856	0.998897	0.998888	0.99876	0.99888	0.998886	0.998872	0.998899	0.999014	0.998867	0.998884	0.998919	0.998863	0.99876	0.998603	0.998695	0.998673	0.998709	0.998805	0.998756	0.998693	0.998745	0.998891	0.998919	0.998919	0.99901	0.999049	0.999176	0.999267	0.999334	0.999332	0.999353	0.999358	0.99924	0.999072	0.999141	0.999142	0.999129	0.998932	0.998772	0.998766	0.998888	0.999062	0.998886	0.998812	0.998782
	6665.62		0.99903	0.998918	0.998956	0.998945	0.998825	0.998933	0.998939	0.998924	0.998948	0.999051	0.998917	0.998931	0.99896	0.998908	0.998814	0.998669	0.998758	0.998737	0.998767	0.998856	0.998814	0.99876	0.99881	0.998944	0.998969	0.998975	0.999064	0.999102	0.99922	0.999307	0.999364	0.999365	0.999383	0.999385	0.999273	0.999116	0.99918	0.999174	0.999168	0.998984	0.998839	0.998829	0.99894	0.999102	0.998934	0.998865	0.998838
	6667.73		0.999079	0.998976	0.999012	0.998998	0.998886	0.998983	0.998988	0.998973	0.998993	0.999086	0.998963	0.998975	0.998999	0.99895	0.998865	0.998732	0.998817	0.998797	0.998822	0.998904	0.998868	0.998822	0.998872	0.998994	0.999015	0.999027	0.999115	0.999152	0.999261	0.999344	0.999391	0.999395	0.99941	0.99941	0.999304	0.999157	0.999216	0.999204	0.999205	0.999032	0.998902	0.998889	0.998989	0.999138	0.99898	0.998915	0.99889
	6669.84		0.999125	0.999031	0.999064	0.999049	0.998943	0.999029	0.999034	0.999019	0.999036	0.999119	0.999007	0.999017	0.999035	0.99899	0.998912	0.998791	0.998873	0.998854	0.998874	0.99895	0.998919	0.998881	0.99893	0.99904	0.999059	0.999076	0.999163	0.999198	0.999299	0.999378	0.999416	0.999423	0.999435	0.999433	0.999332	0.999194	0.99925	0.999231	0.999238	0.999078	0.998962	0.998945	0.999035	0.999173	0.999022	0.998961	0.998939
	6671.96		0.999167	0.999082	0.999113	0.999096	0.998997	0.999072	0.999077	0.999061	0.999076	0.999149	0.999048	0.999056	0.999069	0.999027	0.998956	0.998847	0.998925	0.998907	0.998923	0.998992	0.998967	0.998936	0.998985	0.999084	0.999099	0.999121	0.999207	0.999241	0.999335	0.99941	0.999439	0.999449	0.999457	0.999453	0.999358	0.99923	0.999281	0.999257	0.99927	0.99912	0.999017	0.998998	0.999078	0.999204	0.999061	0.999005	0.998985
	6674.07		0.999207	0.999129	0.999158	0.999139	0.999048	0.999113	0.999117	0.999101	0.999114	0.999177	0.999086	0.999092	0.999101	0.999061	0.998998	0.998899	0.998974	0.998957	0.998968	0.999032	0.999011	0.998987	0.999036	0.999124	0.999137	0.999164	0.999248	0.999281	0.999368	0.999439	0.99946	0.999472	0.999478	0.999472	0.999382	0.999262	0.999309	0.99928	0.999299	0.99916	0.999069	0.999047	0.999118	0.999234	0.999098	0.999046	0.999028
	6676.18		0.999244	0.999174	0.9992	0.99918	0.999094	0.99915	0.999155	0.999138	0.999148	0.999203	0.999121	0.999126	0.99913	0.999094	0.999037	0.998948	0.99902	0.999003	0.999011	0.999069	0.999053	0.999035	0.999083	0.999162	0.999173	0.999203	0.999286	0.999319	0.999398	0.999465	0.999479	0.999493	0.999497	0.999489	0.999404	0.999292	0.999336	0.999302	0.999325	0.999197	0.999117	0.999092	0.999155	0.999261	0.999132	0.999084	0.999069
	6678.29		0.999278	0.999215	0.999239	0.999218	0.999138	0.999185	0.99919	0.999173	0.999181	0.999227	0.999154	0.999157	0.999158	0.999124	0.999073	0.998993	0.999063	0.999047	0.99905	0.999104	0.999092	0.99908	0.999128	0.999197	0.999206	0.99924	0.999321	0.999353	0.999425	0.99949	0.999497	0.999513	0.999514	0.999505	0.999425	0.99932	0.99936	0.999323	0.99935	0.999231	0.999162	0.999135	0.999189	0.999286	0.999164	0.999119	0.999106
	6680.41		0.999309	0.999253	0.999275	0.999253	0.999178	0.999217	0.999222	0.999205	0.999211	0.99925	0.999185	0.999187	0.999184	0.999152	0.999107	0.999036	0.999103	0.999087	0.999088	0.999136	0.999128	0.999122	0.999169	0.99923	0.999236	0.999273	0.999354	0.999384	0.999451	0.999512	0.999513	0.999531	0.99953	0.999519	0.999444	0.999346	0.999383	0.999342	0.999373	0.999263	0.999204	0.999174	0.999221	0.99931	0.999194	0.999152	0.999141
	6682.52		0.999339	0.999288	0.999309	0.999285	0.999216	0.999248	0.999252	0.999235	0.999239	0.999272	0.999214	0.999214	0.999208	0.999179	0.999139	0.999075	0.99914	0.999125	0.999122	0.999166	0.999162	0.99916	0.999207	0.99926	0.999264	0.999305	0.999384	0.999413	0.999474	0.999533	0.999528	0.999547	0.999545	0.999533	0.999461	0.99937	0.999404	0.999359	0.999394	0.999292	0.999242	0.999211	0.999251	0.999332	0.999222	0.999183	0.999173
	6684.63		0.999366	0.999321	0.99934	0.999315	0.999251	0.999276	0.99928	0.999263	0.999265	0.999292	0.999241	0.99924	0.999231	0.999204	0.999169	0.999112	0.999175	0.99916	0.999155	0.999194	0.999194	0.999196	0.999242	0.999289	0.999291	0.999334	0.999411	0.99944	0.999496	0.999551	0.999542	0.999562	0.999558	0.999546	0.999477	0.999393	0.999423	0.999376	0.999414	0.99932	0.999278	0.999244	0.999279	0.999352	0.999248	0.999212	0.999204
	6686.74		0.999391	0.999351	0.999369	0.999343	0.999283	0.999302	0.999307	0.99929	0.99929	0.999311	0.999266	0.999265	0.999253	0.999228	0.999197	0.999147	0.999207	0.999193	0.999185	0.999221	0.999224	0.99923	0.999275	0.999315	0.999316	0.999361	0.999437	0.999465	0.999516	0.999569	0.999555	0.999577	0.999571	0.999558	0.999493	0.999414	0.999442	0.999393	0.999433	0.999345	0.999311	0.999276	0.999305	0.999372	0.999272	0.999239	0.999232
	6688.85		0.999415	0.999379	0.999396	0.99937	0.999314	0.999327	0.999331	0.999315	0.999314	0.99933	0.99929	0.999288	0.999274	0.999251	0.999224	0.999179	0.999238	0.999224	0.999214	0.999247	0.999252	0.999261	0.999306	0.99934	0.99934	0.999386	0.999461	0.999488	0.999535	0.999585	0.999568	0.99959	0.999583	0.99957	0.999508	0.999434	0.999459	0.999408	0.999451	0.999369	0.999342	0.999306	0.999329	0.99939	0.999295	0.999265	0.999259
	6690.97		0.999438	0.999406	0.999421	0.999395	0.999342	0.999351	0.999355	0.999339	0.999336	0.999348	0.999313	0.99931	0.999295	0.999273	0.999249	0.99921	0.999267	0.999254	0.999242	0.999271	0.999278	0.999291	0.999335	0.999364	0.999362	0.99941	0.999483	0.99951	0.999553	0.999601	0.99958	0.999603	0.999595	0.999581	0.999522	0.999453	0.999476	0.999423	0.999468	0.999392	0.999371	0.999333	0.999353	0.999408	0.999318	0.999289	0.999285
	6693.08		0.999459	0.999431	0.999446	0.999418	0.99937	0.999374	0.999378	0.999361	0.999358	0.999366	0.999336	0.999332	0.999315	0.999294	0.999274	0.99924	0.999294	0.999282	0.999268	0.999295	0.999304	0.99932	0.999363	0.999387	0.999384	0.999433	0.999505	0.999531	0.99957	0.999616	0.999591	0.999616	0.999606	0.999592	0.999536	0.999471	0.999492	0.999438	0.999484	0.999414	0.999399	0.99936	0.999375	0.999425	0.999339	0.999313	0.999309
	6695.19		0.99948	0.999455	0.999469	0.999441	0.999396	0.999396	0.999399	0.999383	0.999379	0.999383	0.999357	0.999353	0.999334	0.999315	0.999297	0.999268	0.999321	0.999309	0.999294	0.999317	0.999329	0.999347	0.999389	0.999409	0.999405	0.999455	0.999525	0.99955	0.999586	0.99963	0.999603	0.999627	0.999617	0.999603	0.999549	0.999489	0.999508	0.999452	0.9995	0.999435	0.999425	0.999385	0.999396	0.999442	0.99936	0.999336	0.999333
	6697.3		0.999499	0.999478	0.999491	0.999462	0.99942	0.999417	0.99942	0.999405	0.999399	0.999399	0.999378	0.999373	0.999353	0.999335	0.99932	0.999295	0.999346	0.999334	0.999318	0.999339	0.999352	0.999373	0.999415	0.99943	0.999425	0.999476	0.999544	0.999569	0.999602	0.999643	0.999614	0.999639	0.999628	0.999613	0.999562	0.999506	0.999523	0.999466	0.999515	0.999455	0.99945	0.999409	0.999417	0.999458	0.999379	0.999357	0.999356
	6699.42		0.999518	0.9995	0.999512	0.999483	0.999444	0.999437	0.99944	0.999425	0.999419	0.999416	0.999398	0.999393	0.999371	0.999354	0.999342	0.999321	0.99937	0.999359	0.999342	0.99936	0.999375	0.999397	0.999439	0.99945	0.999444	0.999496	0.999562	0.999587	0.999616	0.999656	0.999624	0.99965	0.999638	0.999623	0.999574	0.999522	0.999537	0.99948	0.99953	0.999475	0.999474	0.999432	0.999437	0.999473	0.999399	0.999378	0.999377
	6701.53		0.999536	0.999521	0.999532	0.999503	0.999467	0.999456	0.99946	0.999445	0.999437	0.999431	0.999417	0.999412	0.999389	0.999373	0.999363	0.999346	0.999394	0.999383	0.999365	0.99938	0.999397	0.999421	0.999462	0.99947	0.999463	0.999515	0.99958	0.999604	0.99963	0.999668	0.999634	0.99966	0.999648	0.999633	0.999586	0.999538	0.999551	0.999493	0.999544	0.999493	0.999496	0.999454	0.999456	0.999488	0.999417	0.999399	0.999398
	6703.64		0.999554	0.999541	0.999551	0.999522	0.999489	0.999475	0.999478	0.999464	0.999456	0.999447	0.999436	0.99943	0.999406	0.999392	0.999384	0.99937	0.999416	0.999406	0.999387	0.9994	0.999418	0.999444	0.999484	0.999488	0.999481	0.999533	0.999597	0.99962	0.999644	0.99968	0.999644	0.999671	0.999657	0.999643	0.999598	0.999553	0.999564	0.999506	0.999558	0.999511	0.999518	0.999475	0.999474	0.999503	0.999435	0.999418	0.999419
	6705.75		0.99957	0.999561	0.99957	0.99954	0.99951	0.999493	0.999497	0.999483	0.999473	0.999462	0.999454	0.999448	0.999423	0.99941	0.999404	0.999393	0.999438	0.999428	0.999408	0.999419	0.999439	0.999466	0.999505	0.999507	0.999498	0.999551	0.999613	0.999636	0.999657	0.999691	0.999654	0.999681	0.999667	0.999652	0.999609	0.999568	0.999578	0.999519	0.999572	0.999528	0.999539	0.999496	0.999492	0.999517	0.999453	0.999438	0.999438
	6707.87		0.999587	0.999579	0.999588	0.999558	0.99953	0.999511	0.999514	0.999501	0.999491	0.999477	0.999472	0.999465	0.999439	0.999427	0.999424	0.999416	0.999459	0.99945	0.999429	0.999438	0.999459	0.999487	0.999526	0.999524	0.999515	0.999568	0.999629	0.999651	0.99967	0.999702	0.999663	0.99969	0.999676	0.999662	0.99962	0.999582	0.99959	0.999532	0.999585	0.999545	0.999559	0.999515	0.999509	0.999531	0.99947	0.999456	0.999457
	6709.98		0.999602	0.999597	0.999605	0.999575	0.99955	0.999528	0.999531	0.999518	0.999507	0.999492	0.999489	0.999482	0.999456	0.999444	0.999443	0.999438	0.99948	0.999471	0.999449	0.999456	0.999478	0.999508	0.999546	0.999541	0.999532	0.999585	0.999644	0.999666	0.999682	0.999713	0.999672	0.9997	0.999684	0.999671	0.999631	0.999596	0.999603	0.999544	0.999597	0.999561	0.999579	0.999534	0.999526	0.999545	0.999486	0.999474	0.999476
	6712.09		0.999618	0.999615	0.999622	0.999592	0.999569	0.999545	0.999548	0.999536	0.999524	0.999506	0.999506	0.999499	0.999472	0.999461	0.999461	0.999459	0.999499	0.999491	0.999469	0.999474	0.999497	0.999528	0.999565	0.999558	0.999548	0.999601	0.999658	0.99968	0.999694	0.999723	0.999681	0.999709	0.999693	0.99968	0.999642	0.999609	0.999615	0.999556	0.99961	0.999577	0.999598	0.999553	0.999542	0.999558	0.999503	0.999492	0.999494
	6714.2		0.999632	0.999631	0.999638	0.999608	0.999587	0.999561	0.999564	0.999552	0.99954	0.99952	0.999522	0.999515	0.999487	0.999477	0.999479	0.999479	0.999519	0.99951	0.999488	0.999491	0.999515	0.999547	0.999584	0.999574	0.999564	0.999616	0.999672	0.999693	0.999705	0.999733	0.99969	0.999718	0.999701	0.999688	0.999652	0.999622	0.999626	0.999568	0.999622	0.999592	0.999616	0.99957	0.999558	0.999571	0.999518	0.999509	0.999511
	6716.32		0.999647	0.999648	0.999654	0.999623	0.999605	0.999577	0.99958	0.999568	0.999555	0.999534	0.999538	0.999531	0.999502	0.999493	0.999497	0.999499	0.999537	0.999529	0.999506	0.999508	0.999533	0.999565	0.999602	0.99959	0.999579	0.999631	0.999685	0.999706	0.999716	0.999742	0.999699	0.999726	0.99971	0.999697	0.999662	0.999635	0.999638	0.999579	0.999633	0.999607	0.999633	0.999588	0.999573	0.999583	0.999534	0.999526	0.999528
	6718.43		0.999661	0.999663	0.999669	0.999639	0.999622	0.999593	0.999595	0.999584	0.999571	0.999547	0.999554	0.999547	0.999517	0.999509	0.999514	0.999519	0.999555	0.999548	0.999524	0.999525	0.99955	0.999584	0.999619	0.999605	0.999594	0.999646	0.999698	0.999719	0.999727	0.999751	0.999707	0.999734	0.999718	0.999705	0.999672	0.999647	0.999649	0.999591	0.999645	0.999621	0.99965	0.999604	0.999588	0.999596	0.999549	0.999542	0.999545
	6720.54		0.999674	0.999678	0.999684	0.999653	0.999639	0.999608	0.99961	0.9996	0.999585	0.99956	0.999569	0.999562	0.999532	0.999524	0.99953	0.999538	0.999573	0.999566	0.999542	0.999541	0.999567	0.999601	0.999636	0.99962	0.999608	0.99966	0.999711	0.999731	0.999737	0.99976	0.999715	0.999742	0.999725	0.999713	0.999681	0.999659	0.99966	0.999602	0.999656	0.999635	0.999666	0.99962	0.999603	0.999608	0.999564	0.999558	0.999561
	6722.65		0.999687	0.999693	0.999698	0.999667	0.999655	0.999622	0.999624	0.999615	0.9996	0.999573	0.999584	0.999577	0.999546	0.999539	0.999547	0.999556	0.99959	0.999583	0.999559	0.999557	0.999584	0.999618	0.999652	0.999635	0.999622	0.999674	0.999723	0.999742	0.999747	0.999769	0.999723	0.99975	0.999733	0.999721	0.999691	0.999671	0.99967	0.999613	0.999666	0.999649	0.999682	0.999636	0.999617	0.999619	0.999578	0.999573	0.999577
	6724.77		0.9997	0.999707	0.999712	0.999681	0.999671	0.999636	0.999638	0.999629	0.999614	0.999586	0.999598	0.999591	0.999561	0.999554	0.999563	0.999574	0.999607	0.9996	0.999576	0.999572	0.9996	0.999634	0.999668	0.999649	0.999636	0.999687	0.999735	0.999753	0.999756	0.999777	0.99973	0.999758	0.99974	0.999729	0.9997	0.999683	0.999681	0.999623	0.999677	0.999662	0.999697	0.999651	0.999631	0.999631	0.999592	0.999589	0.999592
	6726.88		0.999712	0.99972	0.999725	0.999694	0.999686	0.99965	0.999652	0.999644	0.999628	0.999598	0.999613	0.999605	0.999574	0.999569	0.999578	0.999591	0.999623	0.999617	0.999592	0.999587	0.999615	0.99965	0.999683	0.999662	0.999649	0.9997	0.999746	0.999764	0.999766	0.999785	0.999738	0.999765	0.999747	0.999736	0.999709	0.999694	0.999691	0.999634	0.999687	0.999675	0.999712	0.999666	0.999644	0.999642	0.999606	0.999603	0.999607
	6728.99		0.999724	0.999734	0.999738	0.999707	0.9997	0.999664	0.999665	0.999658	0.999641	0.999611	0.999626	0.999619	0.999588	0.999583	0.999593	0.999608	0.999639	0.999633	0.999608	0.999602	0.99963	0.999666	0.999698	0.999675	0.999662	0.999712	0.999757	0.999775	0.999775	0.999792	0.999745	0.999772	0.999754	0.999744	0.999717	0.999704	0.9997	0.999644	0.999697	0.999687	0.999726	0.99968	0.999657	0.999653	0.999619	0.999618	0.999622
	6731.1		0.999735	0.999746	0.99975	0.99972	0.999715	0.999677	0.999678	0.999671	0.999654	0.999623	0.99964	0.999632	0.999601	0.999597	0.999608	0.999624	0.999654	0.999649	0.999623	0.999616	0.999645	0.999681	0.999712	0.999688	0.999674	0.999724	0.999767	0.999785	0.999783	0.9998	0.999752	0.999779	0.999761	0.999751	0.999726	0.999715	0.99971	0.999654	0.999707	0.999699	0.999739	0.999693	0.99967	0.999664	0.999632	0.999632	0.999636
	6733.22		0.999746	0.999758	0.999762	0.999732	0.999728	0.99969	0.999691	0.999684	0.999667	0.999634	0.999653	0.999645	0.999614	0.99961	0.999622	0.99964	0.999669	0.999664	0.999638	0.99963	0.99966	0.999695	0.999726	0.999701	0.999687	0.999735	0.999777	0.999794	0.999791	0.999806	0.999759	0.999785	0.999767	0.999758	0.999734	0.999725	0.999719	0.999664	0.999716	0.999711	0.999752	0.999707	0.999682	0.999674	0.999645	0.999646	0.99965
	6735.33		0.999757	0.99977	0.999773	0.999744	0.999742	0.999702	0.999703	0.999697	0.999679	0.999646	0.999666	0.999658	0.999627	0.999623	0.999637	0.999656	0.999683	0.999678	0.999653	0.999644	0.999674	0.999709	0.999739	0.999713	0.999698	0.999747	0.999787	0.999803	0.999799	0.999813	0.999765	0.999792	0.999773	0.999765	0.999742	0.999735	0.999728	0.999673	0.999725	0.999722	0.999765	0.99972	0.999694	0.999684	0.999657	0.999659	0.999663
	6737.44		0.999767	0.999781	0.999785	0.999755	0.999754	0.999714	0.999715	0.99971	0.999691	0.999657	0.999678	0.999671	0.999639	0.999636	0.99965	0.999671	0.999697	0.999693	0.999667	0.999657	0.999687	0.999723	0.999752	0.999725	0.99971	0.999757	0.999796	0.999812	0.999807	0.99982	0.999772	0.999798	0.999779	0.999771	0.999749	0.999744	0.999736	0.999683	0.999734	0.999733	0.999777	0.999732	0.999706	0.999694	0.99967	0.999672	0.999676
	6739.55		0.999777	0.999792	0.999795	0.999766	0.999767	0.999726	0.999727	0.999722	0.999703	0.999668	0.999691	0.999683	0.999651	0.999649	0.999664	0.999685	0.99971	0.999706	0.999681	0.99967	0.9997	0.999736	0.999765	0.999736	0.999721	0.999768	0.999805	0.999821	0.999814	0.999826	0.999778	0.999804	0.999785	0.999777	0.999757	0.999753	0.999744	0.999692	0.999742	0.999744	0.999789	0.999744	0.999717	0.999704	0.999682	0.999685	0.999689
	6741.67		0.999787	0.999803	0.999805	0.999777	0.999779	0.999737	0.999738	0.999733	0.999714	0.999679	0.999702	0.999694	0.999663	0.999661	0.999677	0.9997	0.999724	0.99972	0.999694	0.999683	0.999713	0.999749	0.999777	0.999747	0.999732	0.999778	0.999814	0.999829	0.999821	0.999831	0.999783	0.999809	0.999791	0.999783	0.999764	0.999762	0.999752	0.999701	0.99975	0.999754	0.9998	0.999756	0.999728	0.999713	0.999693	0.999697	0.999702
	6743.78		0.999796	0.999813	0.999815	0.999787	0.99979	0.999748	0.999749	0.999745	0.999725	0.999689	0.999714	0.999706	0.999674	0.999673	0.999689	0.999713	0.999736	0.999733	0.999707	0.999695	0.999726	0.999761	0.999788	0.999758	0.999742	0.999787	0.999822	0.999837	0.999828	0.999837	0.999789	0.999814	0.999796	0.999789	0.999771	0.999771	0.99976	0.999709	0.999758	0.999764	0.999811	0.999767	0.999739	0.999722	0.999704	0.999709	0.999714
	6745.89		0.999805	0.999823	0.999825	0.999796	0.999801	0.999759	0.999759	0.999756	0.999736	0.999699	0.999725	0.999717	0.999685	0.999685	0.999701	0.999727	0.999749	0.999745	0.99972	0.999707	0.999738	0.999773	0.999799	0.999768	0.999753	0.999797	0.99983	0.999844	0.999834	0.999842	0.999794	0.99982	0.999801	0.999795	0.999777	0.999779	0.999768	0.999718	0.999766	0.999773	0.999821	0.999778	0.99975	0.999731	0.999715	0.999721	0.999725
	6748		0.999813	0.999832	0.999834	0.999806	0.999812	0.999769	0.999769	0.999766	0.999747	0.999709	0.999736	0.999728	0.999696	0.999696	0.999713	0.99974	0.99976	0.999758	0.999732	0.999718	0.999749	0.999784	0.99981	0.999778	0.999762	0.999806	0.999837	0.999851	0.99984	0.999847	0.9998	0.999824	0.999806	0.9998	0.999784	0.999787	0.999775	0.999726	0.999773	0.999783	0.999831	0.999789	0.99976	0.999739	0.999726	0.999732	0.999737
	6750.12		0.999821	0.999841	0.999842	0.999815	0.999822	0.999779	0.999779	0.999776	0.999757	0.999719	0.999746	0.999738	0.999707	0.999707	0.999725	0.999752	0.999772	0.999769	0.999744	0.99973	0.999761	0.999795	0.99982	0.999787	0.999772	0.999814	0.999844	0.999858	0.999845	0.999852	0.999804	0.999829	0.99981	0.999805	0.99979	0.999795	0.999782	0.999734	0.99978	0.999791	0.99984	0.999799	0.999769	0.999748	0.999736	0.999744	0.999748
	6752.23		0.999829	0.999849	0.999851	0.999824	0.999832	0.999788	0.999789	0.999786	0.999766	0.999728	0.999756	0.999749	0.999717	0.999718	0.999736	0.999764	0.999783	0.999781	0.999756	0.99974	0.999771	0.999806	0.99983	0.999797	0.999781	0.999822	0.999851	0.999864	0.999851	0.999856	0.999809	0.999833	0.999815	0.99981	0.999795	0.999802	0.999788	0.999741	0.999787	0.9998	0.99985	0.999809	0.999779	0.999756	0.999746	0.999754	0.999758
	6754.34		0.999836	0.999857	0.999858	0.999832	0.999841	0.999798	0.999798	0.999796	0.999776	0.999737	0.999766	0.999758	0.999727	0.999728	0.999747	0.999776	0.999794	0.999792	0.999767	0.999751	0.999782	0.999816	0.999839	0.999805	0.99979	0.99983	0.999857	0.99987	0.999856	0.99986	0.999813	0.999837	0.999819	0.999814	0.999801	0.999809	0.999795	0.999749	0.999794	0.999808	0.999858	0.999818	0.999788	0.999763	0.999756	0.999765	0.999769
	6756.45		0.999844	0.999865	0.999866	0.99984	0.99985	0.999806	0.999806	0.999805	0.999785	0.999746	0.999776	0.999768	0.999737	0.999738	0.999757	0.999787	0.999804	0.999802	0.999777	0.999761	0.999792	0.999826	0.999848	0.999814	0.999798	0.999837	0.999863	0.999875	0.99986	0.999864	0.999818	0.999841	0.999823	0.999818	0.999806	0.999816	0.999801	0.999756	0.9998	0.999816	0.999867	0.999827	0.999796	0.999771	0.999766	0.999775	0.999779
	6758.57		0.99985	0.999872	0.999873	0.999847	0.999859	0.999815	0.999815	0.999814	0.999793	0.999754	0.999785	0.999777	0.999746	0.999748	0.999768	0.999798	0.999814	0.999812	0.999788	0.999771	0.999802	0.999835	0.999857	0.999822	0.999806	0.999844	0.999869	0.99988	0.999865	0.999867	0.999821	0.999844	0.999826	0.999822	0.999811	0.999822	0.999806	0.999763	0.999806	0.999823	0.999874	0.999836	0.999805	0.999778	0.999775	0.999784	0.999788
	6760.68		0.999856	0.999879	0.999879	0.999854	0.999867	0.999823	0.999823	0.999822	0.999802	0.999763	0.999794	0.999786	0.999755	0.999758	0.999777	0.999808	0.999823	0.999822	0.999798	0.99978	0.999811	0.999844	0.999865	0.99983	0.999814	0.999851	0.999874	0.999885	0.999869	0.99987	0.999825	0.999847	0.99983	0.999826	0.999816	0.999828	0.999812	0.999769	0.999811	0.99983	0.999882	0.999844	0.999813	0.999785	0.999783	0.999794	0.999798
	6762.79		0.999862	0.999885	0.999886	0.999861	0.999875	0.999831	0.99983	0.99983	0.99981	0.999771	0.999802	0.999794	0.999764	0.999767	0.999787	0.999818	0.999832	0.999831	0.999807	0.999789	0.99982	0.999853	0.999873	0.999837	0.999821	0.999857	0.999879	0.99989	0.999872	0.999873	0.999828	0.99985	0.999833	0.99983	0.999821	0.999834	0.999817	0.999776	0.999817	0.999837	0.999889	0.999852	0.99982	0.999791	0.999792	0.999803	0.999807
	6764.9		0.999868	0.999891	0.999891	0.999867	0.999882	0.999838	0.999838	0.999838	0.999817	0.999778	0.99981	0.999802	0.999772	0.999776	0.999796	0.999828	0.999841	0.99984	0.999816	0.999798	0.999829	0.999861	0.99988	0.999844	0.999828	0.999863	0.999883	0.999894	0.999876	0.999875	0.999831	0.999853	0.999835	0.999833	0.999825	0.999839	0.999822	0.999782	0.999822	0.999844	0.999896	0.999859	0.999828	0.999798	0.9998	0.999812	0.999815
	6767.02		0.999873	0.999896	0.999897	0.999873	0.999889	0.999845	0.999845	0.999845	0.999825	0.999785	0.999818	0.99981	0.999781	0.999784	0.999805	0.999837	0.999849	0.999849	0.999825	0.999807	0.999837	0.999868	0.999887	0.999851	0.999835	0.999869	0.999887	0.999897	0.999879	0.999878	0.999834	0.999855	0.999838	0.999836	0.999829	0.999844	0.999826	0.999787	0.999826	0.99985	0.999902	0.999866	0.999835	0.999804	0.999808	0.99982	0.999823
	6769.13		0.999878	0.999902	0.999902	0.999879	0.999896	0.999852	0.999851	0.999852	0.999832	0.999792	0.999825	0.999817	0.999788	0.999792	0.999813	0.999846	0.999857	0.999857	0.999833	0.999815	0.999845	0.999876	0.999894	0.999857	0.999841	0.999874	0.999891	0.999901	0.999881	0.999879	0.999837	0.999857	0.99984	0.999838	0.999832	0.999849	0.99983	0.999793	0.999831	0.999855	0.999908	0.999873	0.999841	0.999809	0.999816	0.999828	0.999831
	6771.24		0.999882	0.999906	0.999906	0.999884	0.999902	0.999858	0.999857	0.999858	0.999838	0.999799	0.999832	0.999825	0.999796	0.9998	0.999821	0.999854	0.999864	0.999865	0.999841	0.999822	0.999852	0.999882	0.9999	0.999863	0.999847	0.999878	0.999894	0.999904	0.999884	0.999881	0.999839	0.999859	0.999842	0.999841	0.999836	0.999854	0.999834	0.999798	0.999835	0.999861	0.999913	0.999879	0.999848	0.999815	0.999823	0.999836	0.999839
	6773.35		0.999886	0.999911	0.99991	0.999889	0.999907	0.999864	0.999863	0.999865	0.999844	0.999805	0.999839	0.999831	0.999803	0.999808	0.999828	0.999862	0.999871	0.999872	0.999849	0.999829	0.999859	0.999889	0.999905	0.999868	0.999853	0.999883	0.999897	0.999906	0.999886	0.999882	0.999841	0.99986	0.999844	0.999843	0.999839	0.999858	0.999838	0.999803	0.999839	0.999866	0.999918	0.999885	0.999853	0.99982	0.99983	0.999843	0.999846
	6775.46		0.99989	0.999914	0.999914	0.999894	0.999913	0.99987	0.999868	0.99987	0.99985	0.999811	0.999845	0.999838	0.99981	0.999815	0.999836	0.99987	0.999878	0.999879	0.999856	0.999836	0.999866	0.999895	0.99991	0.999873	0.999858	0.999887	0.9999	0.999908	0.999887	0.999883	0.999843	0.999861	0.999845	0.999845	0.999841	0.999861	0.999841	0.999808	0.999842	0.99987	0.999922	0.999891	0.999859	0.999825	0.999836	0.99985	0.999853
	6777.58		0.999893	0.999918	0.999917	0.999898	0.999917	0.999875	0.999873	0.999876	0.999856	0.999817	0.999851	0.999843	0.999816	0.999822	0.999843	0.999877	0.999884	0.999885	0.999863	0.999843	0.999872	0.9999	0.999915	0.999878	0.999863	0.99989	0.999902	0.99991	0.999889	0.999884	0.999844	0.999862	0.999847	0.999846	0.999844	0.999865	0.999844	0.999812	0.999845	0.999875	0.999926	0.999896	0.999864	0.999829	0.999842	0.999857	0.999859
	6779.69		0.999896	0.999921	0.99992	0.999901	0.999922	0.99988	0.999878	0.99988	0.999861	0.999823	0.999856	0.999849	0.999822	0.999828	0.999849	0.999884	0.99989	0.999891	0.999869	0.999849	0.999878	0.999905	0.999919	0.999882	0.999867	0.999893	0.999904	0.999912	0.99989	0.999884	0.999846	0.999863	0.999847	0.999847	0.999846	0.999868	0.999847	0.999816	0.999848	0.999879	0.99993	0.999901	0.999869	0.999834	0.999848	0.999863	0.999866
	6781.8		0.999898	0.999924	0.999923	0.999904	0.999926	0.999884	0.999882	0.999885	0.999866	0.999828	0.999861	0.999854	0.999828	0.999834	0.999855	0.99989	0.999895	0.999897	0.999875	0.999855	0.999883	0.99991	0.999923	0.999886	0.999871	0.999896	0.999906	0.999913	0.999891	0.999884	0.999847	0.999863	0.999848	0.999848	0.999848	0.999871	0.99985	0.99982	0.999851	0.999882	0.999933	0.999905	0.999874	0.999838	0.999854	0.999869	0.999871
	6783.91		0.999901	0.999926	0.999925	0.999907	0.999929	0.999888	0.999886	0.999889	0.99987	0.999832	0.999866	0.999859	0.999833	0.99984	0.999861	0.999896	0.9999	0.999902	0.999881	0.99986	0.999888	0.999914	0.999927	0.999889	0.999875	0.999899	0.999907	0.999914	0.999891	0.999884	0.999847	0.999863	0.999848	0.999849	0.99985	0.999873	0.999852	0.999824	0.999853	0.999885	0.999936	0.999909	0.999878	0.999841	0.999859	0.999874	0.999877
	6786.03		0.999902	0.999928	0.999927	0.99991	0.999932	0.999892	0.99989	0.999893	0.999874	0.999837	0.999871	0.999864	0.999838	0.999845	0.999866	0.999902	0.999905	0.999907	0.999886	0.999865	0.999893	0.999918	0.99993	0.999893	0.999878	0.999901	0.999908	0.999914	0.999891	0.999883	0.999848	0.999863	0.999849	0.999849	0.999851	0.999875	0.999854	0.999827	0.999855	0.999888	0.999938	0.999913	0.999882	0.999845	0.999864	0.999879	0.999882
	6788.14		0.999904	0.999929	0.999928	0.999912	0.999935	0.999895	0.999893	0.999896	0.999878	0.999841	0.999875	0.999868	0.999843	0.99985	0.999871	0.999907	0.999909	0.999911	0.999891	0.99987	0.999897	0.999922	0.999932	0.999895	0.999881	0.999903	0.999908	0.999914	0.999891	0.999882	0.999848	0.999862	0.999849	0.99985	0.999852	0.999877	0.999855	0.99983	0.999857	0.999891	0.99994	0.999916	0.999885	0.999848	0.999868	0.999884	0.999886
	6790.25		0.999905	0.99993	0.999929	0.999914	0.999937	0.999898	0.999895	0.999899	0.999881	0.999845	0.999878	0.999872	0.999848	0.999855	0.999876	0.999911	0.999912	0.999915	0.999895	0.999874	0.999901	0.999925	0.999934	0.999898	0.999884	0.999904	0.999908	0.999914	0.99989	0.999881	0.999848	0.999861	0.999848	0.999849	0.999853	0.999878	0.999856	0.999833	0.999858	0.999893	0.999942	0.999919	0.999889	0.999851	0.999873	0.999889	0.999891
	6792.36		0.999905	0.999931	0.999929	0.999915	0.999939	0.999901	0.999898	0.999902	0.999884	0.999848	0.999882	0.999875	0.999852	0.999859	0.99988	0.999915	0.999916	0.999918	0.999899	0.999878	0.999904	0.999927	0.999936	0.9999	0.999886	0.999905	0.999908	0.999913	0.99989	0.99988	0.999847	0.99986	0.999847	0.999849	0.999853	0.99988	0.999857	0.999835	0.999859	0.999895	0.999943	0.999921	0.999891	0.999853	0.999877	0.999893	0.999895
	6794.48		0.999906	0.999931	0.999929	0.999916	0.99994	0.999903	0.9999	0.999904	0.999886	0.999851	0.999885	0.999878	0.999856	0.999863	0.999884	0.999919	0.999919	0.999921	0.999903	0.999882	0.999907	0.999929	0.999937	0.999901	0.999888	0.999906	0.999908	0.999912	0.999888	0.999878	0.999847	0.999859	0.999847	0.999848	0.999853	0.99988	0.999858	0.999838	0.99986	0.999896	0.999944	0.999923	0.999894	0.999855	0.99988	0.999897	0.999899
	6796.59		0.999906	0.999931	0.999929	0.999917	0.999941	0.999905	0.999901	0.999906	0.999889	0.999854	0.999887	0.999881	0.999859	0.999867	0.999888	0.999923	0.999921	0.999924	0.999906	0.999885	0.99991	0.999931	0.999938	0.999903	0.99989	0.999906	0.999907	0.999911	0.999887	0.999876	0.999846	0.999857	0.999846	0.999847	0.999853	0.999881	0.999858	0.99984	0.999861	0.999898	0.999944	0.999925	0.999896	0.999857	0.999883	0.9999	0.999902
	6798.7		0.999905	0.99993	0.999928	0.999917	0.999942	0.999906	0.999903	0.999907	0.99989	0.999857	0.99989	0.999884	0.999862	0.999871	0.999891	0.999926	0.999923	0.999926	0.999909	0.999888	0.999912	0.999932	0.999939	0.999904	0.999891	0.999906	0.999906	0.999909	0.999885	0.999874	0.999845	0.999856	0.999844	0.999846	0.999853	0.999881	0.999859	0.999841	0.999861	0.999899	0.999944	0.999927	0.999898	0.999859	0.999886	0.999903	0.999905
	6800.81		0.999905	0.999929	0.999927	0.999917	0.999942	0.999907	0.999904	0.999908	0.999892	0.999859	0.999892	0.999886	0.999865	0.999874	0.999894	0.999928	0.999925	0.999928	0.999911	0.99989	0.999914	0.999933	0.999939	0.999904	0.999892	0.999906	0.999904	0.999907	0.999883	0.999871	0.999844	0.999854	0.999843	0.999845	0.999853	0.999881	0.999858	0.999843	0.999861	0.999899	0.999943	0.999928	0.999899	0.99986	0.999889	0.999906	0.999907
	6802.93		0.999904	0.999928	0.999926	0.999917	0.999942	0.999908	0.999904	0.999909	0.999893	0.999861	0.999893	0.999887	0.999868	0.999876	0.999896	0.999931	0.999926	0.99993	0.999913	0.999893	0.999916	0.999934	0.999939	0.999905	0.999893	0.999905	0.999902	0.999905	0.999881	0.999869	0.999842	0.999851	0.999841	0.999843	0.999852	0.999881	0.999858	0.999844	0.999861	0.999899	0.999943	0.999928	0.999901	0.999862	0.999891	0.999908	0.99991
	6805.04		0.999902	0.999926	0.999924	0.999916	0.999941	0.999908	0.999904	0.999909	0.999894	0.999863	0.999894	0.999889	0.99987	0.999879	0.999898	0.999932	0.999927	0.999931	0.999915	0.999894	0.999917	0.999934	0.999938	0.999904	0.999893	0.999904	0.9999	0.999903	0.999879	0.999866	0.99984	0.999849	0.999839	0.999841	0.999851	0.99988	0.999857	0.999845	0.99986	0.999899	0.999941	0.999929	0.999901	0.999862	0.999893	0.99991	0.999912
	6807.15		0.999901	0.999924	0.999922	0.999915	0.99994	0.999908	0.999904	0.999909	0.999895	0.999864	0.999895	0.99989	0.999872	0.999881	0.9999	0.999934	0.999928	0.999932	0.999916	0.999896	0.999918	0.999934	0.999937	0.999904	0.999893	0.999903	0.999898	0.9999	0.999876	0.999863	0.999839	0.999846	0.999837	0.999839	0.99985	0.999879	0.999857	0.999846	0.999859	0.999899	0.99994	0.999929	0.999902	0.999863	0.999895	0.999912	0.999913
	6809.26		0.999899	0.999922	0.99992	0.999913	0.999939	0.999908	0.999904	0.999909	0.999895	0.999865	0.999896	0.999891	0.999873	0.999883	0.999902	0.999935	0.999928	0.999932	0.999917	0.999897	0.999918	0.999934	0.999936	0.999903	0.999893	0.999901	0.999895	0.999897	0.999873	0.999859	0.999836	0.999843	0.999834	0.999837	0.999848	0.999878	0.999856	0.999846	0.999858	0.999898	0.999938	0.999929	0.999902	0.999863	0.999896	0.999914	0.999915
	6811.38		0.999897	0.99992	0.999917	0.999912	0.999937	0.999907	0.999903	0.999908	0.999895	0.999866	0.999896	0.999891	0.999875	0.999884	0.999903	0.999936	0.999928	0.999932	0.999918	0.999898	0.999919	0.999933	0.999934	0.999902	0.999892	0.999899	0.999892	0.999894	0.99987	0.999856	0.999834	0.99984	0.999831	0.999834	0.999847	0.999877	0.999854	0.999846	0.999857	0.999897	0.999936	0.999928	0.999902	0.999864	0.999898	0.999915	0.999916
	6813.49		0.999894	0.999917	0.999914	0.99991	0.999935	0.999907	0.999902	0.999907	0.999894	0.999867	0.999896	0.999892	0.999876	0.999885	0.999904	0.999936	0.999928	0.999932	0.999918	0.999899	0.999918	0.999932	0.999932	0.999901	0.999892	0.999897	0.999889	0.99989	0.999866	0.999852	0.999832	0.999837	0.999829	0.999832	0.999845	0.999875	0.999853	0.999846	0.999856	0.999896	0.999933	0.999927	0.999902	0.999863	0.999898	0.999916	0.999917
	6815.6		0.999891	0.999914	0.999911	0.999907	0.999933	0.999905	0.999901	0.999906	0.999894	0.999867	0.999896	0.999891	0.999877	0.999886	0.999905	0.999936	0.999927	0.999932	0.999919	0.999899	0.999918	0.99993	0.999929	0.9999	0.999891	0.999895	0.999886	0.999886	0.999863	0.999848	0.999829	0.999833	0.999826	0.999829	0.999843	0.999873	0.999851	0.999846	0.999854	0.999895	0.999931	0.999926	0.999901	0.999863	0.999899	0.999916	0.999917
	6817.71		0.999888	0.99991	0.999908	0.999905	0.99993	0.999904	0.999899	0.999904	0.999893	0.999867	0.999896	0.999891	0.999877	0.999887	0.999905	0.999936	0.999926	0.999931	0.999918	0.999899	0.999917	0.999928	0.999927	0.999898	0.999889	0.999892	0.999882	0.999882	0.999859	0.999844	0.999826	0.99983	0.999822	0.999826	0.99984	0.999871	0.999849	0.999846	0.999852	0.999893	0.999927	0.999924	0.9999	0.999862	0.999899	0.999916	0.999917
	6819.83		0.999885	0.999907	0.999904	0.999902	0.999927	0.999902	0.999897	0.999902	0.999892	0.999867	0.999895	0.999891	0.999877	0.999887	0.999905	0.999936	0.999925	0.99993	0.999918	0.999899	0.999916	0.999926	0.999924	0.999896	0.999888	0.999889	0.999878	0.999878	0.999855	0.99984	0.999823	0.999826	0.999819	0.999822	0.999838	0.999868	0.999847	0.999845	0.99985	0.999891	0.999924	0.999923	0.999899	0.999862	0.999899	0.999916	0.999917
	6821.94		0.999882	0.999903	0.9999	0.999899	0.999924	0.9999	0.999895	0.9999	0.99989	0.999866	0.999894	0.99989	0.999877	0.999887	0.999905	0.999935	0.999923	0.999928	0.999917	0.999898	0.999915	0.999924	0.999921	0.999893	0.999886	0.999886	0.999874	0.999873	0.999851	0.999835	0.99982	0.999822	0.999816	0.999819	0.999835	0.999866	0.999844	0.999844	0.999848	0.999889	0.99992	0.999921	0.999898	0.999861	0.999899	0.999916	0.999917
	6824.05		0.999878	0.999898	0.999895	0.999896	0.999921	0.999898	0.999893	0.999898	0.999888	0.999866	0.999892	0.999889	0.999877	0.999887	0.999904	0.999934	0.999922	0.999926	0.999916	0.999897	0.999913	0.999921	0.999917	0.999891	0.999884	0.999883	0.999869	0.999869	0.999846	0.99983	0.999817	0.999818	0.999812	0.999815	0.999832	0.999863	0.999842	0.999843	0.999845	0.999887	0.999917	0.999918	0.999896	0.99986	0.999899	0.999916	0.999916
	6826.16		0.999874	0.999894	0.999891	0.999892	0.999917	0.999896	0.99989	0.999895	0.999886	0.999865	0.999891	0.999887	0.999877	0.999887	0.999904	0.999932	0.999919	0.999924	0.999915	0.999896	0.999911	0.999918	0.999913	0.999888	0.999881	0.999879	0.999865	0.999864	0.999842	0.999826	0.999813	0.999814	0.999808	0.999812	0.999829	0.99986	0.999839	0.999842	0.999843	0.999884	0.999912	0.999916	0.999894	0.999858	0.999898	0.999915	0.999916
	6828.28		0.99987	0.999889	0.999886	0.999889	0.999913	0.999893	0.999887	0.999892	0.999884	0.999864	0.999889	0.999886	0.999876	0.999886	0.999903	0.99993	0.999917	0.999922	0.999913	0.999895	0.999909	0.999915	0.999909	0.999885	0.999879	0.999876	0.99986	0.999859	0.999837	0.999821	0.99981	0.999809	0.999805	0.999808	0.999826	0.999857	0.999836	0.999841	0.99984	0.999881	0.999908	0.999913	0.999892	0.999857	0.999897	0.999914	0.999915
	6830.39		0.999866	0.999885	0.999881	0.999885	0.999909	0.99989	0.999884	0.999889	0.999882	0.999862	0.999887	0.999884	0.999876	0.999886	0.999902	0.999928	0.999914	0.99992	0.999912	0.999894	0.999907	0.999911	0.999905	0.999882	0.999876	0.999872	0.999855	0.999854	0.999832	0.999816	0.999806	0.999805	0.999801	0.999804	0.999823	0.999854	0.999833	0.999839	0.999837	0.999878	0.999903	0.99991	0.99989	0.999855	0.999896	0.999913	0.999913
	6832.5		0.999861	0.99988	0.999876	0.99988	0.999904	0.999887	0.999881	0.999886	0.999879	0.999861	0.999885	0.999882	0.999875	0.999885	0.9999	0.999926	0.999912	0.999917	0.99991	0.999892	0.999904	0.999908	0.999901	0.999878	0.999874	0.999868	0.99985	0.999848	0.999827	0.999811	0.999802	0.9998	0.999797	0.9998	0.99982	0.99985	0.99983	0.999838	0.999834	0.999875	0.999899	0.999907	0.999888	0.999853	0.999895	0.999911	0.999912
	6834.61		0.999857	0.999875	0.999871	0.999876	0.9999	0.999883	0.999877	0.999882	0.999877	0.999859	0.999882	0.99988	0.999873	0.999884	0.999899	0.999924	0.999909	0.999914	0.999907	0.99989	0.999902	0.999904	0.999896	0.999875	0.99987	0.999863	0.999845	0.999843	0.999822	0.999806	0.999799	0.999796	0.999792	0.999796	0.999816	0.999847	0.999827	0.999836	0.999831	0.999872	0.999894	0.999903	0.999885	0.999851	0.999893	0.999909	0.99991
	6836.73		0.999852	0.999869	0.999866	0.999872	0.999895	0.99988	0.999874	0.999879	0.999874	0.999857	0.999879	0.999877	0.999872	0.999882	0.999897	0.999921	0.999905	0.999911	0.999905	0.999888	0.999899	0.9999	0.999891	0.999871	0.999867	0.999859	0.99984	0.999837	0.999817	0.9998	0.999795	0.999791	0.999788	0.999792	0.999813	0.999843	0.999824	0.999834	0.999828	0.999868	0.999889	0.999899	0.999882	0.999849	0.999891	0.999908	0.999908
	6838.84		0.999847	0.999864	0.99986	0.999867	0.99989	0.999876	0.99987	0.999875	0.99987	0.999855	0.999877	0.999875	0.999871	0.999881	0.999895	0.999918	0.999902	0.999907	0.999902	0.999886	0.999895	0.999896	0.999886	0.999867	0.999864	0.999854	0.999834	0.999832	0.999812	0.999795	0.999791	0.999786	0.999784	0.999787	0.999809	0.999839	0.99982	0.999832	0.999824	0.999864	0.999883	0.999895	0.999879	0.999846	0.999889	0.999906	0.999906
	6840.95		0.999842	0.999858	0.999854	0.999862	0.999884	0.999872	0.999866	0.999871	0.999867	0.999853	0.999874	0.999872	0.999869	0.999879	0.999893	0.999915	0.999898	0.999904	0.9999	0.999883	0.999892	0.999891	0.999881	0.999863	0.999861	0.99985	0.999829	0.999826	0.999807	0.99979	0.999787	0.999782	0.99978	0.999783	0.999806	0.999835	0.999817	0.99983	0.999821	0.999861	0.999878	0.999891	0.999876	0.999844	0.999887	0.999903	0.999904
	6843.06		0.999837	0.999852	0.999849	0.999857	0.999879	0.999868	0.999862	0.999867	0.999864	0.999851	0.99987	0.999869	0.999867	0.999877	0.99989	0.999912	0.999894	0.9999	0.999897	0.999881	0.999888	0.999887	0.999876	0.999859	0.999857	0.999845	0.999823	0.99982	0.999801	0.999784	0.999783	0.999777	0.999775	0.999779	0.999802	0.999831	0.999813	0.999828	0.999817	0.999857	0.999872	0.999887	0.999872	0.999841	0.999885	0.999901	0.999902
	6845.18		0.999832	0.999846	0.999843	0.999852	0.999874	0.999864	0.999857	0.999862	0.99986	0.999849	0.999867	0.999866	0.999865	0.999875	0.999888	0.999908	0.99989	0.999896	0.999894	0.999878	0.999885	0.999882	0.99987	0.999854	0.999853	0.99984	0.999817	0.999814	0.999796	0.999779	0.999779	0.999772	0.999771	0.999775	0.999798	0.999827	0.999809	0.999826	0.999813	0.999853	0.999866	0.999883	0.999869	0.999839	0.999883	0.999898	0.999899
	6847.29		0.999827	0.99984	0.999837	0.999847	0.999868	0.99986	0.999853	0.999858	0.999856	0.999846	0.999864	0.999863	0.999863	0.999873	0.999885	0.999905	0.999886	0.999892	0.99989	0.999875	0.999881	0.999877	0.999865	0.99985	0.999849	0.999835	0.999811	0.999808	0.999791	0.999773	0.999775	0.999767	0.999767	0.99977	0.999794	0.999822	0.999805	0.999824	0.99981	0.999848	0.999861	0.999878	0.999865	0.999836	0.99988	0.999895	0.999896
	6849.4		0.999821	0.999834	0.999831	0.999842	0.999862	0.999855	0.999849	0.999854	0.999852	0.999844	0.99986	0.99986	0.999861	0.999871	0.999883	0.999901	0.999882	0.999888	0.999887	0.999872	0.999877	0.999872	0.999859	0.999845	0.999845	0.99983	0.999805	0.999802	0.999785	0.999768	0.999771	0.999762	0.999762	0.999766	0.99979	0.999818	0.999802	0.999821	0.999806	0.999844	0.999854	0.999873	0.999861	0.999833	0.999877	0.999893	0.999893
	6851.51		0.999816	0.999828	0.999824	0.999837	0.999856	0.999851	0.999844	0.999849	0.999849	0.999841	0.999856	0.999856	0.999859	0.999868	0.99988	0.999897	0.999877	0.999883	0.999884	0.999869	0.999873	0.999867	0.999853	0.99984	0.999841	0.999825	0.9998	0.999796	0.99978	0.999763	0.999766	0.999757	0.999758	0.999761	0.999786	0.999814	0.999798	0.999819	0.999802	0.99984	0.999848	0.999868	0.999857	0.99983	0.999875	0.99989	0.99989
	6853.63		0.99981	0.999822	0.999818	0.999831	0.99985	0.999846	0.999839	0.999844	0.999844	0.999838	0.999853	0.999853	0.999856	0.999866	0.999877	0.999893	0.999873	0.999879	0.99988	0.999866	0.999868	0.999861	0.999847	0.999836	0.999837	0.99982	0.999794	0.99979	0.999774	0.999757	0.999762	0.999753	0.999753	0.999757	0.999782	0.999809	0.999794	0.999816	0.999798	0.999835	0.999842	0.999863	0.999853	0.999827	0.999872	0.999886	0.999887
	6855.74		0.999805	0.999815	0.999812	0.999826	0.999844	0.999841	0.999834	0.999839	0.99984	0.999835	0.999849	0.999849	0.999854	0.999863	0.999873	0.999888	0.999868	0.999874	0.999876	0.999862	0.999864	0.999856	0.999841	0.999831	0.999833	0.999815	0.999788	0.999783	0.999769	0.999752	0.999758	0.999748	0.999749	0.999753	0.999778	0.999805	0.99979	0.999814	0.999794	0.99983	0.999835	0.999858	0.999849	0.999824	0.999869	0.999883	0.999884
	6857.85		0.999799	0.999809	0.999805	0.99982	0.999838	0.999836	0.999829	0.999834	0.999836	0.999832	0.999845	0.999846	0.999851	0.99986	0.99987	0.999884	0.999863	0.999869	0.999872	0.999859	0.99986	0.99985	0.999835	0.999826	0.999829	0.999809	0.999782	0.999777	0.999763	0.999746	0.999754	0.999743	0.999745	0.999748	0.999774	0.9998	0.999786	0.999811	0.99979	0.999826	0.999829	0.999853	0.999845	0.999821	0.999865	0.99988	0.99988
	6859.96		0.999794	0.999802	0.999799	0.999814	0.999831	0.999831	0.999824	0.999829	0.999832	0.999829	0.99984	0.999842	0.999849	0.999858	0.999867	0.999879	0.999858	0.999864	0.999868	0.999856	0.999855	0.999844	0.999828	0.999821	0.999825	0.999804	0.999776	0.999771	0.999758	0.999741	0.99975	0.999738	0.99974	0.999744	0.99977	0.999796	0.999782	0.999809	0.999786	0.999821	0.999822	0.999847	0.99984	0.999818	0.999862	0.999876	0.999877
	6862.07		0.999788	0.999796	0.999792	0.999809	0.999825	0.999826	0.999819	0.999824	0.999827	0.999826	0.999836	0.999838	0.999846	0.999855	0.999863	0.999875	0.999853	0.999859	0.999864	0.999852	0.99985	0.999839	0.999822	0.999816	0.99982	0.999799	0.99977	0.999765	0.999752	0.999736	0.999747	0.999734	0.999736	0.99974	0.999766	0.999791	0.999778	0.999806	0.999782	0.999816	0.999815	0.999842	0.999836	0.999815	0.999859	0.999872	0.999873
	6864.19		0.999782	0.999789	0.999786	0.999803	0.999818	0.999821	0.999814	0.999819	0.999823	0.999823	0.999832	0.999834	0.999843	0.999852	0.99986	0.99987	0.999848	0.999854	0.99986	0.999848	0.999845	0.999833	0.999815	0.999811	0.999816	0.999793	0.999764	0.999758	0.999747	0.99973	0.999743	0.999729	0.999732	0.999736	0.999762	0.999786	0.999774	0.999803	0.999778	0.999811	0.999808	0.999836	0.999831	0.999811	0.999855	0.999868	0.999869
	6866.3		0.999777	0.999783	0.999779	0.999797	0.999811	0.999816	0.999809	0.999814	0.999818	0.99982	0.999828	0.99983	0.999841	0.999849	0.999856	0.999865	0.999842	0.999849	0.999856	0.999845	0.999841	0.999827	0.999809	0.999806	0.999812	0.999788	0.999758	0.999752	0.999742	0.999725	0.999739	0.999725	0.999728	0.999732	0.999758	0.999782	0.99977	0.999801	0.999774	0.999806	0.999801	0.99983	0.999827	0.999808	0.999852	0.999865	0.999866
	6868.41		0.999771	0.999776	0.999773	0.999791	0.999804	0.999811	0.999804	0.999809	0.999814	0.999817	0.999823	0.999826	0.999838	0.999845	0.999852	0.999859	0.999837	0.999843	0.999851	0.999841	0.999836	0.999821	0.999802	0.999801	0.999807	0.999783	0.999752	0.999746	0.999736	0.99972	0.999735	0.99972	0.999724	0.999728	0.999754	0.999777	0.999766	0.999798	0.99977	0.999801	0.999794	0.999824	0.999822	0.999805	0.999848	0.999861	0.999862
	6870.52		0.999766	0.99977	0.999766	0.999785	0.999797	0.999805	0.999799	0.999803	0.999809	0.999814	0.999819	0.999822	0.999835	0.999842	0.999848	0.999854	0.999832	0.999838	0.999847	0.999837	0.999831	0.999815	0.999796	0.999796	0.999803	0.999777	0.999746	0.99974	0.999731	0.999715	0.999732	0.999716	0.99972	0.999724	0.999751	0.999773	0.999762	0.999796	0.999766	0.999796	0.999787	0.999819	0.999817	0.999801	0.999845	0.999857	0.999857
	6872.64		0.99976	0.999763	0.999759	0.99978	0.999791	0.9998	0.999793	0.999798	0.999805	0.99981	0.999814	0.999818	0.999832	0.999839	0.999844	0.999849	0.999826	0.999832	0.999842	0.999833	0.999826	0.999809	0.999789	0.999791	0.999799	0.999772	0.99974	0.999734	0.999726	0.99971	0.999728	0.999712	0.999716	0.99972	0.999747	0.999768	0.999758	0.999793	0.999762	0.999791	0.99978	0.999813	0.999813	0.999798	0.999841	0.999852	0.999853
	6874.75		0.999755	0.999756	0.999753	0.999774	0.999784	0.999795	0.999788	0.999793	0.9998	0.999807	0.99981	0.999814	0.999829	0.999836	0.99984	0.999843	0.99982	0.999826	0.999837	0.999829	0.999821	0.999803	0.999782	0.999786	0.999794	0.999767	0.999734	0.999728	0.999721	0.999706	0.999725	0.999708	0.999713	0.999717	0.999743	0.999764	0.999755	0.99979	0.999759	0.999786	0.999773	0.999807	0.999808	0.999795	0.999837	0.999848	0.999849
	6876.86		0.999749	0.99975	0.999747	0.999768	0.999777	0.99979	0.999783	0.999788	0.999795	0.999804	0.999805	0.999809	0.999826	0.999832	0.999836	0.999838	0.999815	0.999821	0.999833	0.999825	0.999816	0.999796	0.999776	0.999781	0.99979	0.999762	0.999729	0.999722	0.999716	0.999701	0.999721	0.999704	0.999709	0.999713	0.99974	0.999759	0.999751	0.999788	0.999755	0.999782	0.999766	0.999801	0.999803	0.999791	0.999833	0.999844	0.999845
	6878.97		0.999744	0.999744	0.99974	0.999762	0.99977	0.999784	0.999778	0.999782	0.999791	0.999801	0.999801	0.999805	0.999823	0.999829	0.999832	0.999832	0.999809	0.999815	0.999828	0.999821	0.99981	0.99979	0.999769	0.999776	0.999786	0.999756	0.999723	0.999716	0.999711	0.999697	0.999718	0.9997	0.999706	0.99971	0.999736	0.999755	0.999747	0.999785	0.999751	0.999777	0.999759	0.999795	0.999799	0.999788	0.999829	0.99984	0.99984
	6881.09		0.999739	0.999737	0.999734	0.999757	0.999763	0.999779	0.999773	0.999777	0.999786	0.999797	0.999796	0.999801	0.99982	0.999826	0.999828	0.999827	0.999804	0.999809	0.999823	0.999817	0.999805	0.999784	0.999763	0.999771	0.999781	0.999751	0.999718	0.999711	0.999707	0.999692	0.999715	0.999697	0.999703	0.999707	0.999733	0.99975	0.999744	0.999783	0.999748	0.999772	0.999752	0.999789	0.999794	0.999785	0.999826	0.999835	0.999836
	6883.2		0.999734	0.999731	0.999728	0.999751	0.999756	0.999774	0.999768	0.999772	0.999781	0.999794	0.999792	0.999797	0.999817	0.999822	0.999824	0.999821	0.999798	0.999804	0.999818	0.999813	0.9998	0.999778	0.999756	0.999766	0.999777	0.999746	0.999713	0.999705	0.999702	0.999688	0.999712	0.999693	0.999699	0.999704	0.99973	0.999746	0.999741	0.999781	0.999744	0.999767	0.999746	0.999783	0.999789	0.999782	0.999822	0.999831	0.999832
	6885.31		0.999729	0.999725	0.999722	0.999745	0.99975	0.999769	0.999763	0.999767	0.999777	0.999791	0.999787	0.999793	0.999814	0.999819	0.99982	0.999815	0.999792	0.999798	0.999814	0.999809	0.999795	0.999772	0.99975	0.999761	0.999773	0.999742	0.999708	0.9997	0.999698	0.999684	0.99971	0.99969	0.999697	0.999701	0.999726	0.999742	0.999737	0.999778	0.999741	0.999762	0.999739	0.999776	0.999784	0.999779	0.999818	0.999826	0.999827
	6887.42		0.999724	0.999719	0.999716	0.99974	0.999743	0.999763	0.999758	0.999762	0.999772	0.999788	0.999783	0.999789	0.999811	0.999815	0.999816	0.999809	0.999786	0.999792	0.999809	0.999805	0.99979	0.999766	0.999743	0.999757	0.999769	0.999737	0.999703	0.999695	0.999694	0.99968	0.999707	0.999687	0.999694	0.999698	0.999723	0.999738	0.999734	0.999776	0.999737	0.999757	0.999732	0.99977	0.99978	0.999775	0.999814	0.999822	0.999823
	6889.54		0.999719	0.999713	0.99971	0.999734	0.999736	0.999758	0.999753	0.999757	0.999768	0.999785	0.999779	0.999784	0.999808	0.999812	0.999811	0.999803	0.999781	0.999786	0.999804	0.999801	0.999785	0.99976	0.999737	0.999752	0.999765	0.999732	0.999698	0.99969	0.99969	0.999677	0.999705	0.999684	0.999691	0.999696	0.99972	0.999734	0.999731	0.999774	0.999734	0.999752	0.999725	0.999764	0.999775	0.999772	0.99981	0.999817	0.999818
	6891.65		0.999714	0.999707	0.999704	0.999729	0.99973	0.999753	0.999748	0.999752	0.999763	0.999782	0.999774	0.99978	0.999805	0.999808	0.999807	0.999798	0.999775	0.999781	0.999799	0.999798	0.99978	0.999754	0.999731	0.999747	0.999761	0.999728	0.999693	0.999685	0.999686	0.999673	0.999703	0.999681	0.999689	0.999693	0.999718	0.99973	0.999728	0.999772	0.999731	0.999748	0.999719	0.999759	0.99977	0.999769	0.999806	0.999813	0.999813
	6893.76		0.99971	0.999701	0.999699	0.999724	0.999723	0.999748	0.999743	0.999747	0.999759	0.999779	0.99977	0.999776	0.999802	0.999805	0.999803	0.999792	0.99977	0.999775	0.999794	0.999794	0.999775	0.999749	0.999725	0.999743	0.999757	0.999723	0.999689	0.99968	0.999682	0.99967	0.999701	0.999679	0.999687	0.999691	0.999715	0.999727	0.999725	0.99977	0.999728	0.999743	0.999712	0.999753	0.999766	0.999767	0.999802	0.999808	0.999809
	6895.87		0.999706	0.999695	0.999693	0.999719	0.999717	0.999744	0.999738	0.999742	0.999755	0.999776	0.999766	0.999772	0.999799	0.999802	0.999799	0.999786	0.999764	0.999769	0.99979	0.99979	0.99977	0.999743	0.999719	0.999739	0.999753	0.999719	0.999685	0.999675	0.999678	0.999667	0.999699	0.999676	0.999685	0.999689	0.999713	0.999723	0.999723	0.999768	0.999725	0.999739	0.999706	0.999747	0.999762	0.999764	0.999798	0.999804	0.999804
	6897.99		0.999701	0.99969	0.999688	0.999714	0.999711	0.999739	0.999734	0.999738	0.999751	0.999773	0.999761	0.999769	0.999796	0.999798	0.999794	0.99978	0.999759	0.999764	0.999785	0.999786	0.999765	0.999737	0.999713	0.999735	0.99975	0.999715	0.999681	0.999671	0.999675	0.999664	0.999697	0.999674	0.999683	0.999688	0.99971	0.99972	0.99972	0.999766	0.999723	0.999734	0.999699	0.999741	0.999757	0.999761	0.999794	0.999799	0.9998
	6900.1		0.999697	0.999685	0.999683	0.999709	0.999705	0.999734	0.999729	0.999733	0.999746	0.99977	0.999757	0.999765	0.999793	0.999795	0.99979	0.999774	0.999753	0.999758	0.99978	0.999782	0.999761	0.999732	0.999708	0.999731	0.999746	0.999711	0.999677	0.999667	0.999672	0.999661	0.999696	0.999673	0.999681	0.999686	0.999708	0.999717	0.999718	0.999765	0.99972	0.99973	0.999693	0.999735	0.999753	0.999758	0.999791	0.999795	0.999795
	6902.21		0.999694	0.99968	0.999678	0.999704	0.999699	0.99973	0.999725	0.999729	0.999742	0.999767	0.999753	0.999761	0.99979	0.999791	0.999786	0.999769	0.999748	0.999753	0.999775	0.999779	0.999756	0.999726	0.999702	0.999727	0.999743	0.999707	0.999673	0.999663	0.999669	0.999659	0.999694	0.999671	0.99968	0.999685	0.999706	0.999714	0.999716	0.999763	0.999718	0.999726	0.999687	0.99973	0.999749	0.999756	0.999787	0.99979	0.99979
	6904.32		0.99969	0.999675	0.999673	0.999699	0.999693	0.999725	0.999721	0.999724	0.999739	0.999765	0.999749	0.999757	0.999787	0.999788	0.999782	0.999763	0.999742	0.999747	0.99977	0.999775	0.999751	0.999721	0.999697	0.999723	0.999739	0.999703	0.99967	0.999659	0.999666	0.999657	0.999693	0.99967	0.999679	0.999684	0.999704	0.999711	0.999713	0.999762	0.999716	0.999722	0.999681	0.999724	0.999745	0.999754	0.999783	0.999786	0.999786
	6906.44		0.999686	0.99967	0.999669	0.999695	0.999687	0.999721	0.999717	0.99972	0.999735	0.999762	0.999746	0.999754	0.999784	0.999785	0.999778	0.999757	0.999737	0.999742	0.999766	0.999771	0.999747	0.999716	0.999691	0.999719	0.999736	0.9997	0.999666	0.999656	0.999664	0.999655	0.999692	0.999668	0.999678	0.999683	0.999703	0.999708	0.999712	0.999761	0.999714	0.999718	0.999676	0.999719	0.99974	0.999751	0.999779	0.999782	0.999781
	6908.55		0.999683	0.999665	0.999664	0.99969	0.999681	0.999717	0.999713	0.999716	0.999731	0.99976	0.999742	0.99975	0.999782	0.999782	0.999774	0.999751	0.999732	0.999737	0.999761	0.999768	0.999743	0.999711	0.999686	0.999716	0.999733	0.999696	0.999663	0.999652	0.999662	0.999653	0.999692	0.999668	0.999678	0.999683	0.999702	0.999705	0.99971	0.999759	0.999712	0.999714	0.99967	0.999713	0.999737	0.999749	0.999776	0.999777	0.999777
	6910.66		0.99968	0.999661	0.99966	0.999686	0.999676	0.999713	0.999709	0.999712	0.999727	0.999757	0.999738	0.999747	0.999779	0.999779	0.99977	0.999746	0.999727	0.999731	0.999757	0.999764	0.999738	0.999706	0.999681	0.999712	0.99973	0.999693	0.999661	0.999649	0.99966	0.999652	0.999691	0.999667	0.999677	0.999682	0.9997	0.999703	0.999708	0.999758	0.99971	0.999711	0.999665	0.999708	0.999733	0.999747	0.999772	0.999773	0.999772
	6912.77		0.999677	0.999657	0.999656	0.999682	0.999671	0.999709	0.999706	0.999708	0.999724	0.999755	0.999735	0.999744	0.999776	0.999776	0.999766	0.99974	0.999722	0.999726	0.999752	0.999761	0.999734	0.999701	0.999677	0.999709	0.999727	0.99969	0.999658	0.999646	0.999658	0.999651	0.999691	0.999667	0.999677	0.999682	0.999699	0.999701	0.999707	0.999758	0.999709	0.999707	0.99966	0.999703	0.999729	0.999745	0.999769	0.999769	0.999768
	6914.89		0.999674	0.999653	0.999653	0.999678	0.999666	0.999705	0.999702	0.999705	0.999721	0.999753	0.999731	0.999741	0.999774	0.999773	0.999762	0.999735	0.999717	0.999721	0.999748	0.999758	0.99973	0.999696	0.999672	0.999706	0.999725	0.999687	0.999656	0.999644	0.999656	0.99965	0.999691	0.999666	0.999677	0.999683	0.999699	0.999699	0.999706	0.999757	0.999708	0.999704	0.999655	0.999698	0.999726	0.999743	0.999765	0.999764	0.999764
	6917		0.999672	0.999649	0.999649	0.999675	0.999661	0.999702	0.999699	0.999701	0.999717	0.999751	0.999728	0.999738	0.999771	0.99977	0.999758	0.999729	0.999712	0.999716	0.999743	0.999754	0.999726	0.999692	0.999668	0.999703	0.999722	0.999684	0.999654	0.999641	0.999655	0.999649	0.999691	0.999667	0.999678	0.999683	0.999698	0.999697	0.999705	0.999756	0.999707	0.999701	0.99965	0.999693	0.999722	0.999742	0.999762	0.99976	0.999759
	6919.11		0.99967	0.999645	0.999646	0.999671	0.999656	0.999698	0.999696	0.999698	0.999714	0.999749	0.999725	0.999735	0.999769	0.999767	0.999754	0.999724	0.999707	0.999712	0.999739	0.999751	0.999722	0.999687	0.999664	0.999701	0.99972	0.999682	0.999652	0.999639	0.999654	0.999649	0.999692	0.999667	0.999678	0.999684	0.999698	0.999695	0.999704	0.999756	0.999706	0.999698	0.999645	0.999689	0.999719	0.99974	0.999759	0.999756	0.999755
	6921.22		0.999668	0.999642	0.999643	0.999668	0.999652	0.999695	0.999693	0.999695	0.999711	0.999747	0.999722	0.999732	0.999767	0.999764	0.99975	0.999719	0.999703	0.999707	0.999735	0.999748	0.999718	0.999683	0.99966	0.999698	0.999718	0.99968	0.999651	0.999637	0.999653	0.999649	0.999693	0.999668	0.999679	0.999685	0.999698	0.999694	0.999704	0.999756	0.999705	0.999695	0.999641	0.999684	0.999716	0.999739	0.999756	0.999752	0.999751
	6923.34		0.999666	0.999639	0.99964	0.999665	0.999647	0.999692	0.99969	0.999692	0.999709	0.999746	0.999719	0.999729	0.999764	0.999761	0.999746	0.999713	0.999698	0.999702	0.99973	0.999745	0.999715	0.999679	0.999656	0.999696	0.999715	0.999678	0.999649	0.999636	0.999653	0.999649	0.999694	0.999669	0.999681	0.999686	0.999698	0.999693	0.999704	0.999755	0.999705	0.999693	0.999637	0.99968	0.999713	0.999738	0.999753	0.999748	0.999747
	6925.45		0.999664	0.999636	0.999637	0.999662	0.999643	0.999689	0.999687	0.999689	0.999706	0.999744	0.999716	0.999727	0.999762	0.999758	0.999743	0.999708	0.999694	0.999698	0.999726	0.999742	0.999711	0.999675	0.999652	0.999694	0.999714	0.999676	0.999648	0.999635	0.999653	0.99965	0.999695	0.99967	0.999682	0.999688	0.999698	0.999692	0.999704	0.999756	0.999705	0.99969	0.999633	0.999676	0.99971	0.999737	0.99975	0.999744	0.999742
	6927.56		0.999663	0.999634	0.999635	0.999659	0.99964	0.999686	0.999685	0.999686	0.999704	0.999743	0.999714	0.999725	0.99976	0.999756	0.999739	0.999703	0.99969	0.999693	0.999722	0.999739	0.999708	0.999671	0.999649	0.999692	0.999712	0.999674	0.999648	0.999634	0.999653	0.99965	0.999696	0.999672	0.999684	0.99969	0.999699	0.999691	0.999704	0.999756	0.999705	0.999688	0.999629	0.999672	0.999707	0.999736	0.999747	0.999741	0.999738
	6929.67		0.999662	0.999631	0.999633	0.999657	0.999636	0.999684	0.999683	0.999684	0.999701	0.999741	0.999711	0.999722	0.999758	0.999753	0.999735	0.999698	0.999686	0.999689	0.999718	0.999737	0.999705	0.999668	0.999646	0.99969	0.99971	0.999673	0.999647	0.999633	0.999653	0.999651	0.999698	0.999673	0.999686	0.999692	0.9997	0.999691	0.999704	0.999756	0.999705	0.999686	0.999625	0.999668	0.999705	0.999735	0.999744	0.999737	0.999734
	6931.79		0.999661	0.999629	0.999631	0.999655	0.999632	0.999681	0.999681	0.999682	0.999699	0.99974	0.999709	0.99972	0.999756	0.999751	0.999732	0.999693	0.999682	0.999685	0.999714	0.999734	0.999702	0.999664	0.999643	0.999689	0.999709	0.999671	0.999647	0.999632	0.999653	0.999653	0.9997	0.999675	0.999688	0.999694	0.999701	0.99969	0.999705	0.999757	0.999705	0.999684	0.999622	0.999664	0.999702	0.999734	0.999741	0.999733	0.999731
	6933.9		0.99966	0.999627	0.99963	0.999653	0.999629	0.999679	0.999679	0.999679	0.999697	0.999739	0.999707	0.999718	0.999754	0.999748	0.999729	0.999688	0.999678	0.999681	0.999711	0.999731	0.999699	0.999661	0.99964	0.999687	0.999708	0.99967	0.999647	0.999632	0.999654	0.999655	0.999702	0.999678	0.999691	0.999697	0.999702	0.99969	0.999706	0.999757	0.999706	0.999682	0.999619	0.999661	0.9997	0.999734	0.999739	0.99973	0.999727
	6936.01		0.99966	0.999626	0.999628	0.999651	0.999626	0.999677	0.999677	0.999678	0.999696	0.999739	0.999705	0.999717	0.999753	0.999746	0.999725	0.999684	0.999674	0.999677	0.999707	0.999729	0.999696	0.999658	0.999638	0.999686	0.999706	0.999669	0.999647	0.999633	0.999655	0.999657	0.999705	0.999681	0.999694	0.9997	0.999704	0.999691	0.999707	0.999758	0.999707	0.999681	0.999616	0.999657	0.999698	0.999734	0.999736	0.999726	0.999723
	6938.12		0.999659	0.999624	0.999628	0.999649	0.999624	0.999676	0.999676	0.999676	0.999694	0.999738	0.999703	0.999715	0.999751	0.999744	0.999722	0.999679	0.999671	0.999674	0.999703	0.999727	0.999693	0.999655	0.999636	0.999685	0.999706	0.999669	0.999648	0.999633	0.999657	0.999659	0.999707	0.999684	0.999697	0.999703	0.999706	0.999691	0.999708	0.999759	0.999708	0.99968	0.999614	0.999654	0.999696	0.999734	0.999734	0.999723	0.999719
	6940.24		0.99966	0.999623	0.999627	0.999648	0.999621	0.999674	0.999675	0.999674	0.999693	0.999737	0.999701	0.999714	0.99975	0.999742	0.999719	0.999674	0.999667	0.99967	0.9997	0.999724	0.999691	0.999653	0.999634	0.999684	0.999705	0.999668	0.999649	0.999634	0.999658	0.999661	0.99971	0.999687	0.9997	0.999707	0.999708	0.999692	0.99971	0.99976	0.99971	0.999679	0.999612	0.999651	0.999695	0.999734	0.999732	0.99972	0.999716
	6942.35		0.99966	0.999623	0.999626	0.999647	0.999619	0.999673	0.999674	0.999673	0.999691	0.999737	0.9997	0.999712	0.999748	0.99974	0.999716	0.99967	0.999664	0.999667	0.999697	0.999722	0.999689	0.99965	0.999632	0.999684	0.999704	0.999668	0.99965	0.999635	0.99966	0.999664	0.999714	0.99969	0.999704	0.999711	0.99971	0.999693	0.999711	0.999762	0.999712	0.999678	0.99961	0.999649	0.999693	0.999734	0.99973	0.999717	0.999712
	6944.46		0.99966	0.999622	0.999626	0.999646	0.999617	0.999672	0.999673	0.999672	0.99969	0.999737	0.999699	0.999711	0.999747	0.999738	0.999713	0.999666	0.999661	0.999664	0.999693	0.99972	0.999686	0.999648	0.999631	0.999684	0.999704	0.999668	0.999652	0.999636	0.999663	0.999668	0.999717	0.999694	0.999708	0.999715	0.999713	0.999694	0.999713	0.999763	0.999714	0.999678	0.999608	0.999646	0.999692	0.999735	0.999728	0.999714	0.999709
	6946.57		0.999661	0.999622	0.999627	0.999645	0.999615	0.999671	0.999672	0.999671	0.999689	0.999736	0.999698	0.99971	0.999745	0.999736	0.99971	0.999662	0.999658	0.999661	0.99969	0.999718	0.999684	0.999646	0.999629	0.999684	0.999704	0.999669	0.999654	0.999638	0.999665	0.999671	0.999721	0.999699	0.999713	0.99972	0.999716	0.999695	0.999716	0.999765	0.999716	0.999677	0.999607	0.999644	0.999691	0.999735	0.999726	0.999711	0.999706
	6948.68		0.999662	0.999622	0.999627	0.999645	0.999614	0.99967	0.999672	0.999671	0.999689	0.999736	0.999697	0.999709	0.999744	0.999734	0.999707	0.999658	0.999656	0.999658	0.999687	0.999716	0.999683	0.999644	0.999629	0.999684	0.999704	0.999669	0.999656	0.99964	0.999668	0.999675	0.999725	0.999703	0.999717	0.999724	0.999719	0.999697	0.999718	0.999767	0.999718	0.999677	0.999606	0.999642	0.99969	0.999736	0.999725	0.999708	0.999703
	6950.8		0.999664	0.999623	0.999628	0.999645	0.999613	0.99967	0.999672	0.99967	0.999688	0.999737	0.999696	0.999709	0.999743	0.999732	0.999704	0.999654	0.999653	0.999655	0.999684	0.999715	0.999681	0.999643	0.999628	0.999684	0.999704	0.99967	0.999658	0.999642	0.999672	0.999679	0.999729	0.999708	0.999722	0.99973	0.999722	0.999699	0.999721	0.999769	0.999721	0.999677	0.999605	0.99964	0.999689	0.999737	0.999723	0.999706	0.9997
	6952.91		0.999665	0.999623	0.999629	0.999645	0.999612	0.99967	0.999672	0.99967	0.999688	0.999737	0.999695	0.999708	0.999742	0.999731	0.999702	0.99965	0.999651	0.999653	0.999681	0.999713	0.99968	0.999641	0.999628	0.999685	0.999704	0.999671	0.999661	0.999645	0.999675	0.999684	0.999734	0.999713	0.999728	0.999735	0.999726	0.999701	0.999724	0.999771	0.999724	0.999678	0.999604	0.999639	0.999689	0.999738	0.999722	0.999703	0.999697
	6955.02		0.999667	0.999624	0.99963	0.999645	0.999612	0.99967	0.999672	0.99967	0.999688	0.999738	0.999695	0.999708	0.999742	0.999729	0.999699	0.999647	0.999649	0.99965	0.999679	0.999711	0.999678	0.99964	0.999627	0.999685	0.999705	0.999672	0.999664	0.999648	0.999679	0.999689	0.999739	0.999718	0.999733	0.99974	0.99973	0.999704	0.999727	0.999773	0.999727	0.999679	0.999604	0.999637	0.999689	0.99974	0.99972	0.999701	0.999694
	6957.13		0.99967	0.999626	0.999632	0.999646	0.999611	0.99967	0.999673	0.999671	0.999689	0.999738	0.999695	0.999708	0.999741	0.999728	0.999697	0.999643	0.999647	0.999648	0.999676	0.99971	0.999677	0.999639	0.999628	0.999686	0.999705	0.999674	0.999667	0.999652	0.999683	0.999694	0.999744	0.999724	0.999739	0.999746	0.999734	0.999706	0.999731	0.999776	0.999731	0.99968	0.999604	0.999636	0.999689	0.999742	0.999719	0.999699	0.999692
	6959.25		0.999672	0.999627	0.999634	0.999647	0.999611	0.999671	0.999674	0.999671	0.999689	0.999739	0.999695	0.999708	0.99974	0.999727	0.999695	0.99964	0.999645	0.999646	0.999674	0.999709	0.999676	0.999639	0.999628	0.999688	0.999706	0.999676	0.999671	0.999655	0.999688	0.999699	0.999749	0.99973	0.999745	0.999752	0.999739	0.999709	0.999735	0.999779	0.999734	0.999681	0.999605	0.999635	0.999689	0.999743	0.999718	0.999697	0.999689
	6961.36		0.999675	0.999629	0.999637	0.999649	0.999612	0.999672	0.999675	0.999672	0.99969	0.99974	0.999695	0.999708	0.99974	0.999726	0.999693	0.999637	0.999644	0.999645	0.999672	0.999708	0.999675	0.999638	0.999629	0.999689	0.999708	0.999678	0.999675	0.999659	0.999693	0.999705	0.999754	0.999736	0.999751	0.999758	0.999744	0.999713	0.999739	0.999781	0.999738	0.999682	0.999606	0.999635	0.999689	0.999746	0.999718	0.999695	0.999687
	6963.47		0.999678	0.999632	0.99964	0.99965	0.999613	0.999673	0.999676	0.999673	0.999691	0.999741	0.999696	0.999709	0.999739	0.999725	0.999691	0.999634	0.999642	0.999643	0.99967	0.999707	0.999675	0.999638	0.99963	0.999691	0.999709	0.99968	0.999679	0.999664	0.999698	0.999711	0.99976	0.999743	0.999757	0.999764	0.999749	0.999716	0.999743	0.999785	0.999743	0.999684	0.999607	0.999635	0.99969	0.999748	0.999717	0.999693	0.999685
	6965.58		0.999681	0.999635	0.999643	0.999652	0.999614	0.999674	0.999678	0.999675	0.999692	0.999743	0.999697	0.99971	0.999739	0.999724	0.999689	0.999632	0.999641	0.999642	0.999668	0.999706	0.999675	0.999638	0.999631	0.999693	0.999711	0.999682	0.999684	0.999669	0.999703	0.999718	0.999766	0.999749	0.999763	0.99977	0.999754	0.99972	0.999747	0.999788	0.999747	0.999686	0.999608	0.999635	0.999691	0.99975	0.999717	0.999691	0.999683
	6967.7		0.999685	0.999638	0.999646	0.999654	0.999615	0.999676	0.99968	0.999676	0.999693	0.999744	0.999698	0.999711	0.999739	0.999723	0.999687	0.999629	0.999641	0.999641	0.999666	0.999705	0.999674	0.999639	0.999633	0.999695	0.999712	0.999685	0.999689	0.999674	0.999709	0.999724	0.999772	0.999755	0.999769	0.999775	0.999759	0.999724	0.999752	0.999791	0.999752	0.999689	0.99961	0.999635	0.999692	0.999753	0.999717	0.99969	0.999681
	6969.81		0.999689	0.999641	0.99965	0.999657	0.999617	0.999678	0.999682	0.999678	0.999695	0.999746	0.999699	0.999712	0.999739	0.999723	0.999686	0.999627	0.99964	0.99964	0.999665	0.999704	0.999674	0.999639	0.999635	0.999697	0.999714	0.999688	0.999694	0.99968	0.999715	0.999731	0.999777	0.999761	0.999775	0.999781	0.999764	0.999729	0.999757	0.999795	0.999757	0.999691	0.999613	0.999636	0.999693	0.999756	0.999717	0.999689	0.99968
	6971.92		0.999693	0.999645	0.999654	0.99966	0.999619	0.99968	0.999685	0.99968	0.999697	0.999748	0.9997	0.999713	0.999739	0.999722	0.999685	0.999625	0.99964	0.99964	0.999663	0.999704	0.999675	0.99964	0.999637	0.9997	0.999717	0.999692	0.999699	0.999685	0.999721	0.999738	0.999783	0.999767	0.99978	0.999786	0.99977	0.999733	0.999762	0.999798	0.999762	0.999694	0.999615	0.999637	0.999695	0.999759	0.999717	0.999688	0.999679
	6974.03		0.999698	0.999649	0.999659	0.999663	0.999622	0.999683	0.999688	0.999683	0.999699	0.99975	0.999702	0.999715	0.99974	0.999722	0.999684	0.999623	0.99964	0.999639	0.999662	0.999704	0.999675	0.999641	0.99964	0.999703	0.999719	0.999696	0.999705	0.999692	0.999728	0.999744	0.999788	0.999773	0.999786	0.99979	0.999775	0.999738	0.999767	0.999802	0.999767	0.999697	0.999618	0.999638	0.999697	0.999763	0.999717	0.999687	0.999678
	6976.15		0.999703	0.999654	0.999664	0.999667	0.999625	0.999686	0.999691	0.999686	0.999702	0.999752	0.999704	0.999716	0.99974	0.999722	0.999683	0.999622	0.99964	0.999639	0.999662	0.999704	0.999676	0.999643	0.999643	0.999706	0.999722	0.9997	0.999711	0.999698	0.999734	0.99975	0.999793	0.999778	0.99979	0.999794	0.999781	0.999743	0.999773	0.999806	0.999772	0.999701	0.999622	0.999639	0.999699	0.999766	0.999718	0.999687	0.999677
	6978.26		0.999708	0.999659	0.999669	0.999671	0.999628	0.999689	0.999694	0.999689	0.999705	0.999755	0.999706	0.999718	0.999741	0.999722	0.999682	0.99962	0.999641	0.99964	0.999661	0.999704	0.999677	0.999645	0.999647	0.99971	0.999725	0.999704	0.999718	0.999705	0.999741	0.999756	0.999798	0.999783	0.999795	0.999798	0.999786	0.999749	0.999778	0.99981	0.999778	0.999705	0.999625	0.999641	0.999701	0.99977	0.999718	0.999686	0.999676
	6980.37		0.999713	0.999664	0.999675	0.999675	0.999632	0.999692	0.999698	0.999692	0.999708	0.999758	0.999708	0.999721	0.999742	0.999722	0.999681	0.999619	0.999641	0.99964	0.99966	0.999704	0.999678	0.999647	0.99965	0.999714	0.999728	0.999709	0.999725	0.999712	0.999747	0.999762	0.999802	0.999788	0.999799	0.999802	0.99979	0.999754	0.999783	0.999814	0.999783	0.999709	0.99963	0.999644	0.999704	0.999774	0.999719	0.999686	0.999675
	6982.48		0.999719	0.99967	0.999681	0.99968	0.999636	0.999696	0.999702	0.999696	0.999711	0.99976	0.999711	0.999723	0.999743	0.999722	0.999681	0.999619	0.999642	0.999641	0.99966	0.999704	0.99968	0.999649	0.999655	0.999718	0.999731	0.999714	0.999732	0.999719	0.999753	0.999767	0.999806	0.999792	0.999802	0.999805	0.999795	0.99976	0.999789	0.999818	0.999788	0.999714	0.999634	0.999646	0.999707	0.999778	0.999721	0.999686	0.999675
	6984.6		0.999725	0.999676	0.999688	0.999685	0.99964	0.9997	0.999706	0.9997	0.999715	0.999764	0.999714	0.999726	0.999744	0.999723	0.999681	0.999618	0.999644	0.999642	0.99966	0.999705	0.999681	0.999652	0.999659	0.999722	0.999735	0.999719	0.999739	0.999726	0.999759	0.999772	0.99981	0.999795	0.999805	0.999807	0.999799	0.999766	0.999794	0.999822	0.999793	0.999719	0.999639	0.999649	0.99971	0.999783	0.999722	0.999687	0.999675
	6986.71		0.999732	0.999683	0.999695	0.999691	0.999645	0.999705	0.999711	0.999705	0.999719	0.999767	0.999717	0.999729	0.999745	0.999724	0.999681	0.999618	0.999646	0.999644	0.999661	0.999706	0.999683	0.999655	0.999664	0.999727	0.999739	0.999725	0.999745	0.999733	0.999764	0.999776	0.999813	0.999798	0.999807	0.99981	0.999803	0.999771	0.999798	0.999826	0.999798	0.999724	0.999645	0.999652	0.999714	0.999787	0.999724	0.999687	0.999675
	6988.82		0.999738	0.99969	0.999702	0.999697	0.999651	0.99971	0.999716	0.99971	0.999724	0.999771	0.999721	0.999732	0.999747	0.999725	0.999681	0.999618	0.999648	0.999646	0.999661	0.999707	0.999686	0.999658	0.999669	0.999732	0.999743	0.999731	0.999752	0.99974	0.999769	0.999779	0.999815	0.999801	0.999809	0.999811	0.999806	0.999777	0.999803	0.999831	0.999803	0.99973	0.999651	0.999656	0.999718	0.999792	0.999726	0.999688	0.999676
	6990.93		0.999745	0.999697	0.999709	0.999703	0.999657	0.999715	0.999722	0.999715	0.999728	0.999775	0.999725	0.999736	0.999749	0.999726	0.999681	0.999618	0.99965	0.999648	0.999662	0.999708	0.999688	0.999662	0.999675	0.999737	0.999748	0.999737	0.999758	0.999746	0.999774	0.999782	0.999818	0.999803	0.999811	0.999812	0.999809	0.999782	0.999807	0.999835	0.999807	0.999736	0.999658	0.99966	0.999722	0.999797	0.999728	0.999689	0.999677
	6993.05		0.999751	0.999705	0.999716	0.99971	0.999663	0.99972	0.999728	0.99972	0.999733	0.999779	0.999729	0.999739	0.999751	0.999727	0.999682	0.999619	0.999653	0.99965	0.999663	0.99971	0.999691	0.999666	0.999681	0.999743	0.999752	0.999743	0.999764	0.999751	0.999778	0.999785	0.999819	0.999804	0.999812	0.999813	0.999812	0.999787	0.999811	0.999839	0.999811	0.999742	0.999665	0.999664	0.999727	0.999802	0.99973	0.99969	0.999678
	6995.16		0.999757	0.999712	0.999723	0.999717	0.99967	0.999726	0.999734	0.999726	0.999739	0.999783	0.999734	0.999744	0.999753	0.999729	0.999683	0.99962	0.999656	0.999653	0.999665	0.999711	0.999694	0.999671	0.999688	0.999749	0.999758	0.99975	0.99977	0.999756	0.999781	0.999787	0.99982	0.999805	0.999812	0.999813	0.999814	0.999792	0.999814	0.999842	0.999814	0.999748	0.999672	0.999669	0.999731	0.999807	0.999733	0.999692	0.999679
	6997.27		0.999763	0.999719	0.99973	0.999724	0.999678	0.999733	0.99974	0.999733	0.999745	0.999788	0.999738	0.999748	0.999756	0.99973	0.999684	0.999621	0.999659	0.999656	0.999666	0.999713	0.999697	0.999675	0.999695	0.999755	0.999763	0.999756	0.999775	0.99976	0.999784	0.999788	0.999821	0.999805	0.999812	0.999812	0.999816	0.999797	0.999817	0.999846	0.999817	0.999755	0.99968	0.999674	0.999736	0.999812	0.999736	0.999694	0.999681
	6999.38		0.999769	0.999726	0.999736	0.99973	0.999685	0.999739	0.999746	0.999739	0.999751	0.999792	0.999744	0.999752	0.999758	0.999732	0.999686	0.999623	0.999663	0.999659	0.999668	0.999716	0.999701	0.999681	0.999702	0.999762	0.999769	0.999763	0.999779	0.999764	0.999786	0.999788	0.999821	0.999805	0.999811	0.999811	0.999817	0.999801	0.99982	0.999849	0.99982	0.999761	0.999688	0.99968	0.999742	0.999816	0.999739	0.999696	0.999683
	7001.5		0.999774	0.999732	0.999741	0.999737	0.999693	0.999746	0.999753	0.999745	0.999757	0.999797	0.999749	0.999757	0.999761	0.999734	0.999687	0.999625	0.999667	0.999663	0.99967	0.999718	0.999705	0.999686	0.99971	0.999768	0.999775	0.999769	0.999783	0.999767	0.999787	0.999788	0.999821	0.999804	0.999809	0.999809	0.999818	0.999804	0.999822	0.999853	0.999822	0.999768	0.999696	0.999686	0.999748	0.999821	0.999742	0.999698	0.999685
	7003.61		0.999778	0.999738	0.999746	0.999743	0.999701	0.999752	0.999759	0.999752	0.999763	0.999803	0.999755	0.999762	0.999764	0.999737	0.999689	0.999627	0.999672	0.999667	0.999673	0.999721	0.999709	0.999692	0.999718	0.999774	0.999781	0.999774	0.999786	0.99977	0.999788	0.999787	0.99982	0.999802	0.999807	0.999807	0.999818	0.999808	0.999823	0.999856	0.999824	0.999774	0.999704	0.999692	0.999754	0.999825	0.999746	0.999701	0.999687
	7005.72		0.999782	0.999743	0.999751	0.999748	0.999708	0.999759	0.999765	0.999758	0.999769	0.999808	0.999761	0.999768	0.999767	0.999739	0.999691	0.999629	0.999677	0.999672	0.999676	0.999723	0.999713	0.999699	0.999725	0.999781	0.999787	0.999779	0.999789	0.999772	0.999788	0.999786	0.999818	0.999799	0.999804	0.999804	0.999817	0.99981	0.999824	0.999858	0.999825	0.999779	0.999711	0.999698	0.99976	0.999828	0.99975	0.999704	0.99969
	7007.83		0.999786	0.999747	0.999754	0.999753	0.999715	0.999765	0.99977	0.999764	0.999775	0.999813	0.999767	0.999773	0.99977	0.999742	0.999694	0.999632	0.999682	0.999677	0.999679	0.999726	0.999718	0.999705	0.999732	0.999786	0.999792	0.999784	0.999791	0.999773	0.999787	0.999783	0.999816	0.999796	0.9998	0.9998	0.999817	0.999813	0.999825	0.999861	0.999826	0.999784	0.999718	0.999705	0.999766	0.999832	0.999754	0.999707	0.999693
	7009.95		0.999789	0.999751	0.999757	0.999757	0.999721	0.999771	0.999775	0.999769	0.99978	0.999818	0.999773	0.999779	0.999774	0.999745	0.999696	0.999636	0.999687	0.999682	0.999682	0.99973	0.999722	0.999712	0.999738	0.999791	0.999798	0.999787	0.999792	0.999773	0.999786	0.99978	0.999813	0.999792	0.999796	0.999796	0.999815	0.999814	0.999825	0.999863	0.999826	0.999789	0.999724	0.999712	0.999772	0.999835	0.999758	0.99971	0.999696
	7012.06		0.999791	0.999754	0.99976	0.999761	0.999727	0.999776	0.99978	0.999774	0.999785	0.999823	0.999779	0.999784	0.999777	0.999748	0.999699	0.999639	0.999693	0.999687	0.999686	0.999733	0.999727	0.999718	0.999744	0.999796	0.999803	0.999791	0.999792	0.999772	0.999784	0.999775	0.999809	0.999787	0.999791	0.999791	0.999813	0.999816	0.999825	0.999865	0.999826	0.999793	0.999729	0.999719	0.999778	0.999837	0.999762	0.999713	0.999699
	7014.17		0.999793	0.999756	0.999761	0.999764	0.999732	0.999781	0.999784	0.999778	0.99979	0.999828	0.999784	0.999789	0.999781	0.999751	0.999702	0.999643	0.999699	0.999693	0.999689	0.999737	0.999732	0.999725	0.999749	0.9998	0.999808	0.999794	0.999792	0.999771	0.999781	0.99977	0.999805	0.999781	0.999785	0.999785	0.99981	0.999816	0.999823	0.999866	0.999825	0.999796	0.999734	0.999725	0.999784	0.999839	0.999767	0.999717	0.999703
	7016.28		0.999794	0.999757	0.999762	0.999766	0.999736	0.999785	0.999788	0.999782	0.999794	0.999832	0.99979	0.999794	0.999784	0.999754	0.999705	0.999647	0.999705	0.999698	0.999693	0.99974	0.999737	0.999731	0.999753	0.999804	0.999812	0.999796	0.999791	0.999768	0.999777	0.999764	0.9998	0.999775	0.999778	0.999778	0.999807	0.999817	0.999822	0.999867	0.999824	0.999799	0.999737	0.999732	0.999789	0.999841	0.999771	0.999721	0.999706
	7018.4		0.999794	0.999758	0.999762	0.999768	0.999739	0.999788	0.99979	0.999785	0.999798	0.999836	0.999794	0.999799	0.999788	0.999757	0.999708	0.999652	0.999711	0.999704	0.999697	0.999744	0.999742	0.999737	0.999757	0.999807	0.999816	0.999797	0.999789	0.999765	0.999772	0.999757	0.999794	0.999768	0.999771	0.999771	0.999803	0.999816	0.99982	0.999868	0.999822	0.999802	0.99974	0.999737	0.999793	0.999842	0.999776	0.999725	0.99971
	7020.51		0.999794	0.999758	0.999761	0.999769	0.999742	0.999792	0.999793	0.999788	0.999801	0.999839	0.999799	0.999803	0.999791	0.99976	0.999711	0.999656	0.999716	0.999709	0.999701	0.999748	0.999747	0.999742	0.99976	0.99981	0.999819	0.999798	0.999786	0.999761	0.999766	0.99975	0.999788	0.99976	0.999763	0.999763	0.999798	0.999815	0.999817	0.999869	0.999819	0.999803	0.999743	0.999742	0.999797	0.999843	0.99978	0.999729	0.999714
	7022.62		0.999793	0.999756	0.99976	0.999769	0.999744	0.999794	0.999795	0.99979	0.999803	0.999843	0.999803	0.999807	0.999794	0.999763	0.999715	0.999661	0.999722	0.999715	0.999705	0.999752	0.999752	0.999746	0.999762	0.999812	0.999822	0.999798	0.999782	0.999755	0.99976	0.999741	0.999781	0.999751	0.999754	0.999755	0.999793	0.999814	0.999813	0.999869	0.999816	0.999805	0.999744	0.999747	0.999801	0.999844	0.999784	0.999733	0.999718
	7024.73		0.999791	0.999754	0.999757	0.999768	0.999745	0.999796	0.999796	0.999791	0.999805	0.999846	0.999806	0.999811	0.999797	0.999766	0.999718	0.999666	0.999726	0.99972	0.999709	0.999755	0.999756	0.99975	0.999763	0.999814	0.999824	0.999797	0.999777	0.999749	0.999752	0.999731	0.999773	0.999741	0.999744	0.999746	0.999787	0.999812	0.999809	0.999869	0.999813	0.999805	0.999744	0.999751	0.999804	0.999844	0.999788	0.999736	0.999722
	7026.85		0.999788	0.999751	0.999754	0.999766	0.999745	0.999798	0.999796	0.999792	0.999807	0.999848	0.999809	0.999814	0.999799	0.999769	0.999721	0.999671	0.999731	0.999724	0.999713	0.999759	0.99976	0.999753	0.999764	0.999815	0.999826	0.999796	0.999772	0.999742	0.999744	0.999721	0.999765	0.999731	0.999734	0.999736	0.999781	0.999809	0.999805	0.999869	0.999809	0.999805	0.999744	0.999754	0.999807	0.999844	0.999792	0.99974	0.999726
	7028.96		0.999785	0.999747	0.999749	0.999764	0.999744	0.999798	0.999796	0.999793	0.999808	0.99985	0.999812	0.999817	0.999802	0.999771	0.999724	0.999675	0.999735	0.999729	0.999717	0.999762	0.999764	0.999756	0.999763	0.999815	0.999827	0.999794	0.999766	0.999734	0.999734	0.999709	0.999756	0.99972	0.999723	0.999726	0.999774	0.999806	0.9998	0.999869	0.999804	0.999805	0.999743	0.999757	0.999809	0.999843	0.999796	0.999744	0.99973
	7031.07		0.999781	0.999742	0.999744	0.999761	0.999743	0.999799	0.999795	0.999792	0.999808	0.999852	0.999814	0.99982	0.999804	0.999774	0.999727	0.99968	0.999738	0.999732	0.99972	0.999765	0.999768	0.999758	0.999762	0.999815	0.999828	0.999791	0.999758	0.999725	0.999724	0.999697	0.999747	0.999708	0.999712	0.999715	0.999767	0.999802	0.999794	0.999868	0.999799	0.999804	0.99974	0.999759	0.99981	0.999842	0.999799	0.999747	0.999733
	7033.18		0.999776	0.999736	0.999738	0.999757	0.99974	0.999798	0.999794	0.999791	0.999809	0.999853	0.999815	0.999822	0.999806	0.999776	0.99973	0.999684	0.999741	0.999735	0.999724	0.999768	0.999771	0.999759	0.99976	0.999814	0.999828	0.999787	0.99975	0.999715	0.999713	0.999684	0.999737	0.999695	0.9997	0.999704	0.999759	0.999798	0.999788	0.999867	0.999793	0.999802	0.999737	0.99976	0.999811	0.99984	0.999802	0.999751	0.999737
	7035.29		0.99977	0.999729	0.999731	0.999752	0.999736	0.999797	0.999792	0.99979	0.999808	0.999855	0.999817	0.999824	0.999807	0.999778	0.999733	0.999689	0.999743	0.999738	0.999727	0.999771	0.999773	0.999759	0.999757	0.999813	0.999828	0.999783	0.999741	0.999704	0.999701	0.99967	0.999727	0.999682	0.999687	0.999692	0.999751	0.999794	0.999782	0.999866	0.999787	0.9998	0.999733	0.99976	0.999812	0.999839	0.999805	0.999754	0.99974
	7037.41		0.999764	0.999721	0.999723	0.999746	0.999732	0.999796	0.999789	0.999788	0.999807	0.999856	0.999817	0.999825	0.999809	0.99978	0.999736	0.999692	0.999744	0.99974	0.99973	0.999773	0.999776	0.999759	0.999754	0.999811	0.999828	0.999778	0.999731	0.999692	0.999689	0.999655	0.999716	0.999668	0.999674	0.99968	0.999742	0.999789	0.999775	0.999865	0.999781	0.999797	0.999727	0.99976	0.999812	0.999836	0.999807	0.999757	0.999743
	7039.52		0.999757	0.999713	0.999714	0.99974	0.999727	0.999794	0.999786	0.999785	0.999806	0.999856	0.999818	0.999826	0.99981	0.999781	0.999738	0.999696	0.999745	0.999742	0.999732	0.999775	0.999778	0.999758	0.999749	0.999809	0.999827	0.999772	0.99972	0.999679	0.999675	0.999639	0.999705	0.999654	0.99966	0.999668	0.999733	0.999783	0.999767	0.999864	0.999774	0.999794	0.999721	0.999759	0.999812	0.999834	0.999809	0.99976	0.999746
	7041.63		0.999749	0.999703	0.999704	0.999733	0.999721	0.999792	0.999783	0.999782	0.999804	0.999857	0.999818	0.999827	0.999811	0.999783	0.999741	0.999699	0.999746	0.999743	0.999734	0.999777	0.999779	0.999756	0.999744	0.999806	0.999826	0.999765	0.999708	0.999665	0.999661	0.999623	0.999693	0.999639	0.999647	0.999655	0.999724	0.999777	0.99976	0.999862	0.999767	0.99979	0.999714	0.999758	0.999811	0.999831	0.999811	0.999762	0.999749
	7043.74		0.999741	0.999692	0.999694	0.999725	0.999713	0.999789	0.999779	0.999779	0.999802	0.999857	0.999818	0.999828	0.999811	0.999784	0.999743	0.999701	0.999745	0.999743	0.999737	0.999779	0.99978	0.999753	0.999737	0.999803	0.999824	0.999758	0.999696	0.99965	0.999647	0.999607	0.999682	0.999624	0.999633	0.999643	0.999714	0.999771	0.999752	0.999861	0.999759	0.999785	0.999706	0.999755	0.99981	0.999829	0.999813	0.999765	0.999752
	7045.86		0.999732	0.99968	0.999683	0.999716	0.999706	0.999786	0.999774	0.999775	0.9998	0.999857	0.999817	0.999829	0.999812	0.999785	0.999745	0.999703	0.999744	0.999743	0.999738	0.999781	0.999781	0.99975	0.99973	0.999799	0.999822	0.999751	0.999682	0.999635	0.999631	0.99959	0.99967	0.999609	0.999618	0.99963	0.999705	0.999765	0.999743	0.999859	0.999751	0.999781	0.999697	0.999752	0.999809	0.999826	0.999815	0.999767	0.999755
	7047.97		0.999723	0.999668	0.999671	0.999707	0.999697	0.999782	0.999769	0.999771	0.999797	0.999857	0.999817	0.999829	0.999812	0.999787	0.999747	0.999704	0.999743	0.999742	0.99974	0.999782	0.999782	0.999745	0.999722	0.999795	0.99982	0.999742	0.999668	0.999619	0.999616	0.999572	0.999658	0.999593	0.999604	0.999617	0.999695	0.999758	0.999735	0.999857	0.999744	0.999775	0.999687	0.999748	0.999807	0.999822	0.999816	0.999769	0.999757
	7050.08		0.999713	0.999655	0.999658	0.999697	0.999687	0.999778	0.999763	0.999766	0.999794	0.999857	0.999816	0.99983	0.999812	0.999788	0.999749	0.999705	0.99974	0.999741	0.999741	0.999783	0.999782	0.99974	0.999713	0.99979	0.999817	0.999733	0.999654	0.999602	0.999599	0.999554	0.999647	0.999578	0.999589	0.999605	0.999685	0.999751	0.999726	0.999856	0.999735	0.99977	0.999676	0.999744	0.999804	0.999819	0.999818	0.999772	0.999759
	7052.19		0.999703	0.99964	0.999644	0.999687	0.999676	0.999774	0.999757	0.999761	0.999791	0.999857	0.999815	0.99983	0.999812	0.999789	0.999751	0.999706	0.999737	0.999739	0.999743	0.999784	0.999782	0.999735	0.999703	0.999785	0.999814	0.999724	0.999638	0.999584	0.999582	0.999535	0.999635	0.999562	0.999575	0.999592	0.999675	0.999744	0.999717	0.999855	0.999727	0.999764	0.999664	0.999738	0.999802	0.999816	0.999819	0.999774	0.999762
	7054.31		0.999692	0.999625	0.99963	0.999675	0.999665	0.999769	0.999751	0.999755	0.999788	0.999856	0.999813	0.99983	0.999812	0.99979	0.999753	0.999705	0.999734	0.999737	0.999743	0.999785	0.999781	0.999728	0.999692	0.99978	0.999812	0.999714	0.999622	0.999566	0.999565	0.999517	0.999623	0.999546	0.999561	0.99958	0.999666	0.999737	0.999709	0.999853	0.999719	0.999757	0.999651	0.999732	0.999799	0.999813	0.999821	0.999776	0.999764
	7056.42		0.99968	0.999609	0.999615	0.999663	0.999653	0.999764	0.999744	0.99975	0.999784	0.999856	0.999812	0.99983	0.999812	0.999791	0.999754	0.999704	0.999729	0.999733	0.999744	0.999786	0.99978	0.99972	0.999681	0.999774	0.999808	0.999703	0.999605	0.999547	0.999547	0.999498	0.999611	0.99953	0.999546	0.999568	0.999656	0.999729	0.9997	0.999852	0.999711	0.99975	0.999636	0.999725	0.999796	0.999809	0.999822	0.999778	0.999766
	7058.53		0.999668	0.999591	0.999599	0.99965	0.999639	0.999757	0.999736	0.999743	0.999779	0.999855	0.999809	0.99983	0.999811	0.999791	0.999755	0.999702	0.999724	0.999729	0.999744	0.999786	0.999778	0.999711	0.999667	0.999767	0.999804	0.999691	0.999587	0.999526	0.999529	0.999478	0.999599	0.999513	0.999531	0.999555	0.999646	0.999721	0.99969	0.99985	0.999702	0.999742	0.999621	0.999717	0.999791	0.999805	0.999823	0.999779	0.999768
	7060.64		0.999653	0.999572	0.99958	0.999635	0.999623	0.99975	0.999727	0.999735	0.999774	0.999853	0.999806	0.999828	0.999809	0.999791	0.999755	0.999698	0.999716	0.999723	0.999742	0.999785	0.999775	0.9997	0.999652	0.999759	0.999799	0.999677	0.999567	0.999504	0.999509	0.999457	0.999586	0.999495	0.999516	0.999541	0.999635	0.999712	0.999679	0.999847	0.999692	0.999733	0.999603	0.999707	0.999786	0.9998	0.999822	0.99978	0.999768
	7062.76		0.999637	0.99955	0.99956	0.999618	0.999604	0.99974	0.999716	0.999725	0.999766	0.999849	0.9998	0.999825	0.999805	0.999788	0.999753	0.999691	0.999706	0.999714	0.999738	0.999782	0.999769	0.999686	0.999634	0.999749	0.999792	0.999662	0.999545	0.99948	0.999487	0.999434	0.999571	0.999476	0.999498	0.999526	0.999621	0.999701	0.999666	0.999842	0.999679	0.999722	0.999582	0.999694	0.999778	0.999793	0.99982	0.999778	0.999766
	7064.87		0.999617	0.999523	0.999535	0.999597	0.999582	0.999727	0.999701	0.999711	0.999755	0.999841	0.999791	0.999818	0.999798	0.999782	0.999748	0.99968	0.999692	0.999701	0.999731	0.999776	0.99976	0.999669	0.999612	0.999735	0.999781	0.999642	0.999519	0.999452	0.999462	0.999408	0.999553	0.999453	0.999477	0.999508	0.999605	0.999687	0.999651	0.999834	0.999664	0.999707	0.999558	0.999678	0.999767	0.999783	0.999814	0.999773	0.999762
	7066.98		0.999592	0.999492	0.999506	0.999571	0.999555	0.999709	0.999682	0.999693	0.99974	0.999829	0.999778	0.999807	0.999787	0.999772	0.999738	0.999665	0.999673	0.999684	0.99972	0.999766	0.999747	0.999647	0.999586	0.999717	0.999766	0.999619	0.999489	0.999419	0.999432	0.999378	0.99953	0.999426	0.999452	0.999486	0.999584	0.999668	0.999631	0.999821	0.999645	0.999688	0.999529	0.999656	0.999751	0.999768	0.999804	0.999764	0.999753
	7069.09		0.999561	0.999456	0.999472	0.99954	0.999522	0.999686	0.999657	0.99967	0.99972	0.999812	0.99976	0.99979	0.99977	0.999757	0.999723	0.999644	0.999649	0.999661	0.999703	0.99975	0.999728	0.999619	0.999555	0.999693	0.999746	0.99959	0.999453	0.999382	0.999397	0.999342	0.999503	0.999394	0.999423	0.999458	0.999558	0.999644	0.999606	0.999803	0.99962	0.999664	0.999494	0.99963	0.99973	0.999749	0.999789	0.999749	0.999739
	7071.21		0.999524	0.999413	0.999431	0.999503	0.999483	0.999657	0.999626	0.999641	0.999693	0.999788	0.999735	0.999768	0.999747	0.999735	0.999701	0.999617	0.999618	0.999632	0.99968	0.999728	0.999703	0.999585	0.999517	0.999663	0.99972	0.999554	0.999412	0.999338	0.999357	0.999301	0.999469	0.999357	0.999387	0.999426	0.999526	0.999615	0.999574	0.999779	0.999589	0.999634	0.999453	0.999597	0.999703	0.999722	0.999768	0.999729	0.999718
	7073.32		0.999479	0.999362	0.999383	0.999458	0.999436	0.99962	0.999588	0.999604	0.999659	0.999757	0.999702	0.999738	0.999717	0.999706	0.999672	0.999582	0.999579	0.999595	0.999649	0.999699	0.99967	0.999543	0.999471	0.999626	0.999686	0.999512	0.999363	0.999286	0.999309	0.999254	0.999428	0.999313	0.999345	0.999386	0.999487	0.999577	0.999536	0.999748	0.999551	0.999596	0.999405	0.999556	0.999669	0.999688	0.999739	0.9997	0.99969
	7075.43		0.999426	0.999303	0.999326	0.999405	0.999381	0.999574	0.999541	0.999558	0.999617	0.999717	0.999661	0.999699	0.999678	0.999668	0.999634	0.999539	0.999533	0.999551	0.99961	0.999661	0.999629	0.999494	0.999418	0.999581	0.999644	0.999461	0.999306	0.999227	0.999253	0.999198	0.99938	0.999261	0.999296	0.999339	0.99944	0.999532	0.999489	0.999708	0.999505	0.999551	0.999349	0.999507	0.999626	0.999646	0.999701	0.999663	0.999654
	7077.54		0.999363	0.999235	0.999261	0.999343	0.999318	0.99952	0.999486	0.999504	0.999565	0.999668	0.999611	0.999651	0.99963	0.999621	0.999587	0.999486	0.999477	0.999497	0.999562	0.999614	0.999579	0.999435	0.999356	0.999526	0.999593	0.999401	0.99924	0.999159	0.999189	0.999134	0.999322	0.999201	0.999238	0.999283	0.999384	0.999478	0.999434	0.999659	0.999449	0.999496	0.999284	0.99945	0.999574	0.999595	0.999654	0.999617	0.999609
	7079.66		0.99929	0.999157	0.999186	0.999271	0.999245	0.999455	0.99942	0.999439	0.999504	0.999608	0.99955	0.999593	0.999571	0.999564	0.999529	0.999424	0.999411	0.999433	0.999504	0.999557	0.999519	0.999367	0.999285	0.999461	0.999531	0.999332	0.999165	0.999082	0.999115	0.999062	0.999256	0.999132	0.999171	0.999218	0.999318	0.999414	0.999369	0.9996	0.999385	0.999432	0.99921	0.999382	0.999512	0.999533	0.999597	0.999561	0.999553
	7081.77		0.999206	0.999068	0.9991	0.999188	0.999161	0.999379	0.999344	0.999364	0.999431	0.999538	0.999478	0.999525	0.999502	0.999495	0.999461	0.999351	0.999334	0.999358	0.999435	0.99949	0.999448	0.999288	0.999204	0.999386	0.999459	0.999253	0.99908	0.998994	0.999031	0.998979	0.999179	0.999053	0.999094	0.999143	0.999242	0.999339	0.999293	0.99953	0.999309	0.999358	0.999126	0.999304	0.999439	0.99946	0.99953	0.999494	0.999487
	7083.88		0.99911	0.998968	0.999004	0.999095	0.999066	0.999291	0.999256	0.999277	0.999347	0.999455	0.999395	0.999444	0.999421	0.999415	0.999381	0.999267	0.999247	0.999273	0.999355	0.99941	0.999366	0.999198	0.999112	0.999299	0.999376	0.999162	0.998984	0.998895	0.998936	0.998887	0.999091	0.998964	0.999007	0.999057	0.999155	0.999253	0.999207	0.999448	0.999223	0.999272	0.999031	0.999215	0.999354	0.999376	0.99945	0.999415	0.999409
	7085.99		0.999002	0.998856	0.998895	0.998989	0.998959	0.999191	0.999156	0.999178	0.999251	0.99936	0.999298	0.999351	0.999327	0.999323	0.999288	0.999171	0.999147	0.999175	0.999262	0.999318	0.999271	0.999097	0.999008	0.9992	0.99928	0.999059	0.998877	0.998785	0.99883	0.998783	0.998992	0.998863	0.998908	0.99896	0.999057	0.999156	0.999109	0.999354	0.999125	0.999175	0.998924	0.999114	0.999258	0.999279	0.999358	0.999323	0.999318
	7088.11		0.998881	0.998732	0.998774	0.99887	0.99884	0.999078	0.999043	0.999066	0.999142	0.999251	0.999189	0.999245	0.99922	0.999217	0.999181	0.999062	0.999034	0.999065	0.999157	0.999214	0.999164	0.998983	0.998892	0.999089	0.999171	0.998944	0.998757	0.998664	0.998713	0.998668	0.998881	0.998751	0.998797	0.998851	0.998946	0.999045	0.998998	0.999247	0.999014	0.999065	0.998806	0.999001	0.999149	0.99917	0.999252	0.999218	0.999215
	7090.22		0.998746	0.998595	0.99864	0.998738	0.998709	0.998952	0.998917	0.99894	0.999019	0.999129	0.999066	0.999126	0.9991	0.999098	0.999061	0.99894	0.998908	0.998941	0.999038	0.999095	0.999043	0.998856	0.998764	0.998964	0.999049	0.998816	0.998626	0.99853	0.998583	0.998541	0.998756	0.998626	0.998674	0.998729	0.998822	0.998922	0.998875	0.999127	0.998891	0.998942	0.998675	0.998875	0.999026	0.999046	0.999133	0.9991	0.999098
	7092.33		0.998597	0.998444	0.998493	0.998593	0.998563	0.998811	0.998777	0.9988	0.998882	0.998992	0.998928	0.998992	0.998965	0.998964	0.998927	0.998804	0.998769	0.998804	0.998905	0.998963	0.998908	0.998716	0.998622	0.998825	0.998912	0.998674	0.998481	0.998383	0.99844	0.9984	0.998619	0.998488	0.998538	0.998593	0.998685	0.998785	0.998739	0.998993	0.998754	0.998805	0.99853	0.998735	0.998889	0.998908	0.999	0.998967	0.998967
	7094.44		0.998434	0.998278	0.998332	0.998433	0.998404	0.998656	0.998622	0.998646	0.99873	0.99884	0.998776	0.998843	0.998816	0.998815	0.998777	0.998653	0.998615	0.998652	0.998757	0.998816	0.998759	0.998562	0.998467	0.998671	0.998761	0.998518	0.998323	0.998223	0.998284	0.998247	0.998467	0.998337	0.998389	0.998444	0.998534	0.998635	0.998589	0.998844	0.998604	0.998654	0.998373	0.998581	0.998737	0.998756	0.998852	0.998819	0.99882
	7096.56		0.998256	0.998099	0.998157	0.998259	0.99823	0.998485	0.998453	0.998476	0.998563	0.998673	0.998608	0.998679	0.998651	0.998651	0.998612	0.998488	0.998446	0.998486	0.998595	0.998653	0.998594	0.998393	0.998297	0.998503	0.998594	0.998348	0.998152	0.99805	0.998114	0.99808	0.998302	0.998172	0.998225	0.998281	0.998369	0.998469	0.998424	0.99868	0.998438	0.998488	0.998201	0.998412	0.998571	0.998589	0.998688	0.998656	0.998659
	7098.67		0.998063	0.997905	0.997968	0.99807	0.998042	0.998299	0.998268	0.998291	0.998381	0.99849	0.998424	0.998499	0.99847	0.998472	0.998431	0.998308	0.998262	0.998305	0.998416	0.998475	0.998414	0.998209	0.998113	0.998319	0.998412	0.998163	0.997967	0.997863	0.99793	0.997899	0.998121	0.997993	0.998047	0.998104	0.998189	0.998289	0.998245	0.998501	0.998259	0.998308	0.998014	0.998229	0.998388	0.998406	0.998508	0.998477	0.998482
	7100.78		0.997855	0.997697	0.997763	0.997866	0.997838	0.998096	0.998067	0.998091	0.998183	0.99829	0.998225	0.998303	0.998273	0.998276	0.998234	0.998112	0.998063	0.998108	0.998222	0.998281	0.998218	0.99801	0.997913	0.998119	0.998214	0.997963	0.997767	0.997661	0.997732	0.997704	0.997926	0.997799	0.997854	0.997911	0.997993	0.998094	0.99805	0.998306	0.998064	0.998112	0.997812	0.99803	0.998191	0.998207	0.998313	0.998281	0.998289
	7102.89		0.997631	0.997473	0.997545	0.997646	0.997618	0.997878	0.997851	0.997874	0.997968	0.998074	0.998008	0.998091	0.99806	0.998063	0.99802	0.997901	0.997847	0.997895	0.998012	0.99807	0.998006	0.997796	0.997699	0.997903	0.998	0.997747	0.997553	0.997445	0.997518	0.997494	0.997715	0.99759	0.997646	0.997703	0.997783	0.997883	0.997841	0.998095	0.997853	0.997901	0.997596	0.997815	0.997976	0.997993	0.998101	0.99807	0.99808
	7105.01		0.997392	0.997235	0.997311	0.997411	0.997383	0.997643	0.997618	0.99764	0.997737	0.997841	0.997775	0.997862	0.99783	0.997834	0.99779	0.997673	0.997615	0.997666	0.997785	0.997843	0.997777	0.997565	0.997468	0.997671	0.997769	0.997516	0.997324	0.997214	0.99729	0.997269	0.997489	0.997366	0.997423	0.997479	0.997556	0.997657	0.997615	0.997868	0.997627	0.997674	0.997364	0.997584	0.997745	0.997762	0.997872	0.997841	0.997853
	7107.12		0.997137	0.996981	0.997061	0.99716	0.997132	0.997392	0.99737	0.997391	0.99749	0.997591	0.997525	0.997616	0.997583	0.997588	0.997542	0.997428	0.997367	0.99742	0.997542	0.997599	0.997532	0.997318	0.997222	0.997423	0.997521	0.99727	0.99708	0.996967	0.997046	0.997028	0.997247	0.997126	0.997184	0.997239	0.997313	0.997415	0.997374	0.997624	0.997385	0.997431	0.997117	0.997337	0.997498	0.997515	0.997626	0.997596	0.99761
	7109.23		0.996865	0.996711	0.996796	0.996894	0.996866	0.997124	0.997105	0.997125	0.997226	0.997324	0.997257	0.997353	0.99732	0.997325	0.997278	0.997167	0.997101	0.997158	0.997281	0.997338	0.99727	0.997054	0.99696	0.997158	0.997257	0.997007	0.99682	0.996706	0.996787	0.996772	0.996988	0.996871	0.996929	0.996984	0.997055	0.997156	0.997116	0.997364	0.997126	0.997172	0.996854	0.997073	0.997234	0.997252	0.997363	0.997333	0.99735
	7111.34		0.996578	0.996426	0.996516	0.996612	0.996584	0.99684	0.996824	0.996843	0.996946	0.99704	0.996973	0.997073	0.997039	0.997044	0.996996	0.996888	0.996819	0.996878	0.997003	0.99706	0.99699	0.996774	0.996683	0.996877	0.996976	0.996729	0.996544	0.996429	0.996512	0.996501	0.996714	0.996599	0.996658	0.996712	0.996779	0.996881	0.996842	0.997087	0.996851	0.996897	0.996576	0.996793	0.996952	0.996971	0.997082	0.997053	0.997073
	7113.46		0.996274	0.996124	0.996218	0.996312	0.996285	0.996538	0.996525	0.996543	0.996647	0.996738	0.99667	0.996774	0.996739	0.996745	0.996695	0.996592	0.996519	0.996581	0.996707	0.996763	0.996692	0.996475	0.996388	0.996579	0.996677	0.996433	0.996252	0.996134	0.996219	0.996212	0.996421	0.99631	0.99637	0.996423	0.996487	0.996588	0.996551	0.996791	0.996559	0.996604	0.996281	0.996494	0.996653	0.996673	0.996783	0.996754	0.996777
	7115.57		0.99595	0.995803	0.995901	0.995993	0.995966	0.996217	0.996207	0.996223	0.996329	0.996416	0.996347	0.996456	0.99642	0.996426	0.996374	0.996275	0.996198	0.996262	0.99639	0.996446	0.996373	0.996157	0.996074	0.99626	0.996358	0.996118	0.99594	0.995821	0.995908	0.995904	0.99611	0.996002	0.996063	0.996113	0.996174	0.996276	0.99624	0.996476	0.996246	0.996292	0.995967	0.996176	0.996334	0.996355	0.996464	0.996435	0.996461
	7117.68		0.995605	0.995461	0.995563	0.995653	0.995626	0.995874	0.995866	0.995881	0.995989	0.996071	0.996002	0.996114	0.996077	0.996083	0.99603	0.995935	0.995854	0.995921	0.99605	0.996106	0.996031	0.995816	0.995737	0.995919	0.996017	0.99578	0.995606	0.995486	0.995575	0.995574	0.995776	0.995672	0.995733	0.995782	0.995839	0.99594	0.995906	0.996138	0.995911	0.995957	0.99563	0.995835	0.995992	0.996014	0.996121	0.996092	0.996122
	7119.79		0.995235	0.995093	0.995199	0.995287	0.995261	0.995505	0.9955	0.995513	0.995623	0.995701	0.995631	0.995746	0.995709	0.995715	0.99566	0.995568	0.995484	0.995554	0.995684	0.99574	0.995663	0.995448	0.995375	0.995553	0.995649	0.995416	0.995247	0.995126	0.995216	0.995218	0.995417	0.995316	0.995377	0.995424	0.995478	0.995579	0.995546	0.995773	0.99555	0.995596	0.995268	0.995468	0.995624	0.995648	0.995752	0.995724	0.995756
	7121.9		0.994837	0.994697	0.994807	0.994892	0.994867	0.995107	0.995105	0.995116	0.995227	0.9953	0.995231	0.995348	0.995311	0.995316	0.995259	0.995172	0.995084	0.995156	0.995288	0.995343	0.995264	0.995051	0.994983	0.995156	0.995252	0.995023	0.994858	0.994736	0.994828	0.994833	0.995028	0.99493	0.994992	0.995037	0.995087	0.995188	0.995156	0.995378	0.99516	0.995205	0.994875	0.995071	0.995227	0.995251	0.995352	0.995325	0.99536
	7124.02		0.994407	0.994269	0.994381	0.994465	0.99444	0.994676	0.994677	0.994685	0.994799	0.994867	0.994798	0.994917	0.994879	0.994884	0.994825	0.994741	0.994651	0.994725	0.994857	0.994913	0.994832	0.994621	0.994557	0.994726	0.994821	0.994597	0.994437	0.994314	0.994407	0.994415	0.994606	0.994512	0.994573	0.994616	0.994662	0.994763	0.994733	0.99495	0.994735	0.99478	0.99445	0.994641	0.994796	0.994822	0.994919	0.994892	0.99493
	7126.13		0.993942	0.993805	0.99392	0.994001	0.993977	0.994209	0.994212	0.994219	0.994334	0.994398	0.994328	0.994449	0.994411	0.994415	0.994355	0.994274	0.994181	0.994257	0.99439	0.994446	0.994362	0.994154	0.994095	0.99426	0.994354	0.994134	0.993979	0.993855	0.99395	0.993961	0.994147	0.994057	0.994118	0.994159	0.994201	0.994301	0.994273	0.994485	0.994274	0.994319	0.993989	0.994175	0.994328	0.994355	0.99445	0.994422	0.994464
	7128.24		0.993438	0.993303	0.99342	0.993499	0.993475	0.993703	0.993708	0.993712	0.993829	0.993889	0.993819	0.993942	0.993903	0.993907	0.993844	0.993767	0.993672	0.993749	0.993882	0.993939	0.993852	0.993648	0.993594	0.993754	0.993847	0.993631	0.993481	0.993358	0.993454	0.993467	0.993649	0.993562	0.993623	0.993661	0.9937	0.993799	0.993772	0.99398	0.993773	0.993817	0.993487	0.993669	0.993821	0.993849	0.993939	0.993913	0.993957
	7130.35		0.992892	0.992758	0.992877	0.992954	0.992931	0.993155	0.993161	0.993163	0.993282	0.993336	0.993267	0.993391	0.993352	0.993355	0.99329	0.993216	0.993119	0.993199	0.993332	0.993388	0.993299	0.993098	0.993049	0.993206	0.993297	0.993086	0.992941	0.992818	0.992916	0.992931	0.993109	0.993024	0.993085	0.993121	0.993156	0.993254	0.993229	0.993431	0.993229	0.993272	0.992943	0.99312	0.99327	0.9933	0.993386	0.993359	0.993407
	7132.47		0.992302	0.992169	0.992289	0.992363	0.992341	0.99256	0.992568	0.992568	0.992688	0.992738	0.992669	0.992793	0.992755	0.992756	0.99269	0.992618	0.992521	0.992602	0.992734	0.992791	0.992699	0.992503	0.992458	0.992611	0.9927	0.992494	0.992356	0.992232	0.992331	0.992348	0.992522	0.99244	0.992501	0.992534	0.992565	0.992662	0.992639	0.992836	0.992638	0.992681	0.992352	0.992525	0.992673	0.992705	0.992786	0.99276	0.99281
	7134.58		0.991663	0.991531	0.991652	0.991724	0.991702	0.991917	0.991926	0.991924	0.992045	0.992091	0.992021	0.992146	0.992109	0.992108	0.992041	0.991972	0.991874	0.991955	0.992087	0.992145	0.99205	0.991858	0.991818	0.991967	0.992054	0.991853	0.991721	0.991598	0.991698	0.991716	0.991886	0.991807	0.991868	0.991897	0.991925	0.99202	0.991999	0.99219	0.991997	0.99204	0.991713	0.99188	0.992027	0.99206	0.992137	0.99211	0.992164
	7136.69		0.990973	0.990842	0.990964	0.991034	0.991012	0.991221	0.991232	0.991227	0.99135	0.991391	0.991322	0.991447	0.99141	0.991408	0.991339	0.991273	0.991175	0.991257	0.991388	0.991446	0.991349	0.991161	0.991126	0.99127	0.991356	0.99116	0.991034	0.990912	0.991012	0.991033	0.991197	0.991122	0.991182	0.991208	0.991232	0.991326	0.991307	0.991492	0.991304	0.991346	0.991021	0.991184	0.991328	0.991363	0.991435	0.991409	0.991465
	7138.8		0.990229	0.990098	0.990221	0.990288	0.990267	0.990471	0.990483	0.990475	0.990599	0.990636	0.990567	0.990692	0.990656	0.990652	0.990581	0.990518	0.99042	0.990503	0.990633	0.990692	0.990591	0.990409	0.990379	0.990519	0.990603	0.990412	0.990292	0.990171	0.990272	0.990294	0.990454	0.990381	0.99044	0.990463	0.990484	0.990576	0.990559	0.990739	0.990555	0.990596	0.990274	0.990432	0.990574	0.99061	0.990677	0.990651	0.99071
	7140.92		0.989427	0.989298	0.98942	0.989485	0.989465	0.989663	0.989676	0.989665	0.98979	0.989822	0.989755	0.989879	0.989844	0.989838	0.989766	0.989705	0.989608	0.989691	0.989819	0.989879	0.989775	0.989599	0.989573	0.989709	0.989791	0.989606	0.989492	0.989372	0.989474	0.989496	0.989652	0.989581	0.98964	0.989659	0.989676	0.989767	0.989752	0.989926	0.989747	0.989788	0.989469	0.989622	0.989762	0.989799	0.989861	0.989835	0.989897
	7143.03		0.988566	0.988436	0.988558	0.988621	0.988601	0.988794	0.988807	0.988794	0.98892	0.988947	0.988881	0.989004	0.988971	0.988963	0.988889	0.988831	0.988735	0.988818	0.988944	0.989005	0.988898	0.988728	0.988707	0.988838	0.988917	0.988739	0.988632	0.988513	0.988614	0.988638	0.988788	0.988721	0.988779	0.988793	0.988808	0.988896	0.988884	0.989051	0.988878	0.988918	0.988603	0.988751	0.988887	0.988926	0.988983	0.988957	0.989022
	7145.14		0.987641	0.987512	0.987633	0.987693	0.987675	0.987861	0.987875	0.987859	0.987985	0.988009	0.987943	0.988065	0.988033	0.988023	0.987947	0.987893	0.987798	0.987881	0.988005	0.988067	0.987957	0.987793	0.987776	0.987903	0.98798	0.987807	0.987707	0.98759	0.987691	0.987715	0.98786	0.987796	0.987852	0.987863	0.987874	0.987961	0.987951	0.988112	0.987944	0.987983	0.987673	0.987816	0.987949	0.987988	0.988041	0.988015	0.988083
	7147.25		0.986651	0.986522	0.986641	0.986699	0.986681	0.986861	0.986876	0.986857	0.986984	0.987003	0.986938	0.987058	0.987028	0.987017	0.986939	0.986888	0.986794	0.986877	0.986998	0.987061	0.986948	0.986792	0.986779	0.9869	0.986975	0.986809	0.986716	0.9866	0.986701	0.986725	0.986865	0.986803	0.986859	0.986865	0.986873	0.986958	0.98695	0.987105	0.986943	0.986982	0.986676	0.986814	0.986943	0.986984	0.987031	0.987006	0.987076
	7149.37		0.985591	0.985462	0.985579	0.985635	0.985618	0.985791	0.985806	0.985784	0.985912	0.985926	0.985863	0.985981	0.985954	0.98594	0.985861	0.985814	0.985721	0.985803	0.985921	0.985985	0.985869	0.985721	0.985712	0.985828	0.9859	0.985741	0.985655	0.98554	0.985641	0.985665	0.985799	0.98574	0.985794	0.985796	0.985802	0.985885	0.985878	0.986027	0.985871	0.985909	0.985609	0.985743	0.985868	0.985909	0.985951	0.985926	0.985999
	7151.48		0.984459	0.984331	0.984446	0.984499	0.984483	0.984649	0.984664	0.984639	0.984767	0.984777	0.984715	0.984831	0.984806	0.98479	0.98471	0.984666	0.984576	0.984657	0.984772	0.984836	0.984717	0.984577	0.984572	0.984684	0.984753	0.9846	0.984521	0.984409	0.984508	0.984532	0.984661	0.984604	0.984657	0.984653	0.984656	0.984738	0.984734	0.984876	0.984726	0.984764	0.98447	0.984598	0.984719	0.98476	0.984798	0.984773	0.984849
	7153.59		0.983253	0.983124	0.983237	0.983288	0.983273	0.983431	0.983446	0.983418	0.983546	0.983552	0.983492	0.983605	0.983583	0.983564	0.983483	0.983443	0.983355	0.983435	0.983546	0.983612	0.983489	0.983358	0.983357	0.983463	0.983529	0.983383	0.983312	0.983202	0.983299	0.983323	0.983446	0.983392	0.983443	0.983434	0.983435	0.983515	0.983513	0.983649	0.983504	0.983542	0.983255	0.983378	0.983494	0.983536	0.983569	0.983544	0.983622
	7155.7		0.981969	0.98184	0.98195	0.981998	0.981985	0.982135	0.98215	0.982119	0.982247	0.982249	0.98219	0.9823	0.982281	0.982259	0.982178	0.982142	0.982056	0.982135	0.982242	0.982308	0.982183	0.982061	0.982063	0.982164	0.982227	0.982088	0.982025	0.981916	0.982012	0.982035	0.982152	0.9821	0.982149	0.982136	0.982134	0.982213	0.982212	0.982342	0.982204	0.982241	0.981961	0.98208	0.98219	0.982232	0.98226	0.982236	0.982317
	7157.82		0.980604	0.980476	0.980581	0.980627	0.980616	0.980757	0.980772	0.980737	0.980865	0.980863	0.980807	0.980913	0.980898	0.980873	0.980791	0.98076	0.980676	0.980754	0.980857	0.980923	0.980795	0.980682	0.980689	0.980784	0.980843	0.980711	0.980656	0.98055	0.980644	0.980666	0.980775	0.980727	0.980774	0.980755	0.980752	0.980828	0.98083	0.980953	0.980821	0.980858	0.980587	0.9807	0.980804	0.980846	0.98087	0.980846	0.98093
	7159.93		0.979156	0.979028	0.97913	0.979173	0.979163	0.979295	0.97931	0.979272	0.979399	0.979394	0.979339	0.979441	0.97943	0.979403	0.97932	0.979294	0.979212	0.979289	0.979387	0.979454	0.979323	0.97922	0.97923	0.97932	0.979375	0.979251	0.979203	0.9791	0.979191	0.979211	0.979315	0.979269	0.979313	0.979289	0.979284	0.979359	0.979362	0.97948	0.979354	0.979391	0.979129	0.979237	0.979335	0.979376	0.979395	0.979371	0.979458
	7162.04		0.977623	0.977494	0.977592	0.977633	0.977624	0.977747	0.977761	0.97772	0.977847	0.977837	0.977785	0.977883	0.977876	0.977846	0.977762	0.977742	0.977662	0.977737	0.97783	0.977897	0.977764	0.977672	0.977686	0.977769	0.97782	0.977704	0.977664	0.977563	0.977651	0.97767	0.977767	0.977723	0.977766	0.977736	0.977729	0.977802	0.977808	0.977919	0.977799	0.977837	0.977584	0.977687	0.977778	0.977819	0.977834	0.97781	0.9779
	7164.15		0.976002	0.975873	0.975965	0.976004	0.975997	0.97611	0.976124	0.976079	0.976205	0.976192	0.976142	0.976236	0.976233	0.9762	0.976116	0.976102	0.976025	0.976098	0.976185	0.976252	0.976117	0.976036	0.976053	0.976129	0.976176	0.976068	0.976037	0.975938	0.976023	0.97604	0.97613	0.976089	0.976129	0.976094	0.976085	0.976156	0.976164	0.976269	0.976155	0.976194	0.975951	0.976049	0.976132	0.976172	0.976183	0.97616	0.976252
	7166.27		0.974291	0.974162	0.974249	0.974284	0.97428	0.974383	0.974396	0.974347	0.974473	0.974457	0.974408	0.974498	0.974499	0.974463	0.974379	0.974371	0.974297	0.974368	0.97445	0.974516	0.974379	0.97431	0.974329	0.974399	0.974442	0.974342	0.974319	0.974223	0.974303	0.974318	0.974402	0.974363	0.974401	0.97436	0.97435	0.974419	0.974429	0.974528	0.974421	0.97446	0.974228	0.974321	0.974396	0.974435	0.974441	0.974418	0.974514
	7168.38		0.972489	0.972359	0.97244	0.972473	0.972471	0.972564	0.972576	0.972523	0.972648	0.972629	0.972583	0.972667	0.972674	0.972634	0.972551	0.972549	0.972478	0.972547	0.972622	0.972688	0.972549	0.972492	0.972514	0.972577	0.972615	0.972524	0.972508	0.972415	0.972492	0.972504	0.972582	0.972545	0.97258	0.972534	0.972523	0.972589	0.972601	0.972695	0.972593	0.972633	0.972413	0.972501	0.972567	0.972605	0.972607	0.972585	0.972683
	7170.49		0.970594	0.970464	0.970539	0.970569	0.970569	0.970651	0.970662	0.970606	0.970729	0.970708	0.970664	0.970743	0.970755	0.970712	0.970629	0.970634	0.970566	0.970632	0.970701	0.970767	0.970625	0.970581	0.970605	0.970662	0.970695	0.970612	0.970604	0.970514	0.970586	0.970595	0.970668	0.970633	0.970666	0.970614	0.970602	0.970665	0.970679	0.970768	0.970672	0.970712	0.970505	0.970587	0.970645	0.970682	0.97068	0.970657	0.970758
	7172.6		0.968605	0.968474	0.968542	0.96857	0.968572	0.968644	0.968653	0.968593	0.968715	0.968692	0.96865	0.968724	0.968741	0.968695	0.968612	0.968624	0.968559	0.968623	0.968685	0.96875	0.968607	0.968575	0.968601	0.968652	0.968679	0.968605	0.968605	0.968518	0.968585	0.968591	0.968658	0.968626	0.968656	0.968598	0.968585	0.968646	0.968662	0.968746	0.968656	0.968695	0.968501	0.968579	0.968627	0.968663	0.968657	0.968635	0.968738
	7174.72		0.966521	0.966389	0.966449	0.966474	0.966479	0.96654	0.966548	0.966484	0.966605	0.96658	0.96654	0.966609	0.966631	0.966582	0.9665	0.966518	0.966456	0.966517	0.966572	0.966637	0.966492	0.966473	0.966501	0.966545	0.966568	0.966501	0.966509	0.966426	0.966488	0.966491	0.966553	0.966522	0.966549	0.966486	0.966472	0.96653	0.966548	0.966627	0.966543	0.966582	0.966401	0.966474	0.966513	0.966548	0.966538	0.966517	0.966622
	7176.83		0.96434	0.964206	0.964259	0.964281	0.964288	0.96434	0.964345	0.964277	0.964397	0.964371	0.964333	0.964397	0.964424	0.964372	0.96429	0.964315	0.964256	0.964314	0.964363	0.964427	0.96428	0.964273	0.964303	0.964341	0.964359	0.9643	0.964316	0.964236	0.964292	0.964292	0.964349	0.96432	0.964345	0.964277	0.964261	0.964316	0.964337	0.964411	0.964332	0.964371	0.964203	0.964272	0.964301	0.964336	0.964322	0.964301	0.964408
	7178.94		0.962062	0.961926	0.96197	0.96199	0.961999	0.962041	0.962044	0.961973	0.96209	0.962064	0.962028	0.962086	0.962119	0.962064	0.961983	0.962014	0.961958	0.962013	0.962055	0.962118	0.96197	0.961975	0.962005	0.962039	0.962051	0.962	0.962023	0.961947	0.961998	0.961994	0.962048	0.962019	0.962042	0.961968	0.961952	0.962003	0.962026	0.962097	0.962023	0.962061	0.961906	0.961971	0.961991	0.962025	0.962007	0.961987	0.962096
	7181.05		0.959685	0.959546	0.959581	0.959599	0.95961	0.959643	0.959643	0.959568	0.959685	0.959658	0.959625	0.959676	0.959715	0.959657	0.959577	0.959613	0.95956	0.959612	0.959648	0.95971	0.95956	0.959577	0.959608	0.959637	0.959644	0.959601	0.95963	0.959559	0.959604	0.959596	0.959647	0.959619	0.959639	0.959561	0.959544	0.959591	0.959616	0.959684	0.959614	0.959652	0.95951	0.959571	0.959582	0.959615	0.959594	0.959574	0.959685
	7183.17		0.95721	0.957066	0.957092	0.957108	0.95712	0.957145	0.957143	0.957064	0.957179	0.957152	0.957121	0.957166	0.957211	0.957151	0.957071	0.957113	0.957063	0.957111	0.957141	0.957203	0.95705	0.957079	0.95711	0.957136	0.957138	0.957101	0.957137	0.95707	0.95711	0.957097	0.957145	0.957118	0.957136	0.957053	0.957036	0.957078	0.957105	0.95717	0.957105	0.957142	0.957012	0.95707	0.957073	0.957105	0.957081	0.957062	0.957174
	7185.28		0.954634	0.954486	0.954503	0.954517	0.954529	0.954547	0.954541	0.954459	0.954573	0.954547	0.954518	0.954556	0.954608	0.954544	0.954466	0.954511	0.954465	0.95451	0.954534	0.954595	0.954441	0.95448	0.954511	0.954534	0.954531	0.9545	0.954543	0.95448	0.954515	0.954497	0.954544	0.954516	0.954532	0.954444	0.954427	0.954464	0.954494	0.954557	0.954496	0.95453	0.954413	0.954469	0.954463	0.954495	0.954468	0.954449	0.954563
	7187.39		0.951959	0.951805	0.951812	0.951824	0.951838	0.951848	0.951839	0.951754	0.951866	0.951842	0.951815	0.951845	0.951904	0.951837	0.951761	0.95181	0.951767	0.951808	0.951827	0.951887	0.95173	0.95178	0.95181	0.951831	0.951824	0.951798	0.951847	0.951789	0.951818	0.951796	0.951841	0.951814	0.951827	0.951735	0.951717	0.95175	0.951782	0.951843	0.951785	0.951818	0.951713	0.951767	0.951752	0.951785	0.951754	0.951737	0.951851
	7189.5		0.949183	0.949023	0.94902	0.949031	0.949044	0.94905	0.949036	0.948948	0.949058	0.949037	0.949011	0.949035	0.9491	0.949031	0.948956	0.949007	0.948968	0.949005	0.949019	0.949078	0.948919	0.948979	0.949008	0.949028	0.949016	0.948995	0.94905	0.948997	0.949021	0.948993	0.949038	0.94901	0.949021	0.948925	0.948907	0.948935	0.948969	0.949029	0.948975	0.949005	0.948912	0.948964	0.948941	0.948974	0.948941	0.948924	0.949039
	7191.62		0.946308	0.946141	0.946128	0.946136	0.94615	0.946151	0.946133	0.946042	0.94615	0.946131	0.946108	0.946124	0.946196	0.946124	0.946051	0.946104	0.946069	0.946102	0.946111	0.946169	0.946008	0.946077	0.946105	0.946124	0.946107	0.946091	0.946151	0.946103	0.946123	0.946089	0.946135	0.946106	0.946115	0.946015	0.945997	0.946019	0.946055	0.946115	0.946064	0.946091	0.946009	0.946061	0.94603	0.946064	0.946028	0.946012	0.946127
	7193.73		0.943334	0.943159	0.943135	0.943142	0.943156	0.943152	0.94313	0.943036	0.943143	0.943127	0.943105	0.943114	0.943193	0.943118	0.943047	0.943102	0.94307	0.943099	0.943104	0.943161	0.942998	0.943075	0.9431	0.943121	0.9431	0.943087	0.943152	0.94311	0.943124	0.943086	0.943132	0.943102	0.943109	0.943006	0.942988	0.943003	0.943042	0.943101	0.943053	0.943077	0.943006	0.943057	0.943019	0.943054	0.943015	0.943001	0.943116
	7195.84		0.940262	0.940078	0.940043	0.940049	0.940062	0.940055	0.940028	0.939931	0.940037	0.940025	0.940005	0.940006	0.940092	0.940015	0.939946	0.94	0.939972	0.939997	0.939998	0.940055	0.939888	0.939974	0.939996	0.940018	0.939994	0.939983	0.940053	0.940017	0.940027	0.939982	0.94003	0.939999	0.940004	0.939897	0.93988	0.939889	0.93993	0.939989	0.939944	0.939964	0.939903	0.939954	0.93991	0.939946	0.939905	0.939892	0.940007
	7197.95		0.937093	0.936899	0.936853	0.936858	0.936869	0.936861	0.936828	0.936729	0.936833	0.936826	0.936808	0.936801	0.936894	0.936814	0.936747	0.936801	0.936776	0.936797	0.936795	0.936851	0.936682	0.936774	0.936794	0.936819	0.93679	0.936782	0.936856	0.936826	0.936831	0.936781	0.936831	0.936798	0.936801	0.936692	0.936674	0.936677	0.93672	0.936781	0.936738	0.936753	0.936702	0.936754	0.936704	0.936742	0.936698	0.936686	0.936801
	7200.07		0.933828	0.933624	0.933566	0.93357	0.93358	0.933571	0.933533	0.933431	0.933534	0.933532	0.933515	0.9335	0.9336	0.933518	0.933454	0.933506	0.933485	0.933502	0.933496	0.933552	0.93338	0.933478	0.933494	0.933524	0.933491	0.933485	0.933563	0.933538	0.93354	0.933483	0.933537	0.933501	0.933502	0.933391	0.933374	0.933369	0.933415	0.933477	0.933436	0.933447	0.933404	0.933458	0.933402	0.933442	0.933397	0.933385	0.933499
	7202.18		0.93047	0.930254	0.930185	0.930189	0.930197	0.930187	0.930143	0.93004	0.930142	0.930145	0.930129	0.930106	0.930214	0.930129	0.930067	0.930117	0.930099	0.930112	0.930104	0.930159	0.929984	0.930088	0.9301	0.930134	0.930099	0.930093	0.930174	0.930156	0.930154	0.930091	0.930148	0.93011	0.93011	0.929996	0.929979	0.929968	0.930016	0.930079	0.93004	0.930046	0.930012	0.930068	0.930006	0.930048	0.930002	0.929992	0.930105
	7204.29		0.92702	0.926793	0.926712	0.926715	0.926721	0.926712	0.926662	0.926557	0.926657	0.926667	0.926653	0.926621	0.926736	0.926649	0.92659	0.926636	0.926622	0.92663	0.926621	0.926675	0.926498	0.926606	0.926613	0.926653	0.926615	0.926609	0.926693	0.926682	0.926676	0.926606	0.926668	0.926627	0.926625	0.92651	0.926494	0.926475	0.926525	0.926591	0.926553	0.926554	0.926528	0.926586	0.92652	0.926564	0.926516	0.926508	0.926619
	7206.4		0.923482	0.923242	0.923149	0.923152	0.923155	0.923149	0.923092	0.922986	0.923084	0.9231	0.923088	0.923048	0.923169	0.92308	0.923024	0.923067	0.923056	0.92306	0.92305	0.923103	0.922922	0.923034	0.923037	0.923084	0.923042	0.923036	0.923123	0.923118	0.923108	0.923033	0.923099	0.923056	0.923052	0.922935	0.92292	0.922894	0.922946	0.923015	0.922978	0.922972	0.922954	0.923015	0.922945	0.922992	0.922943	0.922936	0.923045
	7208.51		0.919853	0.919599	0.919495	0.919498	0.919498	0.919494	0.919431	0.919323	0.919421	0.919444	0.919432	0.919384	0.919512	0.919421	0.919368	0.919406	0.919399	0.919399	0.919387	0.91944	0.919256	0.919371	0.919368	0.919423	0.919378	0.919371	0.91946	0.919462	0.91945	0.919367	0.91944	0.919393	0.919388	0.91927	0.919256	0.919222	0.919275	0.919348	0.919312	0.9193	0.919289	0.919353	0.919279	0.919329	0.919279	0.919274	0.919381
	7210.63		0.916132	0.915864	0.915749	0.915751	0.915747	0.915748	0.915678	0.915569	0.915665	0.915695	0.915685	0.915628	0.915764	0.915671	0.915621	0.915654	0.915651	0.915645	0.915633	0.915685	0.915499	0.915615	0.915607	0.91567	0.915623	0.915614	0.915705	0.915714	0.915699	0.91561	0.915688	0.915638	0.915632	0.915514	0.915501	0.915458	0.915514	0.91559	0.915555	0.915537	0.915531	0.915599	0.915522	0.915575	0.915525	0.915521	0.915625
	7212.74		0.912319	0.912038	0.91191	0.911913	0.911906	0.911911	0.911834	0.911725	0.911819	0.911857	0.911848	0.911783	0.911925	0.91183	0.911784	0.91181	0.911811	0.911801	0.911789	0.91184	0.911651	0.911769	0.911754	0.911827	0.911778	0.911766	0.911858	0.911874	0.911856	0.911761	0.911846	0.911793	0.911786	0.911667	0.911655	0.911604	0.911662	0.911742	0.911707	0.911682	0.911683	0.911755	0.911675	0.911732	0.911681	0.911679	0.91178
	7214.85		0.908419	0.908123	0.907984	0.907987	0.907976	0.907987	0.907903	0.907793	0.907886	0.907932	0.907924	0.90785	0.907998	0.907903	0.907859	0.907879	0.907884	0.907869	0.907858	0.907908	0.907717	0.907834	0.907814	0.907896	0.907845	0.90783	0.907923	0.907946	0.907926	0.907824	0.907917	0.90786	0.907852	0.907734	0.907722	0.907663	0.907723	0.907807	0.907773	0.907741	0.907747	0.907823	0.907742	0.907801	0.907751	0.90775	0.907848
	7216.96		0.904436	0.904126	0.903976	0.90398	0.903964	0.903981	0.903891	0.90378	0.903871	0.903925	0.903919	0.903837	0.903991	0.903894	0.903854	0.903867	0.903876	0.903857	0.903846	0.903895	0.903702	0.903819	0.903792	0.903883	0.903831	0.903813	0.903906	0.903937	0.903915	0.903806	0.903906	0.903846	0.903837	0.90372	0.903709	0.903642	0.903703	0.903792	0.903759	0.90372	0.90373	0.903811	0.903728	0.903791	0.903741	0.903742	0.903835
	7219.08		0.900383	0.90006	0.899899	0.899904	0.899883	0.899907	0.89981	0.8997	0.899788	0.899851	0.899846	0.899756	0.899915	0.899818	0.899781	0.899788	0.8998	0.899777	0.899767	0.899814	0.89962	0.899735	0.899702	0.899803	0.899749	0.899728	0.899821	0.899859	0.899835	0.89972	0.899828	0.899764	0.899754	0.899639	0.89963	0.899553	0.899617	0.89971	0.899678	0.899632	0.899646	0.899731	0.899647	0.899713	0.899664	0.899667	0.899755
	7221.19		0.896276	0.89594	0.895769	0.895774	0.895749	0.895779	0.895676	0.895567	0.895653	0.895724	0.89572	0.895622	0.895786	0.895688	0.895655	0.895654	0.895671	0.895644	0.895635	0.89568	0.895485	0.895598	0.895558	0.895669	0.895614	0.89559	0.895682	0.895727	0.895702	0.895581	0.895696	0.89563	0.895619	0.895506	0.895497	0.895413	0.895478	0.895576	0.895544	0.895491	0.89551	0.895599	0.895513	0.895582	0.895535	0.895539	0.895623
	7223.3		0.892128	0.89178	0.891599	0.891604	0.891575	0.891612	0.891504	0.891395	0.891478	0.891558	0.891555	0.89145	0.891618	0.89152	0.89149	0.891483	0.891503	0.891472	0.891465	0.891508	0.891313	0.891423	0.891377	0.891497	0.891441	0.891413	0.891504	0.891557	0.891529	0.891404	0.891526	0.891457	0.891445	0.891335	0.891328	0.891235	0.891302	0.891404	0.891373	0.891314	0.891337	0.891428	0.891342	0.891414	0.891368	0.891374	0.891452
	7225.41		0.887953	0.887593	0.887403	0.88741	0.887376	0.88742	0.887307	0.887199	0.887279	0.887366	0.887365	0.887253	0.887424	0.887327	0.8873	0.887286	0.887311	0.887276	0.887271	0.887311	0.887116	0.887223	0.887171	0.887299	0.887242	0.887212	0.887301	0.88736	0.887332	0.887201	0.88733	0.887259	0.887247	0.88714	0.887134	0.887034	0.887102	0.887208	0.887178	0.887113	0.887139	0.887234	0.887147	0.887221	0.887177	0.887185	0.887257
	7227.53		0.883775	0.883403	0.883205	0.883212	0.883175	0.883226	0.883107	0.883001	0.883077	0.883172	0.883173	0.883054	0.883228	0.883131	0.883107	0.883087	0.883116	0.883078	0.883074	0.883111	0.882918	0.88302	0.882962	0.883099	0.883042	0.883007	0.883096	0.883162	0.883131	0.882997	0.883132	0.883059	0.883047	0.882943	0.882938	0.882831	0.8829	0.88301	0.882981	0.88291	0.88294	0.883037	0.88295	0.883026	0.882984	0.882994	0.88306
	7229.64		0.879597	0.879215	0.879009	0.879016	0.878974	0.879033	0.878909	0.878804	0.878877	0.87898	0.878982	0.878857	0.879033	0.878937	0.878916	0.87889	0.878923	0.878882	0.878879	0.878913	0.878722	0.87882	0.878756	0.878901	0.878843	0.878805	0.878892	0.878964	0.878933	0.878794	0.878936	0.878861	0.878848	0.878749	0.878744	0.87863	0.8787	0.878814	0.878787	0.87871	0.878743	0.878843	0.878755	0.878833	0.878794	0.878805	0.878864
	7231.75		0.875423	0.87503	0.874816	0.874825	0.874778	0.874844	0.874716	0.874612	0.874681	0.874792	0.874796	0.874664	0.874842	0.874747	0.874729	0.874697	0.874735	0.87469	0.874689	0.87472	0.87453	0.874623	0.874554	0.874706	0.874648	0.874607	0.874692	0.874771	0.874738	0.874595	0.874744	0.874667	0.874654	0.874559	0.874555	0.874434	0.874506	0.874623	0.874597	0.874514	0.874551	0.874653	0.874564	0.874645	0.874608	0.874621	0.874674
	7233.86		0.871253	0.870849	0.870628	0.870638	0.870587	0.87066	0.870527	0.870425	0.870491	0.87061	0.870614	0.870477	0.870656	0.870563	0.870547	0.870509	0.870551	0.870503	0.870504	0.870532	0.870344	0.870432	0.870357	0.870517	0.870458	0.870414	0.870497	0.870583	0.870549	0.870402	0.870557	0.870479	0.870465	0.870375	0.870371	0.870243	0.870317	0.870437	0.870413	0.870324	0.870365	0.870468	0.87038	0.870462	0.870428	0.870442	0.870488
	7235.98		0.867087	0.866673	0.866445	0.866456	0.866401	0.866481	0.866344	0.866244	0.866305	0.866432	0.866438	0.866294	0.866475	0.866383	0.86637	0.866327	0.866373	0.866322	0.866324	0.866349	0.866163	0.866246	0.866166	0.866332	0.866273	0.866225	0.866307	0.866399	0.866364	0.866213	0.866375	0.866295	0.866282	0.866196	0.866193	0.866058	0.866133	0.866256	0.866235	0.86614	0.866183	0.866288	0.8662	0.866284	0.866252	0.866269	0.866308
	7238.09		0.862912	0.86249	0.862255	0.862266	0.862208	0.862294	0.862154	0.862056	0.862113	0.862247	0.862254	0.862105	0.862287	0.862196	0.862187	0.862138	0.862188	0.862135	0.862139	0.862159	0.861976	0.862053	0.861967	0.862141	0.862081	0.86203	0.86211	0.862208	0.862173	0.862019	0.862186	0.862105	0.862092	0.862011	0.862008	0.861867	0.861943	0.86207	0.86205	0.86195	0.861996	0.862103	0.862014	0.8621	0.862071	0.862089	0.862121
	7240.2		0.858735	0.858303	0.858063	0.858075	0.858012	0.858106	0.857962	0.857866	0.857919	0.85806	0.858069	0.857915	0.858097	0.858008	0.858001	0.857947	0.858002	0.857946	0.857951	0.857968	0.857788	0.857859	0.857768	0.857947	0.857888	0.857834	0.857911	0.858015	0.857979	0.857822	0.857996	0.857913	0.8579	0.857825	0.857823	0.857676	0.857753	0.857882	0.857864	0.857759	0.857808	0.857916	0.857828	0.857915	0.857889	0.857908	0.857933
	7242.31		0.854558	0.854118	0.853873	0.853886	0.853819	0.85392	0.853773	0.85368	0.853728	0.853876	0.853886	0.853727	0.853909	0.853822	0.853818	0.853758	0.853818	0.853759	0.853766	0.85378	0.853603	0.853667	0.853571	0.853756	0.853697	0.853639	0.853714	0.853824	0.853787	0.853628	0.853807	0.853724	0.853711	0.853642	0.85364	0.853488	0.853566	0.853698	0.853682	0.853572	0.853623	0.853731	0.853644	0.853732	0.85371	0.853731	0.853748
	7244.43		0.850385	0.849938	0.849688	0.849702	0.849631	0.84974	0.84959	0.849499	0.849542	0.849698	0.84971	0.849545	0.849727	0.849642	0.84964	0.849576	0.849641	0.84958	0.849588	0.849598	0.849425	0.849481	0.849381	0.849571	0.849512	0.84945	0.849523	0.849638	0.849601	0.84944	0.849625	0.84954	0.849528	0.849466	0.849464	0.849307	0.849386	0.84952	0.849507	0.849392	0.849446	0.849554	0.849467	0.849556	0.849537	0.84956	0.849569
	7246.54		0.846219	0.845766	0.845513	0.845527	0.845452	0.845568	0.845416	0.845329	0.845366	0.845528	0.845542	0.845373	0.845553	0.845471	0.845472	0.845403	0.845473	0.84541	0.84542	0.845425	0.845257	0.845305	0.8452	0.845394	0.845335	0.845271	0.845341	0.845461	0.845424	0.845261	0.845451	0.845367	0.845355	0.8453	0.845298	0.845136	0.845216	0.845352	0.845342	0.845223	0.845278	0.845386	0.8453	0.84539	0.845375	0.845399	0.8454
	7248.65		0.842063	0.841604	0.841348	0.841363	0.841284	0.841408	0.841254	0.84117	0.841202	0.84137	0.841385	0.841212	0.84139	0.841312	0.841315	0.841241	0.841316	0.841252	0.841263	0.841264	0.841101	0.84114	0.84103	0.841229	0.841171	0.841103	0.84117	0.841295	0.841258	0.841094	0.841289	0.841204	0.841193	0.841146	0.841144	0.840978	0.841059	0.841197	0.841189	0.841066	0.841123	0.84123	0.841145	0.841235	0.841224	0.84125	0.841242
	7250.76		0.837919	0.837454	0.837196	0.837212	0.83713	0.837261	0.837105	0.837025	0.83705	0.837225	0.837242	0.837065	0.837241	0.837166	0.83717	0.837093	0.837173	0.837107	0.83712	0.837116	0.836959	0.836989	0.836875	0.837076	0.837019	0.836948	0.837012	0.837142	0.837105	0.836941	0.83714	0.837055	0.837045	0.837005	0.837004	0.836834	0.836916	0.837055	0.83705	0.836923	0.836981	0.837088	0.837004	0.837095	0.837087	0.837115	0.837098
	7252.88		0.833786	0.833317	0.833057	0.833075	0.832988	0.833127	0.832971	0.832894	0.832913	0.833094	0.833112	0.832932	0.833104	0.833033	0.83304	0.832959	0.833044	0.832977	0.832992	0.832983	0.832831	0.832852	0.832734	0.832937	0.832881	0.832806	0.832867	0.833002	0.832965	0.832801	0.833004	0.83292	0.83291	0.83288	0.832879	0.832705	0.832788	0.832928	0.832926	0.832795	0.832855	0.83296	0.832878	0.832968	0.832965	0.832994	0.832969
	7254.99		0.829665	0.829192	0.828932	0.82895	0.828861	0.829007	0.82885	0.828777	0.82879	0.828976	0.828996	0.828812	0.828981	0.828914	0.828923	0.828839	0.82893	0.828862	0.828877	0.828863	0.828719	0.828728	0.828607	0.828812	0.828756	0.828679	0.828736	0.828875	0.828839	0.828675	0.828882	0.828798	0.82879	0.828769	0.828767	0.828591	0.828675	0.828816	0.828816	0.828683	0.828743	0.828846	0.828766	0.828856	0.828857	0.828888	0.828853
	7257.1		0.825554	0.825079	0.824819	0.824839	0.824746	0.824899	0.824742	0.824674	0.824679	0.824871	0.824893	0.824706	0.824871	0.824808	0.824819	0.824732	0.824828	0.824759	0.824776	0.824757	0.824619	0.824618	0.824493	0.824699	0.824644	0.824563	0.824618	0.82476	0.824725	0.824562	0.824772	0.824689	0.824683	0.824671	0.824669	0.824491	0.824576	0.824717	0.82472	0.824584	0.824645	0.824745	0.824667	0.824757	0.824763	0.824795	0.824751
	7259.21		0.821452	0.820976	0.820717	0.820737	0.820641	0.820802	0.820645	0.820582	0.82058	0.820777	0.8208	0.820611	0.820771	0.820713	0.820726	0.820636	0.820738	0.820669	0.820687	0.820662	0.820532	0.820518	0.82039	0.820596	0.820543	0.820459	0.82051	0.820655	0.820622	0.82046	0.820674	0.820592	0.820586	0.820585	0.820583	0.820403	0.820489	0.820629	0.820636	0.820497	0.820559	0.820656	0.82058	0.820669	0.820679	0.820713	0.82066
	7261.33		0.817357	0.81688	0.816623	0.816645	0.816545	0.816713	0.816557	0.8165	0.81649	0.816692	0.816716	0.816525	0.81668	0.816627	0.816641	0.81655	0.816657	0.816588	0.816607	0.816577	0.816454	0.816428	0.816297	0.816502	0.816451	0.816363	0.816411	0.816559	0.816527	0.816368	0.816584	0.816503	0.816499	0.816508	0.816506	0.816325	0.816412	0.816551	0.816562	0.816421	0.816482	0.816576	0.816503	0.81659	0.816606	0.816641	0.816578
	7263.44		0.813267	0.81279	0.812536	0.812559	0.812457	0.812631	0.812477	0.812425	0.812407	0.812613	0.81264	0.812446	0.812595	0.812548	0.812564	0.812471	0.812584	0.812515	0.812534	0.812499	0.812384	0.812346	0.812212	0.812415	0.812365	0.812275	0.812318	0.812469	0.812439	0.812282	0.8125	0.812421	0.812419	0.81244	0.812437	0.812255	0.812343	0.812481	0.812495	0.812353	0.812414	0.812504	0.812434	0.81252	0.81254	0.812577	0.812503
	7265.55		0.809181	0.808705	0.808455	0.808479	0.808374	0.808556	0.808403	0.808357	0.80833	0.808541	0.808569	0.808374	0.808516	0.808475	0.808492	0.808398	0.808517	0.808449	0.808468	0.808428	0.808321	0.808269	0.808134	0.808334	0.808286	0.808192	0.808232	0.808384	0.808356	0.808203	0.808423	0.808345	0.808345	0.808378	0.808375	0.808193	0.808281	0.808418	0.808436	0.808292	0.808352	0.808438	0.808371	0.808455	0.80848	0.808519	0.808435
	7267.66		0.805098	0.804624	0.804378	0.804404	0.804296	0.804485	0.804335	0.804295	0.804259	0.804474	0.804503	0.804307	0.804443	0.804408	0.804426	0.80433	0.804456	0.804388	0.804408	0.804362	0.804264	0.804198	0.804061	0.804258	0.804211	0.804114	0.80415	0.804304	0.804278	0.804129	0.80435	0.804274	0.804277	0.804322	0.804318	0.804137	0.804226	0.804361	0.804382	0.804237	0.804297	0.804378	0.804314	0.804396	0.804427	0.804467	0.804373
	7269.78		0.801018	0.800548	0.800308	0.800334	0.800223	0.800419	0.800272	0.800239	0.800194	0.800412	0.800443	0.800246	0.800374	0.800346	0.800365	0.800269	0.8004	0.800334	0.800354	0.800302	0.800213	0.800133	0.799994	0.800186	0.800142	0.800041	0.800074	0.800229	0.800206	0.800061	0.800283	0.800209	0.800214	0.800272	0.800267	0.800088	0.800177	0.800309	0.800335	0.800189	0.800248	0.800324	0.800263	0.800343	0.800379	0.800421	0.800316
	7271.89		0.796941	0.796477	0.796242	0.79627	0.796157	0.796359	0.796215	0.796189	0.796134	0.796355	0.796388	0.79619	0.796311	0.796289	0.796309	0.796213	0.796351	0.796286	0.796305	0.796248	0.796168	0.796074	0.795933	0.79612	0.796078	0.795974	0.796003	0.796159	0.796138	0.795999	0.796221	0.796149	0.796157	0.796228	0.796222	0.796045	0.796135	0.796264	0.796293	0.796147	0.796205	0.796275	0.796219	0.796296	0.796337	0.79638	0.796265
	7274		0.792868	0.792411	0.792183	0.792211	0.792096	0.792305	0.792164	0.792146	0.792081	0.792305	0.792339	0.792141	0.792254	0.792239	0.79226	0.792163	0.792308	0.792245	0.792264	0.792201	0.79213	0.792021	0.791879	0.79206	0.792019	0.791913	0.791938	0.792094	0.792076	0.791943	0.792165	0.792095	0.792106	0.79219	0.792184	0.79201	0.7921	0.792225	0.792258	0.792113	0.792168	0.792233	0.79218	0.792255	0.792301	0.792346	0.79222
	7276.11		0.788799	0.78835	0.78813	0.788158	0.788042	0.788257	0.78812	0.78811	0.788034	0.788261	0.788296	0.788099	0.788203	0.788195	0.788217	0.78812	0.788272	0.78821	0.788228	0.78816	0.788098	0.787974	0.787831	0.788005	0.787967	0.787857	0.787879	0.788035	0.78802	0.787893	0.788115	0.788047	0.788061	0.788159	0.788152	0.787981	0.788071	0.788193	0.78823	0.788085	0.788139	0.788196	0.788148	0.78822	0.788272	0.788317	0.788181
	7278.23		0.784734	0.784296	0.784084	0.784113	0.783994	0.784216	0.784083	0.784082	0.783995	0.784223	0.78426	0.784063	0.78416	0.784157	0.78418	0.784084	0.784243	0.784183	0.7842	0.784126	0.784074	0.783934	0.783791	0.783957	0.783921	0.783809	0.783826	0.783981	0.78397	0.78385	0.784071	0.784005	0.784023	0.784135	0.784127	0.78396	0.784051	0.784168	0.78421	0.784065	0.784116	0.784167	0.784123	0.784192	0.784249	0.784296	0.784149
	7280.34		0.780675	0.78025	0.780047	0.780075	0.779955	0.780183	0.780054	0.780062	0.779964	0.780194	0.780232	0.780036	0.780123	0.780128	0.780152	0.780056	0.780222	0.780165	0.78018	0.780101	0.780058	0.779902	0.779758	0.779917	0.779882	0.779767	0.779781	0.779935	0.779928	0.779815	0.780034	0.779971	0.779993	0.78012	0.78011	0.779948	0.780039	0.780151	0.780197	0.780054	0.780102	0.780146	0.780106	0.780172	0.780234	0.780282	0.780124
	7282.45		0.776622	0.776212	0.776018	0.776046	0.775925	0.776159	0.776034	0.776051	0.775942	0.776173	0.776212	0.776017	0.776096	0.776107	0.776132	0.776037	0.77621	0.776155	0.776169	0.776085	0.77605	0.775878	0.775735	0.775884	0.775852	0.775734	0.775745	0.775897	0.775894	0.775789	0.776006	0.775945	0.775972	0.776113	0.776102	0.775945	0.776035	0.776142	0.776193	0.776052	0.776096	0.776133	0.776098	0.77616	0.776228	0.776277	0.776108
	7284.56		0.772577	0.772185	0.772	0.772026	0.771904	0.772144	0.772024	0.772051	0.771931	0.772162	0.772202	0.772009	0.772078	0.772096	0.772122	0.772028	0.772208	0.772156	0.772168	0.772078	0.772053	0.771864	0.771721	0.771861	0.771831	0.771711	0.771718	0.771867	0.771869	0.771773	0.771986	0.771929	0.77196	0.772116	0.772104	0.771953	0.772043	0.772144	0.772199	0.77206	0.772101	0.772129	0.772099	0.772157	0.772231	0.772281	0.772101
	7286.68		0.768539	0.768168	0.767993	0.768018	0.767895	0.768141	0.768026	0.768062	0.76793	0.768162	0.768203	0.768012	0.768072	0.768096	0.768123	0.768029	0.768217	0.768168	0.768178	0.768083	0.768066	0.767861	0.767719	0.767849	0.767819	0.767698	0.767702	0.767848	0.767854	0.767767	0.767977	0.767923	0.767959	0.768129	0.768117	0.767972	0.768061	0.768156	0.768216	0.768079	0.768116	0.768136	0.76811	0.768165	0.768244	0.768295	0.768104
	7288.79		0.764511	0.764165	0.763999	0.764021	0.763899	0.764149	0.764039	0.764086	0.763943	0.764174	0.764216	0.764027	0.764077	0.764109	0.764135	0.764043	0.764238	0.764192	0.7642	0.7641	0.76409	0.763869	0.763728	0.763847	0.76382	0.763696	0.763698	0.76384	0.763851	0.763773	0.76398	0.763928	0.763969	0.764155	0.764141	0.764003	0.764091	0.76418	0.764244	0.764111	0.764143	0.764154	0.764133	0.764184	0.764269	0.76432	0.764119
	7290.9		0.760494	0.760175	0.76002	0.760039	0.759916	0.760172	0.760067	0.760124	0.759969	0.7602	0.760242	0.760056	0.760097	0.760134	0.760162	0.760069	0.760273	0.76023	0.760235	0.760131	0.760128	0.759891	0.759751	0.759859	0.759832	0.759707	0.759706	0.759844	0.759861	0.759793	0.759995	0.759946	0.759993	0.760194	0.760179	0.760048	0.760135	0.760217	0.760286	0.760156	0.760183	0.760185	0.760169	0.760215	0.760306	0.760358	0.760146
	7293.01		0.756489	0.756202	0.756057	0.756071	0.755949	0.75621	0.756109	0.756178	0.756011	0.756241	0.756283	0.756099	0.756131	0.756175	0.756203	0.756111	0.756323	0.756283	0.756285	0.756176	0.75618	0.755927	0.755788	0.755885	0.755859	0.755733	0.75573	0.755862	0.755885	0.755827	0.756024	0.755978	0.756032	0.756247	0.756231	0.756107	0.756194	0.756268	0.756342	0.756216	0.756237	0.75623	0.756218	0.756261	0.756357	0.756409	0.756186
	7295.12		0.752498	0.752246	0.752111	0.75212	0.751998	0.752264	0.752168	0.752249	0.752069	0.752299	0.75234	0.75216	0.752183	0.752232	0.752261	0.752169	0.75239	0.752352	0.752351	0.752239	0.752248	0.751978	0.751841	0.751927	0.751901	0.751774	0.751769	0.751896	0.751925	0.751877	0.752069	0.752026	0.752086	0.752316	0.752299	0.752183	0.752269	0.752335	0.752415	0.752292	0.752308	0.75229	0.752283	0.752321	0.752424	0.752476	0.752242
	7297.24		0.748523	0.748311	0.748185	0.748188	0.748067	0.748338	0.748246	0.748339	0.748147	0.748375	0.748416	0.748239	0.748253	0.748307	0.748337	0.748245	0.748475	0.74844	0.748436	0.748319	0.748333	0.748047	0.747913	0.747987	0.74796	0.747833	0.747826	0.747947	0.747983	0.747945	0.74813	0.748091	0.748159	0.748403	0.748384	0.748278	0.748362	0.74842	0.748505	0.748387	0.748396	0.748368	0.748365	0.748399	0.748508	0.748559	0.748315
	7299.35		0.744565	0.744398	0.744282	0.744276	0.744157	0.744432	0.744345	0.744451	0.744246	0.744472	0.744512	0.74434	0.744344	0.744403	0.744434	0.744341	0.744581	0.744549	0.74454	0.74442	0.744438	0.744137	0.744004	0.744067	0.744039	0.743912	0.743904	0.744017	0.74406	0.744034	0.744212	0.744175	0.744251	0.74451	0.74449	0.744392	0.744475	0.744524	0.744615	0.744501	0.744503	0.744464	0.744466	0.744496	0.744611	0.744662	0.744407
	7301.46		0.740627	0.740509	0.740402	0.740388	0.74027	0.74055	0.740466	0.740585	0.740368	0.740592	0.740631	0.740462	0.740459	0.740521	0.740553	0.740459	0.740708	0.740679	0.740667	0.740544	0.740564	0.740247	0.740116	0.740168	0.740139	0.740012	0.740004	0.740109	0.740159	0.740144	0.740315	0.740281	0.740365	0.740638	0.740617	0.740529	0.74061	0.74065	0.740746	0.740638	0.740632	0.740582	0.740588	0.740614	0.740735	0.740784	0.740519
	7303.57		0.73671	0.736646	0.736547	0.736523	0.736408	0.736691	0.73661	0.736743	0.736514	0.736735	0.736772	0.736608	0.736597	0.736663	0.736695	0.7366	0.73686	0.736833	0.736816	0.73669	0.736712	0.73638	0.736252	0.736292	0.73626	0.736135	0.736126	0.736223	0.736281	0.736276	0.736439	0.736408	0.736502	0.736788	0.736766	0.736687	0.736767	0.736798	0.7369	0.736796	0.736782	0.736722	0.736731	0.736752	0.73688	0.736928	0.736653
	7305.69		0.732813	0.732809	0.732718	0.732681	0.732569	0.732856	0.732778	0.732925	0.732684	0.732902	0.732937	0.732778	0.732759	0.732827	0.732861	0.732764	0.733034	0.733009	0.732988	0.73286	0.732881	0.732534	0.732409	0.732438	0.732404	0.73228	0.732271	0.732358	0.732424	0.732431	0.732586	0.732558	0.732662	0.732961	0.732937	0.732869	0.732946	0.732968	0.733075	0.732978	0.732955	0.732882	0.732896	0.732913	0.733046	0.733093	0.732808
	7307.8		0.728935	0.728997	0.728913	0.728863	0.728753	0.729044	0.728969	0.72913	0.728877	0.729091	0.729125	0.72897	0.728944	0.729015	0.729049	0.72895	0.72923	0.729208	0.729182	0.729052	0.729071	0.72871	0.728588	0.728606	0.728568	0.728446	0.728438	0.728515	0.72859	0.728608	0.728754	0.728728	0.728843	0.729155	0.72913	0.729072	0.729146	0.729159	0.729272	0.72918	0.729149	0.729064	0.729081	0.729093	0.729233	0.729279	0.728983
	7309.91		0.725076	0.725209	0.725131	0.725066	0.72496	0.725253	0.725181	0.725356	0.725091	0.725302	0.725333	0.725184	0.725151	0.725223	0.725259	0.725156	0.725448	0.725427	0.725396	0.725264	0.725281	0.724906	0.724786	0.724794	0.724751	0.724632	0.724625	0.724692	0.724776	0.724805	0.724941	0.724918	0.725044	0.725368	0.725342	0.725295	0.725366	0.72537	0.725489	0.725403	0.725361	0.725265	0.725284	0.725293	0.725439	0.725482	0.725176
	7312.02		0.721233	0.721443	0.72137	0.721288	0.721186	0.721483	0.721411	0.721602	0.721325	0.721533	0.721561	0.721416	0.721377	0.72145	0.721487	0.72138	0.721684	0.721665	0.721628	0.721495	0.721507	0.721119	0.721002	0.721	0.720952	0.720836	0.720831	0.720886	0.720979	0.72102	0.721145	0.721125	0.721263	0.721599	0.721572	0.721535	0.721604	0.721598	0.721723	0.721643	0.721591	0.721482	0.721504	0.721508	0.721661	0.721702	0.721386
	7314.14		0.717404	0.717698	0.717629	0.717528	0.71743	0.71773	0.717659	0.717866	0.717577	0.717781	0.717805	0.717667	0.717622	0.717694	0.717733	0.717621	0.717937	0.717919	0.717877	0.717743	0.717749	0.717348	0.717234	0.717223	0.717168	0.717055	0.717054	0.717096	0.717199	0.717251	0.717366	0.717348	0.717499	0.717846	0.717818	0.717792	0.717858	0.717841	0.717973	0.7179	0.717837	0.717715	0.717739	0.717739	0.717899	0.717937	0.717611
	7316.25		0.713589	0.713972	0.713906	0.713784	0.713691	0.713994	0.713923	0.714146	0.713846	0.714045	0.714066	0.713933	0.713883	0.713954	0.713995	0.713877	0.714206	0.714189	0.714141	0.714006	0.714004	0.713591	0.71348	0.71346	0.713399	0.71329	0.713291	0.713321	0.713434	0.713497	0.7136	0.713586	0.713749	0.714108	0.714078	0.714063	0.714126	0.714099	0.714237	0.714171	0.714097	0.713961	0.713988	0.713984	0.71415	0.714185	0.71385
	7318.36		0.709785	0.710264	0.7102	0.710056	0.709968	0.710273	0.710202	0.710442	0.71013	0.710325	0.710342	0.710214	0.71016	0.710229	0.710272	0.710147	0.710489	0.710473	0.710418	0.710284	0.710272	0.709847	0.70974	0.709712	0.709642	0.709538	0.709543	0.709559	0.709683	0.709757	0.709848	0.709836	0.710014	0.710382	0.710352	0.710348	0.710407	0.71037	0.710514	0.710455	0.710369	0.71022	0.710248	0.710241	0.710414	0.710444	0.7101
	7320.47		0.705993	0.706575	0.706511	0.706342	0.70626	0.706567	0.706495	0.706752	0.706429	0.70662	0.706632	0.70651	0.706452	0.706519	0.706563	0.706431	0.706786	0.706771	0.706709	0.706576	0.706552	0.706116	0.706012	0.705976	0.705897	0.705799	0.705808	0.70581	0.705945	0.70603	0.706109	0.706099	0.706292	0.70667	0.706638	0.706646	0.706701	0.706654	0.706804	0.706752	0.706654	0.706492	0.70652	0.706509	0.706689	0.706716	0.706362
	7322.59		0.702212	0.702902	0.702838	0.702643	0.702567	0.702876	0.702802	0.703076	0.702743	0.702928	0.702935	0.70282	0.702759	0.702822	0.702869	0.702728	0.703097	0.703081	0.703013	0.702881	0.702843	0.702397	0.702297	0.702254	0.702165	0.702073	0.702087	0.702073	0.70222	0.702315	0.702382	0.702374	0.702582	0.702969	0.702937	0.702956	0.703007	0.702949	0.703106	0.703062	0.70295	0.702774	0.702803	0.702789	0.702976	0.702998	0.702636
	7324.7		0.698443	0.699248	0.699182	0.698958	0.698888	0.699199	0.699122	0.699415	0.699071	0.699252	0.699253	0.699144	0.69908	0.699139	0.699188	0.699038	0.699421	0.699405	0.699331	0.699199	0.699146	0.698691	0.698594	0.698545	0.698445	0.698359	0.698379	0.698349	0.698508	0.698614	0.698667	0.698661	0.698886	0.699281	0.699248	0.699278	0.699325	0.699257	0.69942	0.699384	0.699258	0.699069	0.699098	0.69908	0.699274	0.699291	0.69892
	7326.81		0.694686	0.695612	0.695543	0.695289	0.695225	0.695538	0.695458	0.695769	0.695415	0.69559	0.695586	0.695483	0.695418	0.69547	0.695522	0.695362	0.69576	0.695743	0.695661	0.695532	0.695462	0.694997	0.694903	0.694849	0.694737	0.694659	0.694685	0.694639	0.69481	0.694926	0.694965	0.694962	0.695203	0.695606	0.695572	0.695613	0.695656	0.695577	0.695747	0.695719	0.695579	0.695375	0.695404	0.695383	0.695584	0.695597	0.695217
	7328.92		0.690943	0.691996	0.691922	0.691636	0.691579	0.691894	0.691809	0.692138	0.691774	0.691945	0.691934	0.691837	0.691772	0.691818	0.691872	0.691701	0.692113	0.692096	0.692007	0.691879	0.69179	0.691317	0.691227	0.691169	0.691043	0.690973	0.691005	0.690943	0.691126	0.691252	0.691278	0.691276	0.691535	0.691945	0.69191	0.691963	0.692001	0.691911	0.692088	0.692068	0.691913	0.691695	0.691723	0.691699	0.691907	0.691914	0.691526
	7331.04		0.687213	0.6884	0.68832	0.687999	0.68795	0.688266	0.688176	0.688525	0.688151	0.688317	0.6883	0.688209	0.688143	0.688182	0.688239	0.688055	0.688483	0.688464	0.688368	0.688242	0.688132	0.687651	0.687565	0.687504	0.687364	0.687303	0.687342	0.687262	0.687458	0.687593	0.687605	0.687605	0.687883	0.688298	0.688263	0.688327	0.68836	0.68826	0.688444	0.688431	0.688262	0.68803	0.688056	0.688029	0.688245	0.688246	0.68785
	7333.15		0.6835	0.684826	0.684738	0.684382	0.68434	0.684658	0.684562	0.68493	0.684547	0.684707	0.684683	0.684599	0.684533	0.684563	0.684624	0.684427	0.68487	0.684849	0.684746	0.684623	0.68449	0.684002	0.683919	0.683856	0.683701	0.683649	0.683696	0.683598	0.683808	0.683952	0.683949	0.683951	0.684248	0.684669	0.684632	0.684707	0.684736	0.684625	0.684816	0.684812	0.684627	0.68438	0.684405	0.684375	0.684598	0.684593	0.684189
	7335.26		0.679805	0.681276	0.681179	0.680785	0.680751	0.68107	0.680967	0.681355	0.680963	0.681118	0.681086	0.681009	0.680944	0.680965	0.68103	0.680817	0.681277	0.681254	0.681143	0.681023	0.680866	0.680372	0.680292	0.680227	0.680057	0.680014	0.680069	0.679953	0.680177	0.680329	0.680312	0.680315	0.680632	0.681057	0.68102	0.681106	0.681129	0.681008	0.681206	0.68121	0.68101	0.680748	0.680771	0.680739	0.680969	0.680958	0.680545
	7337.37		0.67613	0.677752	0.677644	0.67721	0.677185	0.677504	0.677394	0.677802	0.677402	0.677551	0.677512	0.677441	0.677378	0.677389	0.677457	0.67723	0.677705	0.67768	0.677561	0.677445	0.677261	0.676761	0.676685	0.67662	0.676433	0.6764	0.676464	0.676329	0.676567	0.676728	0.676695	0.676699	0.677037	0.677466	0.677428	0.677525	0.677543	0.677412	0.677617	0.677629	0.677412	0.677136	0.677156	0.677122	0.67736	0.677342	0.676921
	7339.49		0.672479	0.674256	0.674136	0.67366	0.673644	0.673964	0.673846	0.674274	0.673865	0.67401	0.673963	0.673898	0.673838	0.673838	0.673909	0.673665	0.674158	0.674129	0.674002	0.67389	0.673679	0.673174	0.673101	0.673036	0.672831	0.67281	0.672883	0.672728	0.672981	0.67315	0.673102	0.673107	0.673466	0.673899	0.67386	0.673967	0.673979	0.673839	0.674051	0.674071	0.673838	0.673547	0.673563	0.673528	0.673773	0.673748	0.67332
	7341.6		0.668853	0.670791	0.670657	0.670139	0.670131	0.670452	0.670325	0.670773	0.670357	0.670496	0.670441	0.670382	0.670326	0.670313	0.670389	0.670128	0.670637	0.670605	0.67047	0.670363	0.670121	0.669612	0.669542	0.669479	0.669256	0.669245	0.669329	0.669154	0.669422	0.669598	0.669534	0.669541	0.669921	0.670357	0.670317	0.670435	0.670442	0.670291	0.67051	0.670539	0.670289	0.669983	0.669996	0.669959	0.670212	0.670179	0.669743
	7343.71		0.665256	0.667359	0.66721	0.666647	0.666649	0.666971	0.666834	0.667303	0.666879	0.667013	0.666949	0.666897	0.666844	0.666819	0.666899	0.66662	0.667146	0.66711	0.666968	0.666864	0.666592	0.666079	0.666012	0.665952	0.665709	0.665711	0.665804	0.66561	0.665892	0.666075	0.665996	0.666004	0.666406	0.666844	0.666804	0.666932	0.666932	0.666772	0.666998	0.667035	0.666768	0.666448	0.666456	0.666418	0.666679	0.666639	0.666195
	7345.82		0.661691	0.663963	0.663799	0.66319	0.663201	0.663524	0.663376	0.663866	0.663435	0.663563	0.663491	0.663445	0.663397	0.663358	0.663442	0.663144	0.663687	0.663647	0.663498	0.663399	0.663094	0.662577	0.662514	0.662458	0.662195	0.662208	0.662312	0.662098	0.662396	0.662585	0.662491	0.662499	0.662923	0.663363	0.663323	0.66346	0.663455	0.663284	0.663518	0.663564	0.663279	0.662944	0.662948	0.662908	0.663177	0.663129	0.662678
	7347.94		0.658162	0.660608	0.660426	0.65977	0.65979	0.660114	0.659955	0.660465	0.660028	0.660151	0.660069	0.66003	0.659987	0.659934	0.660022	0.659705	0.660265	0.660221	0.660063	0.659969	0.659631	0.659111	0.659051	0.658999	0.658716	0.658742	0.658857	0.658622	0.658935	0.659131	0.659021	0.65903	0.659477	0.659918	0.659877	0.660023	0.660012	0.659832	0.660074	0.660128	0.659825	0.659476	0.659475	0.659434	0.659711	0.659655	0.659196
	7350.05		0.654672	0.657294	0.657094	0.65639	0.656419	0.656745	0.656573	0.657105	0.656661	0.656779	0.656688	0.656654	0.656617	0.65655	0.656642	0.656304	0.656882	0.656833	0.656668	0.656579	0.656206	0.655684	0.655626	0.65558	0.655276	0.655314	0.655441	0.655185	0.655514	0.655716	0.65559	0.6556	0.65607	0.656511	0.656469	0.656625	0.656608	0.656419	0.656668	0.65673	0.656409	0.656045	0.656039	0.655998	0.656282	0.656218	0.655753
	7352.16		0.651225	0.654027	0.653807	0.653053	0.653092	0.653418	0.653235	0.653787	0.653338	0.65345	0.653349	0.653322	0.65329	0.653208	0.653305	0.652946	0.653542	0.653487	0.653315	0.653231	0.652822	0.652298	0.652243	0.652204	0.651877	0.651929	0.652068	0.651791	0.652136	0.652343	0.652201	0.652212	0.652705	0.653146	0.653104	0.653269	0.653245	0.653047	0.653303	0.653374	0.653035	0.652657	0.652645	0.652603	0.652896	0.652823	0.65235
	7354.27		0.647823	0.650806	0.650566	0.649762	0.649811	0.650138	0.649941	0.650514	0.65006	0.650167	0.650057	0.650035	0.65001	0.649912	0.650014	0.649633	0.650247	0.650187	0.650006	0.649929	0.649482	0.648957	0.648905	0.648873	0.648524	0.64859	0.64874	0.648442	0.648803	0.649015	0.648857	0.648868	0.649386	0.649826	0.649783	0.649957	0.649927	0.64972	0.649984	0.650063	0.649706	0.649313	0.649295	0.649253	0.649553	0.649472	0.648992
	7356.39		0.644469	0.647636	0.647375	0.64652	0.646579	0.646906	0.646696	0.64729	0.64683	0.646932	0.646812	0.646796	0.646778	0.646663	0.64677	0.646368	0.646999	0.646933	0.646746	0.646673	0.646189	0.645663	0.645613	0.64559	0.645218	0.645297	0.64546	0.645141	0.645518	0.645734	0.645561	0.645573	0.646114	0.646553	0.64651	0.646692	0.646655	0.64644	0.646711	0.646798	0.646423	0.646016	0.645992	0.645949	0.646258	0.646168	0.645681
	7358.5		0.641165	0.644517	0.644234	0.643327	0.643396	0.643724	0.6435	0.644114	0.64365	0.643747	0.643617	0.643607	0.643596	0.643465	0.643577	0.643152	0.643801	0.643729	0.643534	0.643467	0.642944	0.642419	0.642371	0.642356	0.641961	0.642055	0.642229	0.64189	0.642283	0.642503	0.642314	0.642326	0.642892	0.643329	0.643286	0.643476	0.643433	0.64321	0.643488	0.643583	0.643189	0.642768	0.642738	0.642695	0.643011	0.642913	0.642419
	7360.61		0.637913	0.641451	0.641144	0.640186	0.640265	0.640594	0.640356	0.64099	0.640521	0.640613	0.640473	0.640469	0.640466	0.640317	0.640434	0.639986	0.640653	0.640575	0.640373	0.640312	0.63975	0.639225	0.639179	0.639173	0.638755	0.638863	0.63905	0.63869	0.639099	0.639323	0.639119	0.639131	0.63972	0.640156	0.640112	0.64031	0.64026	0.640029	0.640315	0.640418	0.640006	0.63957	0.639534	0.639491	0.639815	0.639708	0.639207
	7362.72		0.634713	0.638437	0.638107	0.637097	0.637186	0.637515	0.637263	0.637918	0.637444	0.637532	0.637381	0.637383	0.637387	0.637221	0.637343	0.636873	0.637557	0.637472	0.637263	0.637209	0.636607	0.636082	0.636039	0.636043	0.635601	0.635723	0.635923	0.635542	0.635967	0.636194	0.635975	0.635987	0.636601	0.637034	0.63699	0.637195	0.637139	0.6369	0.637194	0.637304	0.636874	0.636424	0.636381	0.636338	0.636671	0.636554	0.636047
	7364.84		0.631567	0.635476	0.635123	0.63406	0.634159	0.63449	0.634222	0.634897	0.63442	0.634502	0.634341	0.634349	0.634361	0.634178	0.634305	0.633811	0.634512	0.634421	0.634206	0.634157	0.633516	0.632992	0.63295	0.632965	0.632499	0.632636	0.632848	0.632447	0.632888	0.633118	0.632883	0.632896	0.633534	0.633964	0.63392	0.634132	0.634069	0.633823	0.634124	0.634242	0.633793	0.63333	0.63328	0.633238	0.633578	0.633453	0.632939
	7366.95		0.628474	0.632568	0.632191	0.631076	0.631185	0.631516	0.631234	0.631928	0.631447	0.631525	0.631354	0.631367	0.631387	0.631186	0.631318	0.630801	0.63152	0.631423	0.6312	0.631158	0.630477	0.629953	0.629914	0.629939	0.62945	0.629601	0.629826	0.629404	0.629861	0.630094	0.629844	0.629857	0.630519	0.630946	0.630902	0.631121	0.631052	0.630798	0.631106	0.631231	0.630765	0.630289	0.630231	0.630189	0.630537	0.630404	0.629883
	7369.06		0.625435	0.629712	0.629311	0.628145	0.628263	0.628595	0.628298	0.629011	0.628527	0.6286	0.628419	0.628437	0.628466	0.628247	0.628384	0.627844	0.62858	0.628476	0.628247	0.628211	0.62749	0.626968	0.62693	0.626967	0.626454	0.62662	0.626857	0.626415	0.626888	0.627123	0.626859	0.626871	0.627557	0.627981	0.627936	0.628162	0.628087	0.627826	0.628141	0.628274	0.627789	0.6273	0.627235	0.627194	0.627549	0.627407	0.62688
	7371.17		0.62245	0.626908	0.626483	0.625266	0.625394	0.625727	0.625414	0.626147	0.625659	0.625727	0.625536	0.62556	0.625597	0.62536	0.625502	0.62494	0.625692	0.625581	0.625346	0.625316	0.624556	0.624036	0.624	0.624047	0.623511	0.623691	0.623941	0.623479	0.623967	0.624205	0.623926	0.623939	0.624647	0.625068	0.625023	0.625256	0.625173	0.624906	0.625229	0.625368	0.624866	0.624364	0.624292	0.624251	0.624614	0.624463	0.623929
	7373.29		0.61952	0.624156	0.623707	0.622439	0.622577	0.622911	0.622583	0.623334	0.622844	0.622907	0.622705	0.622734	0.62278	0.622526	0.622673	0.622087	0.622856	0.622738	0.622497	0.622473	0.621675	0.621156	0.621122	0.621181	0.620621	0.620816	0.621078	0.620597	0.6211	0.621339	0.621046	0.621059	0.621791	0.622208	0.622163	0.622401	0.622313	0.622038	0.622369	0.622515	0.621996	0.621481	0.621401	0.621361	0.621731	0.621572	0.621032
	7375.4		0.616644	0.621455	0.620983	0.619665	0.619813	0.620147	0.619804	0.620573	0.62008	0.620139	0.619927	0.619961	0.620015	0.619743	0.619895	0.619288	0.620073	0.619948	0.619701	0.619683	0.618847	0.61833	0.618297	0.618367	0.617785	0.617994	0.618268	0.617768	0.618285	0.618527	0.61822	0.618233	0.618987	0.619401	0.619356	0.619599	0.619505	0.619224	0.619562	0.619714	0.619178	0.61865	0.618564	0.618524	0.618902	0.618734	0.618188
	7377.51		0.613824	0.618805	0.61831	0.616943	0.6171	0.617436	0.617077	0.617864	0.617368	0.617422	0.6172	0.61724	0.617301	0.617013	0.61717	0.61654	0.617341	0.61721	0.616957	0.616946	0.616071	0.615557	0.615526	0.615607	0.615003	0.615225	0.615511	0.614993	0.615524	0.615768	0.615447	0.61546	0.616236	0.616646	0.616601	0.61685	0.616749	0.616462	0.616807	0.616966	0.616413	0.615874	0.615779	0.61574	0.616125	0.615949	0.615397
	7379.62		0.611058	0.616206	0.615687	0.614273	0.61444	0.614776	0.614403	0.615206	0.614708	0.614758	0.614526	0.61457	0.61464	0.614334	0.614496	0.613845	0.614661	0.614523	0.614265	0.61426	0.613349	0.612838	0.612807	0.6129	0.612274	0.612509	0.612807	0.612271	0.612816	0.613061	0.612727	0.61274	0.613538	0.613943	0.613899	0.614153	0.614046	0.613753	0.614105	0.61427	0.613701	0.61315	0.613048	0.61301	0.613402	0.613217	0.61266
	7381.73		0.608348	0.613656	0.613115	0.611656	0.611831	0.612168	0.61178	0.612599	0.612099	0.612144	0.611902	0.611952	0.61203	0.611707	0.611874	0.611202	0.612033	0.611888	0.611625	0.611626	0.61068	0.610171	0.610142	0.610246	0.609598	0.609847	0.610157	0.609603	0.610161	0.610408	0.610061	0.610074	0.610892	0.611294	0.611249	0.611508	0.611395	0.611097	0.611456	0.611626	0.611041	0.610479	0.61037	0.610332	0.610731	0.610539	0.609976
	7383.85		0.605692	0.611155	0.610594	0.609089	0.609273	0.609611	0.609209	0.610043	0.609541	0.609582	0.609331	0.609385	0.60947	0.609132	0.609303	0.608611	0.609456	0.609305	0.609037	0.609045	0.608064	0.607558	0.607529	0.607644	0.606976	0.607238	0.607558	0.606988	0.607559	0.607807	0.607447	0.60746	0.608299	0.608696	0.608652	0.608915	0.608797	0.608493	0.608859	0.609035	0.608435	0.607861	0.607745	0.607708	0.608114	0.607914	0.607345
	7385.96		0.603092	0.608704	0.608121	0.606574	0.606766	0.607105	0.606689	0.607538	0.607034	0.607071	0.60681	0.606869	0.606962	0.606608	0.606783	0.606072	0.606931	0.606773	0.606501	0.606514	0.6055	0.604998	0.60497	0.605096	0.604408	0.604682	0.605013	0.604426	0.60501	0.605259	0.604887	0.6049	0.605758	0.606151	0.606107	0.606375	0.60625	0.605941	0.606315	0.606495	0.60588	0.605297	0.605173	0.605136	0.605549	0.605341	0.604767
	7388.07		0.600546	0.6063	0.605698	0.60411	0.60431	0.60465	0.60422	0.605083	0.604578	0.60461	0.604339	0.604403	0.604504	0.604134	0.604314	0.603584	0.604456	0.604292	0.604016	0.604036	0.60299	0.602491	0.602464	0.602599	0.601892	0.602178	0.60252	0.601918	0.602513	0.602763	0.602379	0.602393	0.60327	0.603658	0.603614	0.603886	0.603756	0.603442	0.603822	0.604007	0.603378	0.602785	0.602654	0.602618	0.603036	0.602822	0.602242
	7390.18		0.598056	0.603945	0.603324	0.601696	0.601905	0.602246	0.601801	0.602678	0.602171	0.602199	0.601919	0.601988	0.602095	0.601711	0.601895	0.601148	0.602032	0.601861	0.601582	0.601608	0.600532	0.600036	0.60001	0.600155	0.59943	0.599727	0.600079	0.599463	0.600068	0.600319	0.599924	0.599938	0.600833	0.601217	0.601173	0.601448	0.601313	0.600994	0.601382	0.601571	0.600928	0.600325	0.600187	0.600152	0.600576	0.600355	0.59977
	7392.3		0.59562	0.601636	0.600997	0.599333	0.599549	0.599891	0.599434	0.600322	0.599814	0.599837	0.599549	0.599623	0.599736	0.599338	0.599526	0.598762	0.599658	0.599481	0.599199	0.59923	0.598126	0.597634	0.597608	0.597763	0.597021	0.597329	0.59769	0.59706	0.597676	0.597927	0.597522	0.597536	0.598447	0.598827	0.598784	0.599062	0.598921	0.598598	0.598992	0.599185	0.59853	0.597918	0.597773	0.597738	0.598168	0.59794	0.597351
	7394.41		0.593238	0.599374	0.598718	0.597019	0.597242	0.597586	0.597115	0.598015	0.597506	0.597525	0.597228	0.597306	0.597426	0.597014	0.597207	0.596427	0.597334	0.597151	0.596866	0.596903	0.595772	0.595284	0.595258	0.595423	0.594664	0.594982	0.595352	0.594709	0.595334	0.595586	0.595171	0.595185	0.596112	0.596488	0.596445	0.596726	0.59658	0.596253	0.596654	0.596851	0.596183	0.595563	0.595411	0.595376	0.595812	0.595578	0.594984
	7396.52		0.590911	0.597157	0.596486	0.594755	0.594985	0.595329	0.594847	0.595756	0.595247	0.595261	0.594956	0.595039	0.595165	0.59474	0.594936	0.594141	0.595058	0.59487	0.594583	0.594626	0.59347	0.592986	0.59296	0.593133	0.592359	0.592687	0.593066	0.59241	0.593044	0.593297	0.592872	0.592886	0.593828	0.594199	0.594158	0.594441	0.59429	0.593959	0.594367	0.594566	0.593887	0.593259	0.593101	0.593066	0.593507	0.593267	0.592668
	7398.63		0.588637	0.594985	0.5943	0.592539	0.592775	0.593121	0.592627	0.593546	0.593036	0.593045	0.592733	0.59282	0.592951	0.592514	0.592713	0.591905	0.592832	0.592638	0.592349	0.592397	0.591218	0.590739	0.590713	0.590894	0.590106	0.590443	0.590829	0.590163	0.590805	0.591058	0.590624	0.590639	0.591595	0.591961	0.59192	0.592205	0.59205	0.591715	0.592129	0.592332	0.591642	0.591006	0.590842	0.590807	0.591253	0.591008	0.590404
	7400.75		0.586417	0.592858	0.59216	0.590371	0.590614	0.590961	0.590455	0.591382	0.590872	0.590877	0.590557	0.590648	0.590784	0.590335	0.590539	0.589718	0.590654	0.590455	0.590164	0.590218	0.589018	0.588543	0.588517	0.588705	0.587904	0.58825	0.588643	0.587966	0.588615	0.588869	0.588427	0.588442	0.58941	0.589772	0.589732	0.590019	0.589859	0.589521	0.589942	0.590146	0.589447	0.588804	0.588634	0.588599	0.58905	0.588799	0.588192
	7402.86		0.584249	0.590774	0.590065	0.588251	0.5885	0.588848	0.588331	0.589266	0.588755	0.588756	0.588428	0.588523	0.588664	0.588205	0.588411	0.587579	0.588523	0.588319	0.588027	0.588086	0.586867	0.586397	0.586371	0.586565	0.585752	0.586106	0.586506	0.58582	0.586475	0.58673	0.586279	0.586295	0.587275	0.587633	0.587594	0.587882	0.587718	0.587377	0.587803	0.58801	0.587301	0.586652	0.586476	0.586441	0.586896	0.586641	0.586029
	7404.97		0.582134	0.588732	0.588014	0.586178	0.586431	0.586781	0.586254	0.587195	0.586684	0.58668	0.586345	0.586445	0.58659	0.58612	0.58633	0.585488	0.586439	0.58623	0.585937	0.586002	0.584766	0.584301	0.584274	0.584475	0.583651	0.584012	0.584418	0.583724	0.584384	0.584639	0.584181	0.584197	0.585188	0.585541	0.585503	0.585792	0.585624	0.585281	0.585713	0.585921	0.585204	0.58455	0.584368	0.584333	0.584792	0.584532	0.583917
	7407.08		0.58007	0.586733	0.586006	0.58415	0.584409	0.58476	0.584223	0.585169	0.584659	0.58465	0.584308	0.584412	0.584561	0.584082	0.584294	0.583444	0.584401	0.584188	0.583895	0.583965	0.582714	0.582253	0.582226	0.582432	0.581599	0.581966	0.582378	0.581676	0.582341	0.582597	0.582132	0.582149	0.583149	0.583498	0.583461	0.58375	0.583578	0.583232	0.583671	0.58388	0.583156	0.582496	0.582308	0.582273	0.582736	0.582472	0.581853
	7409.2		0.578057	0.584775	0.584041	0.582168	0.582432	0.582783	0.582238	0.583187	0.582678	0.582664	0.582316	0.582424	0.582576	0.582089	0.582303	0.581446	0.582408	0.582191	0.581898	0.581973	0.58071	0.580254	0.580226	0.580437	0.579595	0.579968	0.580385	0.579677	0.580346	0.580602	0.580131	0.580148	0.581156	0.581501	0.581465	0.581755	0.581579	0.581231	0.581676	0.581885	0.581154	0.58049	0.580297	0.580262	0.580727	0.58046	0.579838
	7411.31		0.576094	0.582857	0.582117	0.580231	0.580498	0.580851	0.580297	0.581249	0.58074	0.580722	0.580368	0.58048	0.580634	0.58014	0.580357	0.579493	0.58046	0.580239	0.579946	0.580026	0.578753	0.578302	0.578274	0.578488	0.577639	0.578017	0.578439	0.577725	0.578397	0.578653	0.578176	0.578195	0.57921	0.579551	0.579516	0.579806	0.579626	0.579276	0.579726	0.579936	0.579199	0.578531	0.578334	0.578297	0.578766	0.578495	0.577871
	7413.42		0.57418	0.580978	0.580235	0.578337	0.578608	0.578962	0.5784	0.579354	0.578846	0.578823	0.578463	0.578579	0.578735	0.578234	0.578453	0.577585	0.578555	0.578331	0.578039	0.578124	0.576842	0.576396	0.576367	0.576584	0.57573	0.576112	0.576538	0.57582	0.576493	0.57675	0.576269	0.576287	0.577308	0.577645	0.577611	0.577901	0.577718	0.577367	0.577822	0.578032	0.57729	0.576619	0.576417	0.576379	0.576851	0.576577	0.57595
	7415.53		0.572314	0.579138	0.578392	0.576485	0.57676	0.577115	0.576546	0.577501	0.576993	0.576966	0.576601	0.57672	0.576878	0.576371	0.576592	0.57572	0.576693	0.576466	0.576175	0.576265	0.574977	0.574536	0.574506	0.574726	0.573866	0.574252	0.574681	0.57396	0.574635	0.574892	0.574406	0.574425	0.575451	0.575784	0.575752	0.57604	0.575855	0.575502	0.575962	0.576172	0.575425	0.574752	0.574545	0.574507	0.574981	0.574705	0.574075
	7417.65		0.570495	0.577336	0.576588	0.574676	0.574954	0.575309	0.574734	0.575688	0.575181	0.575149	0.574779	0.574903	0.575061	0.574549	0.574772	0.573898	0.574873	0.574643	0.574354	0.574448	0.573156	0.572721	0.572689	0.572911	0.572048	0.572437	0.572868	0.572144	0.57282	0.573077	0.572588	0.572608	0.573637	0.573966	0.573935	0.574223	0.574034	0.57368	0.574146	0.574354	0.573605	0.572929	0.572718	0.572679	0.573155	0.572877	0.572245
	7419.76		0.568723	0.57557	0.574823	0.572907	0.573188	0.573544	0.572962	0.573915	0.573409	0.573373	0.572999	0.573125	0.573284	0.572768	0.572992	0.572118	0.573094	0.572861	0.572574	0.572672	0.571378	0.570948	0.570916	0.571138	0.570273	0.570664	0.571098	0.570372	0.571047	0.571305	0.570812	0.570834	0.571865	0.57219	0.572161	0.572447	0.572256	0.571901	0.572371	0.572579	0.571826	0.571149	0.570935	0.570895	0.571372	0.571092	0.570459
	7421.87		0.566995	0.573839	0.573094	0.571178	0.571461	0.571818	0.571231	0.572181	0.571676	0.571636	0.571257	0.571387	0.571545	0.571026	0.571252	0.570378	0.571354	0.571118	0.570834	0.570936	0.569642	0.569218	0.569184	0.569407	0.56854	0.568933	0.569368	0.568642	0.569317	0.569574	0.569079	0.569101	0.570134	0.570456	0.570427	0.570712	0.570519	0.570163	0.570638	0.570844	0.57009	0.569412	0.569194	0.569153	0.569631	0.56935	0.568715
	7423.98		0.565311	0.572144	0.571402	0.569487	0.569772	0.570129	0.569538	0.570485	0.569981	0.569936	0.569553	0.569686	0.569844	0.569323	0.569549	0.568677	0.569652	0.569415	0.569133	0.569239	0.567947	0.567529	0.567494	0.567716	0.566849	0.567243	0.567679	0.566954	0.567626	0.567884	0.567387	0.56741	0.568443	0.568761	0.568734	0.569016	0.568821	0.568466	0.568944	0.569148	0.568393	0.567715	0.567494	0.567452	0.56793	0.567649	0.567013
	7426.1		0.563669	0.570482	0.569744	0.567834	0.56812	0.568478	0.567882	0.568825	0.568323	0.568273	0.567887	0.568023	0.568179	0.567657	0.567884	0.567015	0.567988	0.567749	0.56747	0.56758	0.566293	0.565879	0.565843	0.566064	0.565198	0.565592	0.566029	0.565305	0.565975	0.566233	0.565735	0.565758	0.56679	0.567105	0.567079	0.567359	0.567162	0.566807	0.56729	0.567491	0.566736	0.566058	0.565834	0.565791	0.566269	0.565988	0.56535
	7428.21		0.562068	0.568852	0.56812	0.566217	0.566505	0.566863	0.566263	0.5672	0.566699	0.566645	0.566257	0.566395	0.56655	0.566026	0.566255	0.565389	0.566361	0.56612	0.565844	0.565958	0.564676	0.564268	0.56423	0.56445	0.563586	0.56398	0.564416	0.563694	0.564361	0.564619	0.564121	0.564145	0.565175	0.565486	0.565462	0.565739	0.565541	0.565186	0.565672	0.565871	0.565117	0.56444	0.564213	0.564168	0.564647	0.564366	0.563727
	7430.32		0.560507	0.567254	0.56653	0.564636	0.564924	0.565282	0.564679	0.56561	0.565111	0.565052	0.564661	0.564802	0.564954	0.564431	0.56466	0.563799	0.564768	0.564526	0.564254	0.564371	0.563097	0.562695	0.562655	0.562872	0.562011	0.562404	0.56284	0.562121	0.562784	0.563042	0.562544	0.562569	0.563597	0.563904	0.563881	0.564156	0.563956	0.563601	0.564091	0.564287	0.563534	0.562858	0.562629	0.562583	0.563061	0.56278	0.562141
	7432.43		0.558985	0.565687	0.56497	0.563088	0.563376	0.563734	0.563129	0.564053	0.563555	0.563493	0.563099	0.563242	0.563392	0.562869	0.563099	0.562244	0.563209	0.562966	0.562698	0.562818	0.561553	0.561156	0.561115	0.561329	0.560472	0.560864	0.561299	0.560584	0.561243	0.561501	0.561003	0.561029	0.562053	0.562356	0.562335	0.562606	0.562405	0.562052	0.562544	0.562738	0.561987	0.561313	0.561082	0.561034	0.561512	0.561231	0.560592
	7434.55		0.557499	0.56415	0.563442	0.561573	0.561862	0.562219	0.561612	0.562527	0.562031	0.561965	0.561569	0.561714	0.561861	0.56134	0.561569	0.560722	0.561682	0.561439	0.561175	0.561298	0.560044	0.559653	0.559609	0.559821	0.558968	0.559358	0.559792	0.559081	0.559735	0.559993	0.559497	0.559523	0.560542	0.560842	0.560823	0.561091	0.560889	0.560536	0.561031	0.561222	0.560473	0.559802	0.559569	0.55952	0.559996	0.559717	0.559078
	7436.66		0.556049	0.56264	0.561943	0.560089	0.560378	0.560735	0.560126	0.561033	0.560538	0.560468	0.560071	0.560217	0.56036	0.559842	0.560071	0.559232	0.560187	0.559943	0.559684	0.55981	0.558568	0.558182	0.558137	0.558344	0.557497	0.557885	0.558317	0.557612	0.55826	0.558518	0.558024	0.55805	0.559064	0.559361	0.559343	0.559607	0.559404	0.559053	0.55955	0.559738	0.558992	0.558324	0.55809	0.558039	0.558514	0.558236	0.557597
	7438.77		0.554632	0.561159	0.560472	0.558636	0.558924	0.55928	0.55867	0.559568	0.559075	0.559	0.558602	0.55875	0.558889	0.558374	0.558603	0.557773	0.558722	0.558478	0.558223	0.558352	0.557124	0.556743	0.556696	0.556899	0.556058	0.556443	0.556873	0.556174	0.556817	0.557075	0.556583	0.556609	0.557617	0.557911	0.557894	0.558154	0.557951	0.557601	0.558101	0.558284	0.557543	0.556878	0.556643	0.55659	0.557063	0.556787	0.556149
	7440.88		0.553249	0.559703	0.559029	0.557212	0.5575	0.557854	0.557243	0.558131	0.55764	0.557561	0.557162	0.557312	0.557446	0.556935	0.557164	0.556343	0.557286	0.557042	0.556792	0.556923	0.55571	0.555335	0.555285	0.555484	0.55465	0.555031	0.555458	0.554767	0.555403	0.555661	0.555172	0.555199	0.5562	0.55649	0.556474	0.55673	0.556527	0.556179	0.55668	0.55686	0.556123	0.555463	0.555226	0.555171	0.555643	0.555369	0.554732
	7443		0.551896	0.558273	0.557612	0.555815	0.556102	0.556455	0.555844	0.556721	0.556232	0.55615	0.55575	0.5559	0.55603	0.555523	0.555752	0.554942	0.555878	0.555634	0.555388	0.555522	0.554325	0.553955	0.553904	0.554097	0.553271	0.553648	0.554072	0.553388	0.554018	0.554276	0.55379	0.553817	0.554811	0.555097	0.555083	0.555335	0.555131	0.554786	0.555288	0.555464	0.554733	0.554076	0.553839	0.553783	0.554251	0.55398	0.553344
	7445.11		0.550573	0.556868	0.55622	0.554445	0.554732	0.555083	0.554472	0.555337	0.55485	0.554764	0.554364	0.554515	0.55464	0.554137	0.554366	0.553567	0.554496	0.554252	0.554011	0.554147	0.552968	0.552603	0.552549	0.552737	0.551919	0.552292	0.552714	0.552038	0.552661	0.552918	0.552436	0.552463	0.553449	0.553732	0.553719	0.553966	0.553763	0.553419	0.553923	0.554095	0.553369	0.552717	0.55248	0.552422	0.552888	0.552619	0.551984
	7447.22		0.549278	0.555485	0.554852	0.553101	0.553386	0.553735	0.553125	0.553978	0.553492	0.553403	0.553004	0.553155	0.553274	0.552777	0.553005	0.552218	0.553139	0.552896	0.55266	0.552798	0.551637	0.551278	0.551221	0.551403	0.550595	0.550963	0.551381	0.550713	0.551329	0.551586	0.551108	0.551136	0.552112	0.552393	0.552381	0.552623	0.55242	0.552079	0.552583	0.552751	0.552031	0.551385	0.551148	0.551087	0.55155	0.551284	0.550651
	7449.33		0.548011	0.554126	0.553506	0.551781	0.552064	0.552411	0.551802	0.552642	0.552159	0.552066	0.551667	0.551818	0.551931	0.551441	0.551668	0.550894	0.551806	0.551564	0.551333	0.551472	0.550331	0.549977	0.549918	0.550094	0.549295	0.549658	0.550072	0.549414	0.550023	0.550278	0.549806	0.549834	0.550801	0.551077	0.551067	0.551305	0.551102	0.550764	0.551267	0.551431	0.550719	0.550078	0.549841	0.549779	0.550238	0.549975	0.549344
	7451.45		0.546768	0.552787	0.552183	0.550484	0.550766	0.55111	0.550502	0.551329	0.550847	0.550752	0.550354	0.550505	0.550611	0.550127	0.550354	0.549593	0.550496	0.550255	0.550029	0.55017	0.549049	0.5487	0.548639	0.548808	0.548018	0.548377	0.548787	0.548138	0.548739	0.548995	0.548528	0.548555	0.549512	0.549786	0.549776	0.550009	0.549807	0.549471	0.549975	0.550135	0.549429	0.548794	0.548558	0.548494	0.54895	0.54869	0.548061
	7453.56		0.54555	0.551469	0.550881	0.549209	0.549489	0.54983	0.549224	0.550037	0.549557	0.549459	0.549062	0.549212	0.549313	0.548835	0.549061	0.548314	0.549208	0.548968	0.548747	0.548889	0.547789	0.547445	0.547381	0.547544	0.546765	0.547117	0.547523	0.546885	0.547478	0.547733	0.547272	0.547299	0.548246	0.548516	0.548508	0.548735	0.548534	0.548201	0.548705	0.54886	0.548162	0.547533	0.547297	0.547232	0.547684	0.547427	0.546801
	7455.67		0.544354	0.55017	0.549598	0.547954	0.548233	0.548571	0.547966	0.548766	0.548288	0.548187	0.547791	0.54794	0.548034	0.547564	0.547789	0.547056	0.547941	0.547702	0.547486	0.547629	0.54655	0.546211	0.546145	0.546301	0.545532	0.545879	0.54628	0.545653	0.546238	0.546492	0.546037	0.546064	0.547	0.547267	0.54726	0.547482	0.547282	0.546953	0.547455	0.547606	0.546916	0.546294	0.546059	0.545991	0.546439	0.546186	0.545563
	7457.78		0.54318	0.548891	0.548335	0.54672	0.546996	0.547331	0.546728	0.547514	0.547037	0.546934	0.546539	0.546688	0.546774	0.546312	0.546536	0.545818	0.546693	0.546455	0.546244	0.546389	0.545331	0.544997	0.544928	0.545077	0.54432	0.54466	0.545057	0.544441	0.545018	0.545271	0.544823	0.544849	0.545774	0.546038	0.546031	0.546248	0.546049	0.545723	0.546224	0.546371	0.54569	0.545074	0.54484	0.544771	0.545214	0.544966	0.544346
	7459.9		0.542026	0.547628	0.547089	0.545504	0.545778	0.546109	0.545509	0.546279	0.545805	0.545699	0.545306	0.545453	0.545533	0.545079	0.545302	0.544599	0.545463	0.545227	0.545021	0.545166	0.544131	0.543801	0.54373	0.543872	0.543126	0.54346	0.543852	0.543248	0.543817	0.544069	0.543628	0.543653	0.544567	0.544827	0.544822	0.545033	0.544835	0.544513	0.545012	0.545155	0.544482	0.543874	0.543641	0.54357	0.544009	0.543764	0.543147
	7462.01		0.540891	0.546383	0.54586	0.544306	0.544578	0.544904	0.544307	0.545062	0.544589	0.544481	0.544091	0.544236	0.544308	0.543863	0.544085	0.543397	0.544251	0.544016	0.543816	0.543961	0.542949	0.542623	0.54255	0.542684	0.541949	0.542277	0.542665	0.542072	0.542633	0.542884	0.54245	0.542474	0.543377	0.543634	0.543629	0.543835	0.543639	0.54332	0.543817	0.543955	0.543292	0.542691	0.54246	0.542388	0.542821	0.542581	0.541967
	7464.12		0.539773	0.545153	0.544648	0.543124	0.543394	0.543715	0.543121	0.543862	0.54339	0.54328	0.542892	0.543035	0.5431	0.542664	0.542885	0.542212	0.543055	0.542821	0.542626	0.542772	0.541783	0.541462	0.541385	0.541513	0.540789	0.541111	0.541493	0.540912	0.541465	0.541715	0.541289	0.541313	0.542203	0.542457	0.542453	0.542653	0.542458	0.542144	0.542638	0.542772	0.542118	0.541525	0.541295	0.541221	0.54165	0.541414	0.540804
	7466.23		0.538672	0.543939	0.54345	0.541957	0.542225	0.542542	0.54195	0.542676	0.542206	0.542094	0.541709	0.54185	0.541906	0.54148	0.5417	0.541043	0.541874	0.541642	0.541452	0.541598	0.540633	0.540316	0.540236	0.540356	0.539645	0.53996	0.540337	0.539768	0.540313	0.540562	0.540144	0.540166	0.541045	0.541295	0.541292	0.541486	0.541293	0.540983	0.541474	0.541604	0.54096	0.540374	0.540146	0.540071	0.540494	0.540263	0.539657
	7468.34		0.537585	0.542739	0.542267	0.540806	0.541071	0.541383	0.540794	0.541505	0.541036	0.540923	0.54054	0.540678	0.540727	0.54031	0.540529	0.539888	0.540708	0.540478	0.540293	0.540439	0.539496	0.539183	0.539101	0.539214	0.538514	0.538822	0.539195	0.538638	0.539175	0.539422	0.539013	0.539034	0.539901	0.540148	0.540145	0.540334	0.540143	0.539836	0.540324	0.54045	0.539816	0.539238	0.539012	0.538936	0.539353	0.539126	0.538525
	7470.46		0.536513	0.541552	0.541097	0.539668	0.539931	0.540237	0.539652	0.540347	0.53988	0.539765	0.539385	0.53952	0.539562	0.539154	0.539372	0.538746	0.539555	0.539327	0.539147	0.539293	0.538373	0.538065	0.53798	0.538085	0.537397	0.537698	0.538066	0.537522	0.53805	0.538297	0.537895	0.537916	0.53877	0.539014	0.539011	0.539195	0.539005	0.538703	0.539188	0.53931	0.538685	0.538116	0.537892	0.537814	0.538226	0.538003	0.537406
	7472.57		0.535454	0.540378	0.539939	0.538542	0.538803	0.539104	0.538522	0.539201	0.538736	0.53862	0.538243	0.538375	0.538409	0.53801	0.538227	0.537618	0.538415	0.538189	0.538013	0.538159	0.537263	0.536958	0.53687	0.536968	0.536292	0.536586	0.536949	0.536417	0.536938	0.537183	0.536791	0.53681	0.537652	0.537892	0.53789	0.538067	0.53788	0.537582	0.538063	0.538181	0.537567	0.537006	0.536784	0.536705	0.537111	0.536893	0.536301
	7474.68		0.534407	0.539216	0.538794	0.537429	0.537687	0.537982	0.537404	0.538068	0.537603	0.537486	0.537113	0.537242	0.537267	0.536879	0.537094	0.536501	0.537287	0.537062	0.536891	0.537037	0.536164	0.535862	0.535772	0.535863	0.535198	0.535486	0.535843	0.535324	0.535837	0.536081	0.535698	0.535715	0.536545	0.536782	0.53678	0.536952	0.536766	0.536473	0.53695	0.537064	0.53646	0.535907	0.535688	0.535608	0.536008	0.535795	0.535207
	7476.79		0.533371	0.538065	0.537659	0.536326	0.536582	0.536871	0.536296	0.536945	0.536482	0.536364	0.535994	0.536119	0.536137	0.535758	0.535973	0.535395	0.53617	0.535947	0.53578	0.535925	0.535075	0.534777	0.534684	0.534768	0.534115	0.534395	0.534747	0.534242	0.534747	0.534989	0.534615	0.534631	0.535448	0.535682	0.53568	0.535846	0.535663	0.535374	0.535847	0.535957	0.535363	0.534819	0.534603	0.534522	0.534916	0.534708	0.534124
	7478.91		0.532345	0.536924	0.536535	0.535234	0.535488	0.535769	0.535199	0.535832	0.53537	0.535251	0.534885	0.535007	0.535016	0.534648	0.534861	0.534299	0.535063	0.534842	0.534679	0.534824	0.533996	0.533702	0.533605	0.533682	0.533041	0.533314	0.533661	0.533169	0.533667	0.533907	0.533542	0.533557	0.534362	0.534592	0.53459	0.534751	0.53457	0.534286	0.534753	0.53486	0.534277	0.533741	0.533527	0.533446	0.533833	0.53363	0.533052
	7481.02		0.531328	0.535793	0.53542	0.53415	0.534402	0.534677	0.534111	0.534728	0.534267	0.534149	0.533786	0.533903	0.533905	0.533547	0.533759	0.533213	0.533965	0.533746	0.533587	0.533731	0.532926	0.532635	0.532536	0.532605	0.531975	0.532242	0.532584	0.532104	0.532595	0.532833	0.532478	0.532491	0.533284	0.533511	0.533509	0.533664	0.533486	0.533206	0.533668	0.533772	0.533199	0.532672	0.532461	0.532379	0.53276	0.532562	0.531989
	7483.13		0.530319	0.534672	0.534314	0.533076	0.533325	0.533594	0.533031	0.533633	0.533173	0.533054	0.532695	0.532809	0.532803	0.532455	0.532666	0.532135	0.532876	0.532658	0.532504	0.532646	0.531864	0.531576	0.531474	0.531536	0.530917	0.531177	0.531514	0.531048	0.531531	0.531768	0.531423	0.531433	0.532214	0.532437	0.532436	0.532585	0.532409	0.532134	0.532591	0.532691	0.53213	0.531611	0.531403	0.53132	0.531695	0.531502	0.530934
	7485.24		0.529317	0.533558	0.533216	0.532009	0.532256	0.532517	0.531959	0.532546	0.532087	0.531968	0.531613	0.531722	0.531708	0.53137	0.531581	0.531065	0.531794	0.531578	0.531428	0.531569	0.530809	0.530524	0.530418	0.530474	0.529867	0.53012	0.530451	0.529998	0.530474	0.53071	0.530374	0.530383	0.531151	0.531372	0.53137	0.531514	0.53134	0.53107	0.531522	0.531618	0.531067	0.530558	0.530352	0.530269	0.530637	0.530449	0.529887
	7487.36		0.528321	0.532453	0.532126	0.530949	0.531194	0.531448	0.530893	0.531466	0.531008	0.530889	0.530538	0.530643	0.530621	0.530293	0.530502	0.530002	0.53072	0.530505	0.530359	0.530499	0.52976	0.529478	0.52937	0.529419	0.528822	0.529069	0.529395	0.528954	0.529424	0.529658	0.529332	0.529339	0.530096	0.530312	0.530311	0.530449	0.530278	0.530012	0.530458	0.530552	0.530011	0.529511	0.529307	0.529224	0.529586	0.529403	0.528846
	7489.47		0.52733	0.531354	0.531042	0.529895	0.530138	0.530385	0.529834	0.530392	0.529934	0.529816	0.529469	0.529569	0.52954	0.529222	0.529431	0.528945	0.529652	0.529439	0.529297	0.529435	0.528716	0.528437	0.528326	0.528369	0.527783	0.528023	0.528344	0.527916	0.528379	0.528611	0.528296	0.5283	0.529045	0.529259	0.529257	0.52939	0.529221	0.52896	0.5294	0.529491	0.528961	0.528469	0.528269	0.528185	0.528541	0.528363	0.527812
	7491.58		0.526344	0.530262	0.529964	0.528846	0.529088	0.529327	0.52878	0.529324	0.528867	0.528749	0.528406	0.528502	0.528466	0.528157	0.528365	0.527894	0.528589	0.528378	0.528239	0.528376	0.527678	0.527401	0.527287	0.527324	0.526748	0.526981	0.527298	0.526882	0.527339	0.527569	0.527264	0.527267	0.528	0.52821	0.528209	0.528335	0.52817	0.527913	0.528347	0.528435	0.527916	0.527432	0.527235	0.527152	0.527501	0.527328	0.526782
	7493.69		0.525361	0.529175	0.528891	0.527802	0.528042	0.528273	0.527731	0.528261	0.527804	0.527688	0.527348	0.527439	0.527396	0.527097	0.527304	0.526847	0.527532	0.527322	0.527187	0.527322	0.526643	0.526369	0.526252	0.526283	0.525717	0.525944	0.526256	0.525853	0.526303	0.526532	0.526236	0.526237	0.526959	0.527166	0.527164	0.527285	0.527122	0.526871	0.527298	0.527383	0.526875	0.5264	0.526206	0.526123	0.526465	0.526297	0.525757
	7495.81		0.524381	0.528093	0.527823	0.526762	0.527001	0.527224	0.526686	0.527202	0.526746	0.52663	0.526295	0.526381	0.526331	0.526041	0.526247	0.525805	0.526478	0.526271	0.526138	0.526272	0.525612	0.525341	0.52522	0.525246	0.524689	0.52491	0.525217	0.524826	0.525271	0.525498	0.525212	0.525211	0.525922	0.526125	0.526124	0.526239	0.526079	0.525832	0.526253	0.526335	0.525837	0.525371	0.52518	0.525097	0.525433	0.52527	0.524736
	7497.92		0.523402	0.527016	0.526758	0.525726	0.525962	0.526178	0.525644	0.526147	0.525691	0.525576	0.525246	0.525327	0.52527	0.52499	0.525195	0.524765	0.525429	0.525222	0.525093	0.525225	0.524584	0.524314	0.524191	0.524211	0.523664	0.523878	0.524181	0.523802	0.524241	0.524466	0.524191	0.524187	0.524887	0.525087	0.525086	0.525196	0.525038	0.524796	0.52521	0.52529	0.524803	0.524345	0.524156	0.524074	0.524404	0.524245	0.523718
	7500.03		0.522425	0.525943	0.525697	0.524692	0.524927	0.525134	0.524605	0.525094	0.524639	0.524526	0.524199	0.524275	0.524212	0.523941	0.524145	0.523729	0.524382	0.524177	0.524051	0.52418	0.523557	0.52329	0.523164	0.523178	0.52264	0.522849	0.523146	0.522779	0.523213	0.523437	0.523171	0.523166	0.523855	0.524051	0.52405	0.524155	0.524	0.523762	0.524169	0.524247	0.52377	0.523321	0.523135	0.523054	0.523378	0.523223	0.522702
	7502.14		0.521448	0.524872	0.524639	0.52366	0.523893	0.524093	0.523568	0.524044	0.523589	0.523478	0.523155	0.523227	0.523156	0.522894	0.523098	0.522695	0.523338	0.523134	0.52301	0.523138	0.522532	0.522267	0.522138	0.522147	0.521618	0.52182	0.522113	0.521758	0.522186	0.522408	0.522153	0.522145	0.522824	0.523017	0.523016	0.523116	0.522963	0.52273	0.52313	0.523206	0.522739	0.522298	0.522115	0.522035	0.522352	0.522203	0.521687
	7504.26		0.52047	0.523805	0.523583	0.522629	0.522861	0.523052	0.522532	0.522996	0.522541	0.522431	0.522113	0.52218	0.522103	0.52185	0.522053	0.521662	0.522295	0.522092	0.521971	0.522097	0.521507	0.521244	0.521112	0.521116	0.520595	0.520792	0.521081	0.520737	0.521161	0.521381	0.521135	0.521125	0.521794	0.521984	0.521982	0.522078	0.521927	0.521699	0.522092	0.522166	0.521709	0.521275	0.521096	0.521016	0.521328	0.521183	0.520674
	7506.37		0.519492	0.522739	0.522528	0.521598	0.521829	0.522013	0.521497	0.521949	0.521494	0.521386	0.521072	0.521134	0.521052	0.520807	0.521009	0.52063	0.521254	0.521052	0.520933	0.521057	0.520483	0.520221	0.520087	0.520086	0.519573	0.519764	0.520049	0.519716	0.520135	0.520353	0.520117	0.520105	0.520764	0.520952	0.52095	0.52104	0.520892	0.520668	0.521054	0.521126	0.520679	0.520253	0.520077	0.519998	0.520304	0.520164	0.519661
	7508.48		0.518511	0.521675	0.521474	0.520568	0.520798	0.520973	0.520462	0.520902	0.520448	0.520342	0.520031	0.520089	0.520001	0.519764	0.519966	0.519598	0.520213	0.520012	0.519896	0.520017	0.519457	0.519198	0.51906	0.519055	0.51855	0.518736	0.519016	0.518694	0.519108	0.519325	0.519099	0.519085	0.519734	0.519919	0.519916	0.520002	0.519857	0.519637	0.520015	0.520086	0.519648	0.519231	0.519057	0.51898	0.51928	0.519144	0.518647
	7510.59		0.517528	0.520611	0.52042	0.519537	0.519766	0.519933	0.519426	0.519856	0.519401	0.519297	0.518991	0.519043	0.518951	0.518722	0.518923	0.518566	0.519171	0.518972	0.518857	0.518976	0.518431	0.518173	0.518033	0.518024	0.517525	0.517706	0.517983	0.51767	0.518081	0.518296	0.518079	0.518063	0.518704	0.518885	0.518882	0.518964	0.518821	0.518605	0.518976	0.519045	0.518617	0.518207	0.518036	0.51796	0.518255	0.518123	0.517633
	7512.71		0.516541	0.519548	0.519366	0.518504	0.518732	0.518892	0.51839	0.518808	0.518354	0.518253	0.51795	0.517998	0.5179	0.517679	0.517879	0.517533	0.51813	0.517931	0.517819	0.517935	0.517403	0.517147	0.517004	0.516991	0.516499	0.516675	0.516948	0.516645	0.517051	0.517266	0.517058	0.51704	0.517672	0.51785	0.517847	0.517924	0.517783	0.517572	0.517935	0.518003	0.517584	0.517181	0.517014	0.516939	0.517228	0.517101	0.516617
	7514.82		0.515551	0.518484	0.518311	0.51747	0.517697	0.51785	0.517351	0.51776	0.517306	0.517207	0.516908	0.516952	0.516849	0.516635	0.516835	0.516498	0.517087	0.516889	0.516778	0.516893	0.516373	0.516118	0.515972	0.515956	0.51547	0.515642	0.51591	0.515617	0.51602	0.516233	0.516034	0.516014	0.516637	0.516812	0.51681	0.516882	0.516744	0.516537	0.516893	0.51696	0.516549	0.516153	0.515989	0.515916	0.5162	0.516076	0.515598
	7516.93		0.514556	0.517419	0.517255	0.516433	0.51666	0.516805	0.516311	0.51671	0.516256	0.516159	0.515864	0.515904	0.515797	0.51559	0.515789	0.515461	0.516043	0.515846	0.515736	0.515848	0.51534	0.515087	0.514938	0.514918	0.514438	0.514606	0.51487	0.514586	0.514986	0.515197	0.515007	0.514985	0.515601	0.515773	0.51577	0.515839	0.515703	0.515499	0.515848	0.515913	0.515511	0.515123	0.514961	0.51489	0.515169	0.515049	0.514578
	7519.04		0.513556	0.516354	0.516197	0.515394	0.51562	0.515758	0.515268	0.515658	0.515203	0.51511	0.514819	0.514854	0.514744	0.514543	0.514741	0.514422	0.514996	0.5148	0.514692	0.514801	0.514304	0.514052	0.513901	0.513878	0.513403	0.513566	0.513828	0.513552	0.513948	0.514158	0.513977	0.513954	0.514561	0.514731	0.514728	0.514792	0.514658	0.514458	0.5148	0.514865	0.514471	0.514089	0.51393	0.513861	0.514135	0.514019	0.513554
	7521.16		0.51255	0.515286	0.515137	0.514351	0.514577	0.514707	0.514222	0.514603	0.514149	0.514058	0.51377	0.513802	0.513688	0.513494	0.513691	0.513381	0.513947	0.513752	0.513645	0.513752	0.513264	0.513013	0.51286	0.512834	0.512364	0.512523	0.512781	0.512514	0.512907	0.513116	0.512943	0.512918	0.513518	0.513685	0.513682	0.513743	0.513611	0.513414	0.513748	0.513813	0.513426	0.513051	0.512895	0.512828	0.513097	0.512985	0.512526
	7523.27		0.511538	0.514216	0.514074	0.513304	0.51353	0.513653	0.513173	0.513546	0.513091	0.513003	0.512719	0.512747	0.51263	0.512441	0.512639	0.512336	0.512896	0.5127	0.512595	0.512699	0.51222	0.511971	0.511815	0.511787	0.511321	0.511477	0.511731	0.511471	0.511862	0.51207	0.511905	0.511878	0.512472	0.512636	0.512633	0.51269	0.51256	0.512367	0.512693	0.512757	0.512378	0.512009	0.511856	0.511791	0.512056	0.511948	0.511495
	7525.38		0.51052	0.513144	0.513008	0.512253	0.51248	0.512595	0.512119	0.512485	0.51203	0.511945	0.511664	0.511689	0.511569	0.511386	0.511583	0.511287	0.51184	0.511645	0.511541	0.511643	0.511172	0.510924	0.510766	0.510735	0.510274	0.510426	0.510677	0.510424	0.510812	0.511019	0.510862	0.510834	0.511421	0.511583	0.51158	0.511633	0.511505	0.511315	0.511634	0.511697	0.511326	0.510963	0.510812	0.51075	0.511011	0.510906	0.510459
	7527.49		0.509495	0.512069	0.511938	0.511198	0.511424	0.511533	0.511062	0.51142	0.510966	0.510884	0.510606	0.510628	0.510506	0.510327	0.510523	0.510234	0.510782	0.510587	0.510483	0.510583	0.510119	0.509872	0.509712	0.509679	0.509221	0.50937	0.509618	0.509372	0.509758	0.509964	0.509815	0.509785	0.510366	0.510525	0.510522	0.510572	0.510446	0.510259	0.510571	0.510634	0.510269	0.509912	0.509764	0.509704	0.509961	0.509859	0.509419
	7529.61		0.508463	0.51099	0.510864	0.510138	0.510364	0.510466	0.51	0.510352	0.509897	0.509818	0.509544	0.509562	0.509438	0.509264	0.50946	0.509177	0.509719	0.509525	0.509422	0.509518	0.509062	0.508815	0.508653	0.508618	0.508164	0.50831	0.508555	0.508315	0.508699	0.508904	0.508762	0.508731	0.509306	0.509463	0.50946	0.509507	0.509382	0.509197	0.509503	0.509565	0.509207	0.508855	0.50871	0.508653	0.508906	0.508808	0.508373
	7531.72		0.507423	0.509907	0.509787	0.509072	0.509299	0.509395	0.508933	0.509279	0.508824	0.508748	0.508477	0.508493	0.508367	0.508198	0.508393	0.508115	0.508652	0.508458	0.508355	0.50845	0.507999	0.507753	0.507589	0.507553	0.507101	0.507244	0.507486	0.507252	0.507634	0.507839	0.507704	0.507671	0.508241	0.508395	0.508392	0.508437	0.508314	0.508131	0.50843	0.508492	0.50814	0.507794	0.507651	0.507596	0.507846	0.507751	0.507322
	7533.83		0.506376	0.508821	0.508704	0.508001	0.508228	0.508318	0.507861	0.508201	0.507747	0.507674	0.507405	0.507419	0.507292	0.507127	0.507321	0.507048	0.50758	0.507386	0.507285	0.507377	0.50693	0.506685	0.506519	0.506482	0.506033	0.506174	0.506413	0.506184	0.506564	0.506768	0.50664	0.506606	0.507171	0.507323	0.50732	0.507362	0.50724	0.50706	0.507352	0.507414	0.507068	0.506726	0.506586	0.506533	0.50678	0.506688	0.506266
	7535.94		0.505321	0.50773	0.507618	0.506924	0.507152	0.507236	0.506783	0.507119	0.506665	0.506595	0.506329	0.506341	0.506213	0.506051	0.506245	0.505976	0.506504	0.50631	0.506209	0.506299	0.505856	0.505612	0.505444	0.505406	0.504959	0.505097	0.505334	0.50511	0.505488	0.505692	0.50557	0.505535	0.506095	0.506245	0.506242	0.506282	0.506161	0.505983	0.506268	0.50633	0.50599	0.505653	0.505515	0.505465	0.50571	0.50562	0.505204
	7538.06		0.504257	0.506635	0.506526	0.505842	0.50607	0.506149	0.5057	0.506031	0.505578	0.505511	0.505248	0.505259	0.50513	0.504971	0.505164	0.504899	0.505423	0.505229	0.505128	0.505216	0.504776	0.504533	0.504364	0.504325	0.503879	0.504016	0.504249	0.50403	0.504407	0.50461	0.504494	0.504459	0.505014	0.505162	0.505159	0.505197	0.505077	0.504901	0.505179	0.505242	0.504906	0.504573	0.504438	0.504391	0.504633	0.504547	0.504136
	7540.17		0.503186	0.505536	0.50543	0.504753	0.504982	0.505056	0.504612	0.504939	0.504486	0.504423	0.504162	0.504171	0.504042	0.503886	0.504078	0.503817	0.504337	0.504143	0.504042	0.504128	0.503691	0.503448	0.503278	0.503238	0.502793	0.502929	0.50316	0.502944	0.503319	0.503522	0.503412	0.503376	0.503928	0.504073	0.504071	0.504106	0.503987	0.503812	0.504085	0.504147	0.503817	0.503488	0.503354	0.503311	0.50355	0.503467	0.503061
	7542.28		0.502107	0.504431	0.504328	0.503659	0.503888	0.503957	0.503518	0.503841	0.503388	0.503329	0.50307	0.503079	0.50295	0.502796	0.502987	0.502729	0.503246	0.503052	0.502951	0.503034	0.5026	0.502358	0.502186	0.502146	0.501702	0.501836	0.502064	0.501852	0.502226	0.502429	0.502324	0.502288	0.502835	0.502979	0.502977	0.50301	0.502892	0.502719	0.502985	0.503048	0.502721	0.502396	0.502265	0.502224	0.502462	0.502381	0.501981
	7544.39		0.501019	0.503322	0.503221	0.502558	0.502788	0.502853	0.502418	0.502739	0.502286	0.50223	0.501973	0.501981	0.501854	0.501701	0.501891	0.501635	0.50215	0.501956	0.501855	0.501936	0.501503	0.501262	0.501089	0.501049	0.500605	0.500738	0.500964	0.500755	0.501127	0.50133	0.50123	0.501193	0.501737	0.50188	0.501877	0.501909	0.501792	0.501619	0.50188	0.501943	0.50162	0.501299	0.50117	0.501132	0.501368	0.50129	0.500895
	7546.51		0.499924	0.502208	0.502109	0.501452	0.501682	0.501743	0.501313	0.501631	0.501179	0.501125	0.500871	0.500879	0.500752	0.500601	0.500791	0.500537	0.501048	0.500855	0.500754	0.500833	0.5004	0.50016	0.499986	0.499946	0.499502	0.499634	0.499858	0.499651	0.500022	0.500225	0.50013	0.500093	0.500634	0.500774	0.500773	0.500803	0.500686	0.500514	0.500769	0.500832	0.500513	0.500195	0.500069	0.500033	0.500269	0.500192	0.499803
	7548.62		0.498821	0.50109	0.500992	0.500339	0.50057	0.500627	0.500202	0.500518	0.500067	0.500016	0.499764	0.499772	0.499647	0.499497	0.499685	0.499433	0.499942	0.499749	0.499648	0.499725	0.499292	0.499052	0.498878	0.498838	0.498394	0.498525	0.498747	0.498542	0.498912	0.499115	0.499024	0.498987	0.499525	0.499664	0.499662	0.499691	0.499575	0.499404	0.499653	0.499717	0.499401	0.499086	0.498961	0.498928	0.499163	0.499089	0.498706
	7550.73		0.497711	0.499966	0.49987	0.499221	0.499453	0.499506	0.499086	0.4994	0.49895	0.498902	0.498651	0.49866	0.498536	0.498387	0.498575	0.498324	0.498831	0.498638	0.498537	0.498612	0.498178	0.497939	0.497764	0.497725	0.497281	0.497411	0.49763	0.497427	0.497796	0.498	0.497913	0.497875	0.498411	0.498548	0.498547	0.498575	0.498459	0.498288	0.498531	0.498596	0.498283	0.49797	0.497848	0.497818	0.498052	0.497981	0.497602
	7552.84		0.496593	0.498839	0.498744	0.498097	0.498329	0.49838	0.497965	0.498277	0.497828	0.497783	0.497534	0.497544	0.497422	0.497274	0.49746	0.497209	0.497715	0.497523	0.497421	0.497494	0.49706	0.496821	0.496645	0.496607	0.496163	0.496292	0.496509	0.496307	0.496675	0.496879	0.496796	0.496758	0.497292	0.497427	0.497426	0.497453	0.497338	0.497167	0.497405	0.49747	0.49716	0.49685	0.496729	0.496702	0.496936	0.496866	0.496493
	7554.95		0.495469	0.497706	0.497612	0.496968	0.497201	0.497248	0.496838	0.497149	0.496702	0.49666	0.496412	0.496424	0.496303	0.496155	0.49634	0.49609	0.496595	0.496403	0.4963	0.496372	0.495936	0.495698	0.495522	0.495485	0.495039	0.495169	0.495384	0.495183	0.495549	0.495754	0.495674	0.495637	0.496167	0.496302	0.496301	0.496328	0.496212	0.49604	0.496274	0.49634	0.496031	0.495723	0.495605	0.495581	0.495815	0.495747	0.495379
	7557.07		0.494338	0.49657	0.496476	0.495834	0.496067	0.496112	0.495707	0.496017	0.495571	0.495532	0.495285	0.495299	0.495181	0.495033	0.495216	0.494967	0.49547	0.495278	0.495176	0.495246	0.494808	0.494571	0.494395	0.494358	0.493912	0.494041	0.494254	0.494053	0.494419	0.494624	0.494547	0.49451	0.495039	0.495172	0.495172	0.495197	0.495081	0.49491	0.495139	0.495205	0.494898	0.494592	0.494477	0.494454	0.494688	0.494623	0.49426
	7559.18		0.493201	0.495429	0.495336	0.494695	0.494929	0.494972	0.494572	0.494881	0.494436	0.494399	0.494155	0.49417	0.494055	0.493907	0.494088	0.493839	0.494342	0.49415	0.494047	0.494115	0.493676	0.493439	0.493263	0.493227	0.49278	0.492909	0.493121	0.49292	0.493284	0.49349	0.493416	0.493379	0.493906	0.494038	0.494038	0.494063	0.493947	0.493775	0.493999	0.494066	0.493761	0.493457	0.493343	0.493323	0.493558	0.493494	0.493136
	7561.29		0.492059	0.494285	0.494193	0.493551	0.493786	0.493827	0.493432	0.493741	0.493298	0.493263	0.49302	0.493038	0.492925	0.492777	0.492957	0.492707	0.493209	0.493018	0.492915	0.492982	0.492539	0.492304	0.492127	0.492093	0.491644	0.491774	0.491984	0.491783	0.492145	0.492352	0.49228	0.492244	0.492769	0.4929	0.4929	0.492925	0.492809	0.492636	0.492856	0.492924	0.492619	0.492317	0.492205	0.492188	0.492423	0.492361	0.492007
	7563.4		0.490912	0.493137	0.493045	0.492404	0.49264	0.492679	0.492289	0.492598	0.492156	0.492124	0.491882	0.491902	0.491793	0.491643	0.491822	0.491572	0.492074	0.491883	0.491779	0.491845	0.491399	0.491165	0.490989	0.490955	0.490506	0.490636	0.490843	0.490642	0.491003	0.491211	0.491141	0.491105	0.491629	0.491758	0.491759	0.491784	0.491667	0.491493	0.491709	0.491778	0.491474	0.491173	0.491063	0.491048	0.491285	0.491225	0.490875
	7565.52		0.48976	0.491987	0.491895	0.491253	0.491489	0.491527	0.491142	0.491452	0.491012	0.490981	0.49074	0.490764	0.490658	0.490507	0.490684	0.490433	0.490935	0.490745	0.49064	0.490705	0.490257	0.490023	0.489847	0.489815	0.489364	0.489495	0.489701	0.489498	0.489858	0.490066	0.489999	0.489964	0.490486	0.490614	0.490615	0.49064	0.490523	0.490347	0.49056	0.490629	0.490325	0.490026	0.489918	0.489905	0.490143	0.490085	0.48974
	7567.63		0.488605	0.490834	0.490742	0.490099	0.490336	0.490373	0.489993	0.490302	0.489865	0.489836	0.489596	0.489623	0.48952	0.489368	0.489543	0.489292	0.489793	0.489604	0.489499	0.489563	0.489111	0.488878	0.488703	0.488673	0.48822	0.488352	0.488556	0.488352	0.48871	0.48892	0.488854	0.488819	0.48934	0.489467	0.489468	0.489494	0.489376	0.489199	0.489408	0.489477	0.489174	0.488876	0.48877	0.488759	0.488998	0.488942	0.488601
	7569.74		0.487447	0.489678	0.489586	0.488943	0.48918	0.489216	0.488841	0.489151	0.488715	0.488689	0.488449	0.48848	0.48838	0.488227	0.4884	0.488148	0.48865	0.488461	0.488356	0.488418	0.487964	0.487732	0.487557	0.487528	0.487075	0.487207	0.487409	0.487204	0.487561	0.487771	0.487707	0.487673	0.488192	0.488318	0.48832	0.488346	0.488227	0.488048	0.488253	0.488324	0.48802	0.487724	0.48762	0.487611	0.487851	0.487796	0.48746
	7571.85		0.486286	0.488521	0.488429	0.487784	0.488022	0.488057	0.487687	0.487998	0.487564	0.487539	0.487301	0.487335	0.487239	0.487085	0.487256	0.487002	0.487504	0.487317	0.487211	0.487272	0.486815	0.486583	0.48641	0.486383	0.485928	0.48606	0.486261	0.486054	0.486409	0.486621	0.486558	0.486525	0.487042	0.487167	0.487169	0.487196	0.487076	0.486896	0.487098	0.487169	0.486865	0.48657	0.486468	0.48646	0.486703	0.486649	0.486317
	7573.97		0.485123	0.487362	0.487271	0.486625	0.486862	0.486897	0.486532	0.486843	0.486412	0.486388	0.486151	0.486189	0.486097	0.485941	0.48611	0.485855	0.486358	0.486171	0.486065	0.486126	0.485665	0.485434	0.485262	0.485236	0.48478	0.484913	0.485112	0.484904	0.485257	0.48547	0.485408	0.485375	0.485891	0.486015	0.486018	0.486045	0.485924	0.485742	0.485941	0.486013	0.485709	0.485414	0.485314	0.485308	0.485552	0.4855	0.485173
	7576.08		0.48396	0.486203	0.486111	0.485464	0.485701	0.485736	0.485376	0.485688	0.485259	0.485237	0.485	0.485043	0.484954	0.484797	0.484963	0.484708	0.48521	0.485025	0.484918	0.484978	0.484514	0.484285	0.484114	0.484089	0.483632	0.483766	0.483964	0.483754	0.484105	0.484319	0.484257	0.484226	0.48474	0.484863	0.484866	0.484894	0.484772	0.484588	0.484784	0.484856	0.484551	0.484258	0.484159	0.484155	0.484401	0.484351	0.484027
	7578.19		0.482796	0.485043	0.484952	0.484303	0.48454	0.484575	0.48422	0.484532	0.484106	0.484084	0.483848	0.483896	0.483811	0.483652	0.483816	0.483559	0.484062	0.483878	0.483772	0.483831	0.483364	0.483135	0.482965	0.482943	0.482484	0.48262	0.482815	0.482603	0.482952	0.483168	0.483106	0.483076	0.483588	0.48371	0.483714	0.483742	0.483619	0.483433	0.483627	0.4837	0.483394	0.483101	0.483005	0.483001	0.48325	0.483201	0.482882
	7580.3		0.481633	0.483883	0.483792	0.483142	0.483378	0.483414	0.483064	0.483376	0.482953	0.482932	0.482697	0.482749	0.482667	0.482507	0.482669	0.482411	0.482915	0.482732	0.482625	0.482684	0.482214	0.481986	0.481818	0.481797	0.481337	0.481474	0.481668	0.481454	0.481801	0.482017	0.481956	0.481927	0.482437	0.482558	0.482562	0.482592	0.482468	0.482279	0.482471	0.482544	0.482237	0.481945	0.48185	0.481848	0.482099	0.482051	0.481736
	7582.42		0.480471	0.482724	0.482634	0.481982	0.482218	0.482254	0.481909	0.482221	0.481801	0.481781	0.481546	0.481603	0.481525	0.481363	0.481523	0.481264	0.481767	0.481587	0.481479	0.481537	0.481065	0.480838	0.480671	0.480652	0.480192	0.480329	0.480522	0.480306	0.48065	0.480868	0.480807	0.480779	0.481287	0.481407	0.481412	0.481442	0.481317	0.481126	0.481315	0.481389	0.481081	0.48079	0.480697	0.480695	0.480949	0.480903	0.480591
	7584.53		0.47931	0.481566	0.481476	0.480823	0.481058	0.481095	0.480755	0.481068	0.480651	0.48063	0.480397	0.480459	0.480384	0.48022	0.480377	0.480117	0.480622	0.480443	0.480335	0.480393	0.479918	0.479692	0.479527	0.479509	0.479049	0.479187	0.479377	0.47916	0.479502	0.47972	0.47966	0.479632	0.480139	0.480257	0.480263	0.480293	0.480167	0.479975	0.480161	0.480235	0.479926	0.479636	0.479545	0.479544	0.4798	0.479755	0.479447
	7586.64		0.478152	0.48041	0.48032	0.479666	0.479901	0.479938	0.479602	0.479915	0.479502	0.479482	0.479248	0.479315	0.479244	0.479079	0.479233	0.478973	0.479477	0.4793	0.479192	0.47925	0.478773	0.478548	0.478385	0.478369	0.477908	0.478047	0.478236	0.478016	0.478355	0.478575	0.478514	0.478488	0.478993	0.47911	0.479115	0.479147	0.47902	0.478825	0.47901	0.479084	0.478774	0.478484	0.478395	0.478395	0.478653	0.47861	0.478305
	7588.75		0.476993	0.479252	0.479163	0.478507	0.478741	0.478779	0.478448	0.478761	0.478351	0.478331	0.478098	0.47817	0.478102	0.477935	0.478087	0.477826	0.478331	0.478156	0.478048	0.478105	0.477626	0.477402	0.477241	0.477226	0.476765	0.476905	0.477093	0.476871	0.477208	0.477429	0.477368	0.477342	0.477844	0.47796	0.477966	0.477999	0.47787	0.477673	0.477856	0.477931	0.477619	0.477331	0.477243	0.477243	0.477504	0.477462	0.477161
	7590.87		0.475829	0.478087	0.477999	0.477343	0.477576	0.477615	0.477288	0.477601	0.477194	0.477173	0.476942	0.477019	0.476954	0.476786	0.476935	0.476673	0.477178	0.477006	0.476897	0.476954	0.476474	0.476251	0.476091	0.476079	0.475617	0.475758	0.475944	0.475721	0.476054	0.476277	0.476215	0.47619	0.47669	0.476805	0.476812	0.476845	0.476716	0.476516	0.476697	0.476772	0.476459	0.476172	0.476086	0.476086	0.476349	0.476309	0.476011
	7592.98		0.474656	0.476914	0.476826	0.47617	0.476402	0.476441	0.476119	0.476432	0.476028	0.476007	0.475776	0.475857	0.475796	0.475626	0.475773	0.475511	0.476016	0.475846	0.475737	0.475794	0.475312	0.475091	0.474933	0.474922	0.47446	0.474602	0.474786	0.474562	0.474892	0.475115	0.475054	0.47503	0.475527	0.47564	0.475648	0.475682	0.475551	0.47535	0.475529	0.475604	0.47529	0.475003	0.474919	0.474919	0.475185	0.475146	0.474852
	7595.09		0.473471	0.475727	0.475641	0.474984	0.475215	0.475255	0.474937	0.475249	0.474849	0.474827	0.474596	0.474683	0.474624	0.474453	0.474597	0.474335	0.47484	0.474672	0.474564	0.47462	0.474137	0.473917	0.473761	0.473751	0.473291	0.473433	0.473616	0.47339	0.473717	0.473941	0.473879	0.473856	0.474351	0.474463	0.47447	0.474506	0.474374	0.47417	0.474348	0.474423	0.474108	0.473822	0.47374	0.473739	0.474007	0.473969	0.473679
	7597.2		0.47227	0.474524	0.474439	0.473782	0.474011	0.474052	0.473738	0.47405	0.473652	0.473629	0.4734	0.473491	0.473435	0.473263	0.473404	0.473142	0.473647	0.473482	0.473373	0.47343	0.472946	0.472727	0.472573	0.472564	0.472104	0.472247	0.472428	0.472201	0.472525	0.47275	0.472688	0.472665	0.473158	0.473268	0.473276	0.473313	0.47318	0.472974	0.47315	0.473225	0.472909	0.472624	0.472543	0.472542	0.472813	0.472776	0.472489
	7599.32		0.471054	0.473305	0.473221	0.472564	0.472792	0.472833	0.472523	0.472834	0.47244	0.472416	0.472187	0.472283	0.472229	0.472056	0.472195	0.471932	0.472437	0.472275	0.472166	0.472223	0.471738	0.47152	0.471368	0.471361	0.470901	0.471045	0.471225	0.470996	0.471317	0.471544	0.47148	0.471458	0.471948	0.472058	0.472066	0.472104	0.471969	0.471761	0.471936	0.472012	0.471694	0.47141	0.47133	0.471329	0.471601	0.471566	0.471282
	7601.43		0.469822	0.47207	0.471987	0.471331	0.471558	0.471599	0.471292	0.471603	0.471212	0.471186	0.470958	0.471058	0.471007	0.470832	0.470969	0.470707	0.471212	0.471051	0.470943	0.470999	0.470514	0.470298	0.470147	0.470141	0.469682	0.469827	0.470006	0.469775	0.470094	0.470321	0.470257	0.470236	0.470723	0.470831	0.47084	0.470878	0.470743	0.470532	0.470707	0.470782	0.470463	0.47018	0.470102	0.4701	0.470375	0.47034	0.470059
	7603.54		0.468576	0.470821	0.470739	0.470083	0.470308	0.47035	0.470047	0.470357	0.469968	0.469941	0.469713	0.469818	0.469769	0.469594	0.469728	0.469466	0.469971	0.469813	0.469704	0.469761	0.469276	0.46906	0.468912	0.468906	0.468448	0.468594	0.468771	0.46854	0.468855	0.469084	0.469019	0.468998	0.469483	0.469589	0.469599	0.469638	0.469501	0.469289	0.469462	0.469538	0.469217	0.468935	0.468858	0.468856	0.469132	0.469099	0.468821
	7605.65		0.467317	0.469557	0.469476	0.468821	0.469045	0.469087	0.468787	0.469096	0.46871	0.468682	0.468454	0.468563	0.468516	0.46834	0.468472	0.46821	0.468715	0.468559	0.468451	0.468508	0.468022	0.467808	0.467661	0.467657	0.467199	0.467346	0.467522	0.467289	0.467602	0.467831	0.467766	0.467746	0.468228	0.468333	0.468343	0.468383	0.468245	0.468031	0.468203	0.468279	0.467957	0.467676	0.4676	0.467597	0.467875	0.467843	0.467567
	7607.77		0.466044	0.468279	0.4682	0.467545	0.467768	0.46781	0.467513	0.467821	0.467438	0.467407	0.46718	0.467294	0.467248	0.467071	0.467201	0.466939	0.467444	0.467291	0.467183	0.46724	0.466755	0.466541	0.466396	0.466393	0.465936	0.466084	0.466259	0.466025	0.466335	0.466565	0.466499	0.466479	0.466959	0.467062	0.467072	0.467113	0.466974	0.466758	0.46693	0.467006	0.466683	0.466402	0.466328	0.466324	0.466604	0.466573	0.4663
	7609.88		0.464758	0.466987	0.46691	0.466256	0.466478	0.46652	0.466225	0.466532	0.466151	0.466119	0.465893	0.46601	0.465966	0.465788	0.465916	0.465655	0.466159	0.466009	0.465901	0.465958	0.465473	0.465261	0.465117	0.465115	0.464659	0.464808	0.464981	0.464747	0.465054	0.465285	0.465218	0.465199	0.465676	0.465777	0.465788	0.46583	0.46569	0.465472	0.465643	0.465719	0.465395	0.465115	0.465041	0.465037	0.465319	0.465288	0.465018
	7611.99		0.46346	0.465683	0.465607	0.464954	0.465174	0.465217	0.464925	0.46523	0.464852	0.464818	0.464591	0.464712	0.46467	0.464491	0.464617	0.464357	0.464861	0.464713	0.464605	0.464662	0.464178	0.463967	0.463825	0.463823	0.463369	0.463518	0.463691	0.463455	0.46376	0.463992	0.463924	0.463905	0.46438	0.464479	0.46449	0.464533	0.464392	0.464172	0.464342	0.464418	0.464093	0.463815	0.463742	0.463736	0.46402	0.46399	0.463722
	7614.1		0.462149	0.464365	0.464292	0.463639	0.463859	0.463901	0.463611	0.463915	0.463539	0.463503	0.463277	0.463402	0.46336	0.463181	0.463305	0.463045	0.463549	0.463403	0.463295	0.463353	0.462869	0.46266	0.46252	0.462519	0.462065	0.462215	0.462387	0.462151	0.462453	0.462685	0.462617	0.462598	0.46307	0.463168	0.46318	0.463222	0.46308	0.462859	0.463029	0.463105	0.462779	0.462501	0.462429	0.462423	0.462708	0.462679	0.462413
	7616.22		0.460827	0.463036	0.462964	0.462313	0.462531	0.462572	0.462285	0.462587	0.462214	0.462175	0.46195	0.462078	0.462037	0.461857	0.46198	0.461721	0.462224	0.462081	0.461973	0.462031	0.461548	0.46134	0.461201	0.461201	0.460748	0.460899	0.46107	0.460833	0.461133	0.461366	0.461297	0.461279	0.461748	0.461844	0.461856	0.461899	0.461756	0.461534	0.461702	0.461779	0.461452	0.461175	0.461104	0.461096	0.461383	0.461355	0.461091
	7618.33		0.459493	0.461694	0.461624	0.460974	0.461191	0.461232	0.460946	0.461247	0.460876	0.460835	0.46061	0.460741	0.460702	0.460521	0.460642	0.460384	0.460887	0.460746	0.460638	0.460697	0.460215	0.460008	0.45987	0.45987	0.459419	0.45957	0.45974	0.459503	0.459801	0.460035	0.459964	0.459946	0.460413	0.460507	0.46052	0.460564	0.46042	0.460196	0.460364	0.460441	0.460113	0.459837	0.459766	0.459757	0.460045	0.460018	0.459757
	7620.44		0.458147	0.46034	0.460272	0.459624	0.459839	0.45988	0.459596	0.459895	0.459526	0.459483	0.459258	0.459392	0.459353	0.459172	0.459292	0.459035	0.459537	0.459398	0.459291	0.45935	0.458869	0.458663	0.458527	0.458527	0.458077	0.458229	0.458399	0.458161	0.458456	0.458691	0.45862	0.458602	0.459066	0.459158	0.459171	0.459215	0.459071	0.458846	0.459013	0.45909	0.458761	0.458487	0.458416	0.458406	0.458695	0.458669	0.45841
	7622.55		0.456791	0.458975	0.458909	0.458262	0.458477	0.458517	0.458234	0.458531	0.458164	0.458119	0.457894	0.458031	0.457993	0.457811	0.457929	0.457673	0.458175	0.458038	0.457931	0.457991	0.45751	0.457306	0.457171	0.457172	0.456723	0.456876	0.457045	0.456807	0.4571	0.457335	0.457263	0.457245	0.457707	0.457797	0.457811	0.457855	0.45771	0.457483	0.45765	0.457728	0.457398	0.457124	0.457055	0.457044	0.457334	0.457308	0.45705
	7624.67		0.455423	0.457599	0.457534	0.456889	0.457103	0.457142	0.45686	0.457155	0.45679	0.456743	0.456518	0.456658	0.45662	0.456438	0.456555	0.4563	0.456801	0.456666	0.45656	0.456619	0.456141	0.455937	0.455804	0.455805	0.455358	0.455511	0.455679	0.455441	0.455732	0.455968	0.455895	0.455877	0.456336	0.456424	0.456438	0.456483	0.456337	0.45611	0.456276	0.456353	0.456023	0.455751	0.455681	0.455669	0.45596	0.455935	0.455679
	7626.78		0.454044	0.456212	0.456148	0.455505	0.455718	0.455756	0.455475	0.455769	0.455405	0.455355	0.45513	0.455273	0.455236	0.455053	0.455169	0.454915	0.455416	0.455283	0.455176	0.455237	0.454759	0.454557	0.454424	0.454426	0.45398	0.454134	0.454301	0.454064	0.454352	0.454588	0.454515	0.454497	0.454954	0.45504	0.455054	0.4551	0.454953	0.454724	0.45489	0.454968	0.454637	0.454365	0.454296	0.454283	0.454575	0.45455	0.454297
	7628.89		0.45266	0.454817	0.454756	0.454115	0.454326	0.454364	0.454084	0.454375	0.454013	0.453961	0.453736	0.453881	0.453844	0.453661	0.453776	0.453523	0.454023	0.453892	0.453786	0.453847	0.45337	0.45317	0.453038	0.45304	0.452595	0.45275	0.452917	0.452679	0.452966	0.453202	0.453128	0.45311	0.453565	0.453648	0.453663	0.453709	0.453561	0.453332	0.453497	0.453575	0.453244	0.452973	0.452904	0.45289	0.453182	0.453159	0.452907
	7631		0.451273	0.453421	0.453361	0.452722	0.452933	0.452969	0.452689	0.452979	0.452618	0.452563	0.452339	0.452486	0.452449	0.452266	0.45238	0.452129	0.452628	0.452498	0.452393	0.452454	0.451979	0.45178	0.451649	0.451652	0.451208	0.451363	0.451529	0.451292	0.451577	0.451814	0.451739	0.451721	0.452173	0.452254	0.45227	0.452315	0.452167	0.451937	0.452102	0.45218	0.451848	0.451579	0.45151	0.451494	0.451787	0.451764	0.451514
	7633.12		0.449889	0.452026	0.451968	0.451331	0.451541	0.451576	0.451297	0.451584	0.451225	0.451168	0.450944	0.451093	0.451056	0.450873	0.450986	0.450736	0.451234	0.451107	0.451001	0.451063	0.450589	0.450392	0.450262	0.450265	0.449822	0.449978	0.450144	0.449907	0.45019	0.450427	0.450352	0.450333	0.450783	0.450862	0.450878	0.450924	0.450775	0.450544	0.450708	0.450786	0.450454	0.450186	0.450117	0.450101	0.450394	0.450372	0.450123
	7635.23		0.448512	0.450638	0.450582	0.449947	0.450156	0.45019	0.449911	0.450196	0.449839	0.449779	0.449555	0.449706	0.449669	0.449486	0.449597	0.449349	0.449846	0.449721	0.449615	0.449678	0.449206	0.44901	0.448881	0.448884	0.448443	0.448599	0.448765	0.448528	0.448809	0.449046	0.448971	0.448952	0.449399	0.449476	0.449492	0.449538	0.449388	0.449157	0.449321	0.449399	0.449067	0.4488	0.448731	0.448713	0.449007	0.448985	0.448739
	7637.34		0.447146	0.44926	0.449206	0.448574	0.448781	0.448814	0.448536	0.448818	0.448462	0.4484	0.448176	0.448329	0.448292	0.448108	0.448219	0.447973	0.448468	0.448345	0.44824	0.448303	0.447833	0.447638	0.44751	0.447514	0.447075	0.447231	0.447396	0.44716	0.447439	0.447676	0.4476	0.447581	0.448026	0.4481	0.448117	0.448162	0.448012	0.44778	0.447944	0.448022	0.44769	0.447424	0.447356	0.447337	0.447631	0.447609	0.447365
	7639.45		0.445792	0.447892	0.44784	0.447211	0.447417	0.447449	0.447171	0.44745	0.447096	0.447031	0.446807	0.446962	0.446925	0.446742	0.446851	0.446607	0.447101	0.44698	0.446875	0.446939	0.446471	0.446278	0.44615	0.446154	0.445716	0.445873	0.446038	0.445803	0.446079	0.446317	0.44624	0.446221	0.446663	0.446734	0.446752	0.446797	0.446647	0.446414	0.446577	0.446655	0.446323	0.446059	0.44599	0.44597	0.446265	0.446244	0.446001
	7641.56		0.444449	0.446535	0.446484	0.445858	0.446064	0.446094	0.445816	0.446092	0.44574	0.445672	0.445449	0.445605	0.445569	0.445385	0.445494	0.445251	0.445744	0.445624	0.44552	0.445585	0.445118	0.444927	0.4448	0.444805	0.444369	0.444526	0.44469	0.444456	0.444731	0.444968	0.444891	0.444871	0.44531	0.445379	0.445397	0.445442	0.445291	0.445058	0.445221	0.445299	0.444967	0.444705	0.444636	0.444615	0.44491	0.444889	0.444648
	7643.68		0.443117	0.445187	0.445139	0.444516	0.444721	0.444749	0.444472	0.444744	0.444394	0.444324	0.4441	0.444259	0.444222	0.444038	0.444146	0.443905	0.444397	0.444279	0.444176	0.44424	0.443777	0.443587	0.443461	0.443466	0.443032	0.443189	0.443353	0.44312	0.443392	0.44363	0.443552	0.443532	0.443968	0.444034	0.444053	0.444097	0.443946	0.443713	0.443875	0.443953	0.443621	0.443361	0.443292	0.443269	0.443564	0.443544	0.443305
	7645.79		0.441797	0.44385	0.443804	0.443185	0.443388	0.443414	0.443137	0.443407	0.443058	0.442985	0.442762	0.442922	0.442885	0.442701	0.442809	0.44257	0.44306	0.442944	0.442841	0.442906	0.442445	0.442257	0.442132	0.442137	0.441705	0.441863	0.442026	0.441794	0.442064	0.442301	0.442224	0.442203	0.442636	0.442699	0.442718	0.442762	0.442611	0.442378	0.442539	0.442617	0.442286	0.442027	0.441958	0.441935	0.442229	0.44221	0.441973
	7647.9		0.440487	0.442522	0.442478	0.441864	0.442065	0.44209	0.441813	0.442079	0.441732	0.441657	0.441434	0.441595	0.441558	0.441374	0.441481	0.441244	0.441732	0.441619	0.441517	0.441582	0.441124	0.440938	0.440813	0.440818	0.440389	0.440546	0.440709	0.440479	0.440746	0.440983	0.440906	0.440885	0.441314	0.441374	0.441394	0.441438	0.441286	0.441053	0.441213	0.441292	0.440961	0.440704	0.440635	0.44061	0.440905	0.440886	0.440651
	7650.01		0.439189	0.441205	0.441163	0.440553	0.440753	0.440776	0.4405	0.440762	0.440417	0.440338	0.440116	0.440279	0.440241	0.440058	0.440163	0.439929	0.440415	0.440304	0.440202	0.440268	0.439813	0.439628	0.439504	0.43951	0.439083	0.439241	0.439402	0.439174	0.439439	0.439676	0.439598	0.439577	0.440002	0.440059	0.44008	0.440123	0.439971	0.439738	0.439898	0.439976	0.439646	0.439391	0.439322	0.439296	0.439591	0.439572	0.439339
	7652.13		0.437902	0.439898	0.439858	0.439252	0.439451	0.439473	0.439196	0.439454	0.439111	0.43903	0.438808	0.438972	0.438933	0.438751	0.438856	0.438624	0.439108	0.438999	0.438898	0.438964	0.438512	0.438329	0.438206	0.438212	0.437787	0.437945	0.438106	0.437879	0.438142	0.438378	0.438301	0.438279	0.4387	0.438755	0.438776	0.438818	0.438666	0.438433	0.438593	0.438671	0.438341	0.438089	0.438019	0.437992	0.438287	0.438269	0.438038
	7654.24		0.436626	0.4386	0.438563	0.437962	0.438159	0.438179	0.437902	0.438156	0.437815	0.437731	0.43751	0.437675	0.437636	0.437453	0.437558	0.437328	0.437811	0.437704	0.437603	0.43767	0.437221	0.43704	0.436917	0.436924	0.436502	0.43666	0.43682	0.436595	0.436855	0.437091	0.437014	0.436991	0.437409	0.43746	0.437482	0.437523	0.437371	0.437139	0.437297	0.437376	0.437047	0.436797	0.436727	0.436699	0.436993	0.436976	0.436747
	7656.35		0.435361	0.437312	0.437278	0.436682	0.436878	0.436895	0.436619	0.436869	0.436529	0.436442	0.436222	0.436387	0.436348	0.436166	0.43627	0.436043	0.436523	0.436418	0.436319	0.436386	0.435941	0.435762	0.435639	0.435646	0.435227	0.435384	0.435544	0.435322	0.435579	0.435814	0.435737	0.435714	0.436127	0.436175	0.436199	0.436238	0.436087	0.435855	0.436012	0.436091	0.435763	0.435515	0.435445	0.435416	0.435709	0.435693	0.435466
	7658.46		0.434107	0.436034	0.436002	0.435413	0.435606	0.435622	0.435345	0.435591	0.435253	0.435163	0.434944	0.43511	0.43507	0.434889	0.434992	0.434768	0.435245	0.435143	0.435044	0.435112	0.43467	0.434493	0.434371	0.434378	0.433962	0.434119	0.434278	0.434058	0.434313	0.434547	0.43447	0.434446	0.434856	0.434901	0.434925	0.434963	0.434812	0.434581	0.434737	0.434815	0.434489	0.434244	0.434173	0.434143	0.434435	0.43442	0.434195
	7660.58		0.432864	0.434766	0.434737	0.434153	0.434345	0.434359	0.434082	0.434322	0.433986	0.433894	0.433676	0.433842	0.433801	0.433621	0.433723	0.433502	0.433977	0.433877	0.433779	0.433847	0.43341	0.433234	0.433113	0.43312	0.432707	0.432864	0.433022	0.432805	0.433057	0.433291	0.433214	0.433189	0.433594	0.433636	0.433661	0.433698	0.433547	0.433316	0.433472	0.43355	0.433225	0.432982	0.432911	0.43288	0.433172	0.433157	0.432934
	7662.69		0.431631	0.433508	0.433481	0.432903	0.433094	0.433105	0.432828	0.433064	0.43273	0.432635	0.432417	0.432584	0.432542	0.432363	0.432465	0.432247	0.432719	0.432621	0.432524	0.432592	0.432159	0.431986	0.431865	0.431872	0.431463	0.431619	0.431776	0.431562	0.431811	0.432044	0.431968	0.431942	0.432343	0.432381	0.432407	0.432443	0.432292	0.432062	0.432217	0.432295	0.431971	0.431731	0.43166	0.431628	0.431919	0.431904	0.431684
	7664.8		0.43041	0.432259	0.432235	0.431664	0.431852	0.431862	0.431584	0.431815	0.431483	0.431385	0.431168	0.431335	0.431293	0.431114	0.431216	0.431001	0.43147	0.431375	0.431279	0.431347	0.430919	0.430747	0.430627	0.430634	0.430228	0.430384	0.43054	0.430329	0.430575	0.430807	0.430732	0.430705	0.431101	0.431136	0.431162	0.431197	0.431047	0.430818	0.430972	0.431049	0.430728	0.430491	0.430419	0.430385	0.430675	0.430662	0.430443
	7666.91		0.4292	0.43102	0.430998	0.430435	0.430621	0.430628	0.43035	0.430576	0.430246	0.430145	0.429929	0.430097	0.430053	0.429875	0.429976	0.429765	0.430232	0.430138	0.430043	0.430112	0.429688	0.429519	0.429398	0.429406	0.429004	0.429159	0.429314	0.429106	0.429349	0.42958	0.429505	0.429478	0.429869	0.429901	0.429928	0.429962	0.429811	0.429584	0.429737	0.429814	0.429494	0.42926	0.429187	0.429153	0.429442	0.429429	0.429213
	7669.03		0.428001	0.42979	0.429772	0.429215	0.4294	0.429404	0.429126	0.429347	0.429018	0.428915	0.4287	0.428867	0.428823	0.428646	0.428747	0.428539	0.429002	0.428911	0.428817	0.428886	0.428468	0.4283	0.42818	0.428188	0.427789	0.427944	0.428098	0.427893	0.428134	0.428364	0.428289	0.428261	0.428647	0.428675	0.428703	0.428735	0.428586	0.428359	0.428512	0.428588	0.42827	0.428039	0.427966	0.427931	0.428219	0.428206	0.427992
	7671.14		0.426812	0.42857	0.428554	0.428006	0.428188	0.42819	0.427912	0.428127	0.4278	0.427694	0.42748	0.427647	0.427602	0.427426	0.427526	0.427322	0.427782	0.427693	0.427601	0.42767	0.427257	0.427091	0.426971	0.426979	0.426585	0.426739	0.426892	0.42669	0.426928	0.427156	0.427083	0.427054	0.427435	0.427459	0.427488	0.427519	0.42737	0.427145	0.427296	0.427372	0.427057	0.426829	0.426755	0.426719	0.427005	0.426994	0.426782
	7673.25		0.425634	0.427359	0.427347	0.426806	0.426986	0.426986	0.426707	0.426916	0.426592	0.426483	0.42627	0.426437	0.42639	0.426216	0.426316	0.426115	0.426572	0.426486	0.426394	0.426463	0.426056	0.425892	0.425772	0.42578	0.42539	0.425543	0.425695	0.425497	0.425732	0.425959	0.425887	0.425857	0.426232	0.426253	0.426283	0.426312	0.426163	0.42594	0.42609	0.426166	0.425853	0.425628	0.425554	0.425517	0.425802	0.425791	0.425581
	7675.36		0.424466	0.426157	0.426148	0.425616	0.425794	0.425791	0.425512	0.425715	0.425392	0.425281	0.425069	0.425235	0.425188	0.425015	0.425114	0.424918	0.425371	0.425287	0.425197	0.425266	0.424865	0.424703	0.424583	0.424591	0.424205	0.424357	0.424508	0.424314	0.424545	0.424772	0.4247	0.424669	0.425039	0.425056	0.425087	0.425114	0.424966	0.424745	0.424894	0.424969	0.424659	0.424437	0.424363	0.424325	0.424608	0.424598	0.424391
	7677.48		0.42331	0.424965	0.424959	0.424436	0.424612	0.424606	0.424327	0.424524	0.424203	0.424088	0.423878	0.424044	0.423995	0.423823	0.423922	0.42373	0.42418	0.424098	0.424009	0.424079	0.423683	0.423523	0.423403	0.423411	0.42303	0.423181	0.423331	0.423141	0.423369	0.423594	0.423523	0.423492	0.423856	0.423869	0.423901	0.423926	0.423779	0.42356	0.423707	0.423782	0.423474	0.423257	0.423181	0.423142	0.423424	0.423414	0.42321
	7679.59		0.422163	0.423782	0.423779	0.423265	0.423439	0.423431	0.42315	0.423341	0.423022	0.422905	0.422696	0.422861	0.42281	0.422641	0.422739	0.422552	0.422997	0.422918	0.42283	0.4229	0.422511	0.422353	0.422233	0.422241	0.421864	0.422015	0.422163	0.421977	0.422202	0.422425	0.422356	0.422323	0.422682	0.422691	0.422725	0.422747	0.422601	0.422384	0.42253	0.422605	0.4223	0.422086	0.42201	0.42197	0.422249	0.422241	0.422038
	7681.7		0.421027	0.422607	0.422608	0.422104	0.422275	0.422264	0.421984	0.422168	0.421851	0.421731	0.421523	0.421687	0.421635	0.421467	0.421566	0.421382	0.421824	0.421747	0.421661	0.421731	0.421348	0.421192	0.421072	0.42108	0.420709	0.420858	0.421005	0.420823	0.421045	0.421267	0.421198	0.421165	0.421517	0.421523	0.421557	0.421577	0.421433	0.421217	0.421362	0.421437	0.421135	0.420924	0.420848	0.420807	0.421085	0.421077	0.420877
	7683.81		0.419902	0.421442	0.421447	0.420952	0.421121	0.421107	0.420826	0.421004	0.420688	0.420566	0.420359	0.420522	0.420469	0.420303	0.420401	0.420222	0.42066	0.420586	0.420501	0.420571	0.420195	0.420041	0.419921	0.419929	0.419562	0.41971	0.419855	0.419679	0.419897	0.420117	0.42005	0.420015	0.420361	0.420363	0.420399	0.420417	0.420273	0.42006	0.420204	0.420278	0.419979	0.419773	0.419695	0.419653	0.419929	0.419922	0.419724
	7685.93		0.418786	0.420285	0.420294	0.41981	0.419976	0.419959	0.419678	0.419848	0.419535	0.41941	0.419204	0.419366	0.419311	0.419147	0.419245	0.419071	0.419505	0.419433	0.419349	0.419419	0.419051	0.418899	0.418778	0.418786	0.418425	0.418571	0.418715	0.418544	0.418758	0.418977	0.418911	0.418875	0.419215	0.419213	0.41925	0.419265	0.419123	0.418912	0.419055	0.419128	0.418833	0.41863	0.418552	0.418509	0.418783	0.418777	0.418582
	7688.04		0.417681	0.419137	0.419149	0.418676	0.41884	0.41882	0.418538	0.418701	0.41839	0.418262	0.418058	0.418219	0.418162	0.418	0.418098	0.417929	0.418358	0.418289	0.418207	0.418277	0.417916	0.417766	0.417645	0.417653	0.417296	0.417441	0.417584	0.417418	0.417628	0.417845	0.417781	0.417744	0.418077	0.418072	0.41811	0.418123	0.417982	0.417773	0.417914	0.417987	0.417695	0.417497	0.417418	0.417375	0.417646	0.417641	0.417448
	7690.15		0.416585	0.417997	0.418013	0.417551	0.417713	0.41769	0.417407	0.417563	0.417254	0.417123	0.416921	0.41708	0.417021	0.416861	0.416959	0.416796	0.41722	0.417153	0.417073	0.417143	0.416789	0.416642	0.41652	0.416528	0.416177	0.41632	0.416462	0.4163	0.416507	0.416723	0.41666	0.416622	0.416948	0.416939	0.416978	0.416988	0.416849	0.416643	0.416783	0.416855	0.416567	0.416373	0.416293	0.416249	0.416518	0.416514	0.416323
	7692.26		0.415498	0.416865	0.416886	0.416435	0.416594	0.416568	0.416285	0.416433	0.416125	0.415992	0.415791	0.415949	0.415889	0.415731	0.415829	0.415671	0.41609	0.416026	0.415947	0.416017	0.415672	0.415526	0.415404	0.415411	0.415066	0.415208	0.415348	0.415192	0.415395	0.415608	0.415548	0.415509	0.415828	0.415814	0.415855	0.415862	0.415724	0.415522	0.41566	0.415731	0.415447	0.415258	0.415177	0.415132	0.415399	0.415395	0.415207
	7694.38		0.414421	0.415741	0.415766	0.415328	0.415484	0.415455	0.415171	0.415311	0.415005	0.414869	0.41467	0.414827	0.414764	0.414608	0.414706	0.414554	0.414968	0.414907	0.41483	0.414899	0.414563	0.414419	0.414297	0.414303	0.413964	0.414104	0.414242	0.414092	0.414291	0.414503	0.414444	0.414404	0.414716	0.414698	0.41474	0.414745	0.414608	0.414408	0.414545	0.414616	0.414336	0.414151	0.414069	0.414024	0.414288	0.414285	0.414099
	7696.49		0.413353	0.414624	0.414654	0.414228	0.414381	0.414349	0.414064	0.414197	0.413893	0.413754	0.413557	0.413711	0.413647	0.413494	0.413592	0.413445	0.413855	0.413796	0.413721	0.41379	0.413462	0.41332	0.413197	0.413203	0.41287	0.413008	0.413145	0.413	0.413196	0.413405	0.413349	0.413307	0.413612	0.41359	0.413633	0.413635	0.4135	0.413303	0.413439	0.413509	0.413234	0.413053	0.41297	0.412924	0.413185	0.413184	0.413
	7698.6		0.412294	0.413515	0.41355	0.413136	0.413287	0.413252	0.412966	0.413091	0.412788	0.412647	0.412452	0.412604	0.412537	0.412387	0.412485	0.412344	0.412748	0.412692	0.412619	0.412688	0.412368	0.412228	0.412105	0.412111	0.411784	0.41192	0.412055	0.411917	0.412108	0.412316	0.412261	0.412218	0.412515	0.41249	0.412534	0.412533	0.4124	0.412206	0.41234	0.41241	0.412139	0.411963	0.411879	0.411832	0.412091	0.41209	0.411909
	7700.71		0.411243	0.412413	0.412452	0.412052	0.4122	0.412162	0.411875	0.411992	0.411691	0.411547	0.411354	0.411504	0.411434	0.411287	0.411385	0.41125	0.41165	0.411596	0.411525	0.411593	0.411283	0.411145	0.411021	0.411026	0.410706	0.41084	0.410973	0.410841	0.411028	0.411234	0.411181	0.411137	0.411426	0.411397	0.411443	0.411439	0.411308	0.411117	0.41125	0.411318	0.411052	0.410881	0.410796	0.410749	0.411004	0.411004	0.410826
	7702.83		0.410201	0.411318	0.411362	0.410976	0.411121	0.411079	0.410792	0.4109	0.410601	0.410454	0.410263	0.41041	0.410339	0.410194	0.410293	0.410164	0.410558	0.410507	0.410437	0.410505	0.410205	0.410069	0.409945	0.409949	0.409635	0.409767	0.409898	0.409772	0.409956	0.410159	0.410109	0.410063	0.410345	0.410311	0.410358	0.410351	0.410222	0.410035	0.410166	0.410234	0.409973	0.409806	0.409721	0.409673	0.409925	0.409926	0.40975
	7704.94		0.409167	0.410229	0.410278	0.409906	0.410048	0.410003	0.409715	0.409814	0.409517	0.409368	0.409179	0.409324	0.409249	0.409108	0.409207	0.409085	0.409473	0.409425	0.409357	0.409425	0.409134	0.409	0.408875	0.408878	0.408572	0.408701	0.40883	0.408711	0.40889	0.409091	0.409043	0.408996	0.40927	0.409232	0.409281	0.409271	0.409144	0.40896	0.409089	0.409156	0.408901	0.408739	0.408653	0.408604	0.408853	0.408855	0.408682
	7707.05		0.40814	0.409147	0.409201	0.408844	0.408982	0.408934	0.408645	0.408735	0.40844	0.408288	0.408101	0.408243	0.408167	0.408028	0.408127	0.408012	0.408394	0.408349	0.408283	0.408351	0.40807	0.407938	0.407812	0.407814	0.407515	0.407641	0.407768	0.407657	0.407832	0.408031	0.407985	0.407936	0.408202	0.40816	0.408211	0.408197	0.408072	0.407892	0.40802	0.408086	0.407835	0.407679	0.407592	0.407542	0.407788	0.407791	0.40762
	7709.16		0.40712	0.40807	0.40813	0.407787	0.407923	0.407871	0.407582	0.407663	0.407369	0.407214	0.40703	0.407169	0.40709	0.406955	0.407054	0.406945	0.407322	0.40728	0.407216	0.407283	0.407013	0.406882	0.406756	0.406757	0.406465	0.406589	0.406714	0.406609	0.40678	0.406976	0.406933	0.406883	0.40714	0.407094	0.407146	0.407129	0.407007	0.406831	0.406956	0.407022	0.406777	0.406626	0.406537	0.406488	0.40673	0.406734	0.406566
	7711.28		0.406108	0.406999	0.407064	0.406737	0.40687	0.406814	0.406524	0.406596	0.406304	0.406146	0.405964	0.406101	0.406018	0.405887	0.405987	0.405885	0.406255	0.406216	0.406154	0.40622	0.405962	0.405833	0.405705	0.405706	0.405421	0.405542	0.405665	0.405567	0.405734	0.405928	0.405887	0.405836	0.406084	0.406034	0.406088	0.406067	0.405947	0.405775	0.405899	0.405964	0.405725	0.405579	0.405489	0.405439	0.405678	0.405683	0.405517
	7713.39		0.405102	0.405932	0.406004	0.405693	0.405822	0.405763	0.405472	0.405534	0.405244	0.405084	0.404904	0.405038	0.404952	0.404825	0.404925	0.40483	0.405194	0.405158	0.405098	0.405164	0.404916	0.404789	0.404661	0.40466	0.404383	0.404501	0.404621	0.404532	0.404694	0.404885	0.404847	0.404794	0.405034	0.40498	0.405036	0.405011	0.404893	0.404726	0.404848	0.404912	0.404678	0.404538	0.404447	0.404397	0.404632	0.404638	0.404475
	7715.5		0.404103	0.404871	0.404948	0.404654	0.40478	0.404716	0.404425	0.404478	0.404189	0.404026	0.403849	0.403979	0.403891	0.403767	0.403868	0.403781	0.404138	0.404105	0.404047	0.404112	0.403876	0.403751	0.403621	0.403619	0.40335	0.403465	0.403583	0.403501	0.403659	0.403848	0.403812	0.403758	0.403989	0.403931	0.403988	0.40396	0.403845	0.403682	0.403802	0.403865	0.403638	0.403503	0.403411	0.40336	0.403591	0.403598	0.403438
	7717.61		0.403109	0.403814	0.403897	0.403619	0.403742	0.403675	0.403383	0.403426	0.403139	0.402974	0.402799	0.402926	0.402834	0.402714	0.402815	0.402736	0.403087	0.403057	0.403001	0.403066	0.402841	0.402717	0.402587	0.402583	0.402322	0.402434	0.40255	0.402476	0.402629	0.402816	0.402783	0.402727	0.402949	0.402887	0.402946	0.402913	0.402801	0.402642	0.402761	0.402823	0.402602	0.402473	0.40238	0.402329	0.402556	0.402564	0.402406
	7719.73		0.40212	0.402761	0.402851	0.40259	0.402709	0.402639	0.402346	0.402379	0.402093	0.401925	0.401753	0.401877	0.401782	0.401666	0.401767	0.401696	0.40204	0.402013	0.40196	0.402024	0.401811	0.401689	0.401558	0.401552	0.401299	0.401408	0.401522	0.401456	0.401604	0.401788	0.401758	0.401701	0.401914	0.401847	0.401908	0.401872	0.401762	0.401608	0.401725	0.401786	0.401571	0.401448	0.401354	0.401302	0.401525	0.401535	0.401379
	7721.84		0.401137	0.401712	0.401808	0.401565	0.401681	0.401606	0.401313	0.401336	0.401052	0.400882	0.400712	0.400832	0.400734	0.400622	0.400724	0.400661	0.400998	0.400974	0.400923	0.400986	0.400786	0.400666	0.400533	0.400526	0.400281	0.400387	0.400498	0.40044	0.400584	0.400765	0.400738	0.40068	0.400883	0.400812	0.400875	0.400835	0.400728	0.400578	0.400693	0.400753	0.400546	0.400428	0.400333	0.400281	0.4005	0.400511	0.400357
	7723.95		0.400159	0.400667	0.40077	0.400544	0.400658	0.400579	0.400285	0.400298	0.400015	0.399843	0.399676	0.399793	0.399691	0.399583	0.399686	0.39963	0.399961	0.39994	0.399891	0.399954	0.399766	0.399647	0.399514	0.399505	0.399269	0.399371	0.399479	0.39943	0.399568	0.399747	0.399724	0.399664	0.399857	0.399783	0.399847	0.399803	0.399699	0.399554	0.399667	0.399726	0.399525	0.399413	0.399317	0.399265	0.39948	0.399492	0.399341
	7726.06		0.399187	0.399627	0.399737	0.399529	0.399639	0.399557	0.399263	0.399265	0.398984	0.398809	0.398645	0.398758	0.398654	0.39855	0.398653	0.398606	0.39893	0.398911	0.398865	0.398927	0.398751	0.398635	0.3985	0.398489	0.398262	0.39836	0.398466	0.398425	0.398558	0.398735	0.398715	0.398653	0.398837	0.398759	0.398825	0.398776	0.398676	0.398535	0.398646	0.398704	0.39851	0.398404	0.398307	0.398254	0.398465	0.398478	0.398331
	7728.17		0.39822	0.398591	0.398709	0.39852	0.398626	0.39854	0.398246	0.398238	0.397959	0.397782	0.39762	0.39773	0.397622	0.397523	0.397626	0.397587	0.397904	0.397889	0.397845	0.397906	0.397743	0.397629	0.397492	0.39748	0.397261	0.397356	0.397459	0.397426	0.397555	0.397729	0.397712	0.397649	0.397824	0.397741	0.397809	0.397756	0.397658	0.397522	0.397631	0.397688	0.397501	0.3974	0.397303	0.39725	0.397457	0.397472	0.397327
	7730.29		0.397261	0.397561	0.397686	0.397516	0.39762	0.39753	0.397236	0.397217	0.39694	0.396761	0.396602	0.396708	0.396597	0.396502	0.396606	0.396576	0.396885	0.396873	0.396831	0.396891	0.396743	0.396629	0.396492	0.396478	0.396267	0.396358	0.396458	0.396434	0.396557	0.396729	0.396716	0.396652	0.396817	0.39673	0.3968	0.396743	0.396648	0.396516	0.396622	0.396678	0.396498	0.396404	0.396306	0.396253	0.396455	0.396472	0.39633
	7732.4		0.396309	0.396538	0.39667	0.396519	0.39662	0.396526	0.396232	0.396203	0.395927	0.395746	0.395591	0.395694	0.395579	0.395489	0.395593	0.395572	0.395874	0.395864	0.395825	0.395885	0.395749	0.395638	0.395499	0.395483	0.395281	0.395368	0.395465	0.395449	0.395568	0.395737	0.395728	0.395662	0.395817	0.395727	0.395798	0.395737	0.395645	0.395518	0.395621	0.395676	0.395503	0.395415	0.395316	0.395263	0.395462	0.39548	0.395341
	7734.51		0.395365	0.39552	0.395661	0.39553	0.395627	0.395529	0.395237	0.395197	0.394923	0.39474	0.394587	0.394687	0.394569	0.394484	0.394588	0.394575	0.39487	0.394864	0.394827	0.394886	0.394764	0.394655	0.394515	0.394496	0.394303	0.394386	0.39448	0.394473	0.394585	0.394753	0.394747	0.394681	0.394825	0.394731	0.394805	0.394739	0.39465	0.394527	0.394628	0.394681	0.394516	0.394434	0.394335	0.394282	0.394476	0.394496	0.39436
	7736.62		0.394429	0.39451	0.394659	0.394548	0.394642	0.39454	0.394249	0.394198	0.393926	0.393741	0.393591	0.393688	0.393567	0.393487	0.39359	0.393587	0.393875	0.393871	0.393837	0.393895	0.393787	0.39368	0.393539	0.393517	0.393333	0.393413	0.393503	0.393504	0.393612	0.393777	0.393775	0.393708	0.393842	0.393744	0.393819	0.39375	0.393663	0.393545	0.393643	0.393695	0.393537	0.393461	0.393362	0.393309	0.393499	0.393521	0.393388
	7738.74		0.393502	0.393506	0.393664	0.393574	0.393665	0.393559	0.393269	0.393208	0.392937	0.392751	0.392604	0.392698	0.392573	0.392498	0.392602	0.392608	0.392888	0.392887	0.392856	0.392912	0.392819	0.392714	0.392572	0.392547	0.392372	0.392448	0.392534	0.392545	0.392646	0.392809	0.392812	0.392744	0.392868	0.392766	0.392843	0.392769	0.392685	0.392571	0.392667	0.392717	0.392566	0.392497	0.392397	0.392344	0.39253	0.392554	0.392426
	7740.85		0.392584	0.39251	0.392678	0.392608	0.392695	0.392586	0.392298	0.392225	0.391957	0.391769	0.391625	0.391717	0.391588	0.391518	0.391622	0.391637	0.39191	0.391912	0.391884	0.391939	0.391861	0.391757	0.391614	0.391586	0.391421	0.391492	0.391575	0.391594	0.39169	0.391851	0.391858	0.391788	0.391902	0.391797	0.391875	0.391797	0.391716	0.391606	0.391699	0.391747	0.391604	0.391541	0.391442	0.391389	0.391571	0.391597	0.391472
	7742.96		0.391675	0.391522	0.391699	0.391651	0.391735	0.391622	0.391335	0.391252	0.390985	0.390796	0.390655	0.390744	0.390612	0.390548	0.39065	0.390676	0.39094	0.390946	0.39092	0.390975	0.390912	0.39081	0.390665	0.390634	0.390478	0.390545	0.390624	0.390653	0.390742	0.390901	0.390914	0.390843	0.390945	0.390837	0.390917	0.390835	0.390756	0.39065	0.39074	0.390787	0.390651	0.390595	0.390496	0.390443	0.390621	0.39065	0.390528
	7745.07		0.390775	0.390541	0.390728	0.390702	0.390782	0.390666	0.390382	0.390287	0.390022	0.389832	0.389695	0.389781	0.389644	0.389586	0.389688	0.389724	0.38998	0.389989	0.389966	0.39002	0.389972	0.389872	0.389726	0.389692	0.389546	0.389608	0.389683	0.389721	0.389803	0.389961	0.389978	0.389906	0.389998	0.389887	0.389968	0.389882	0.389805	0.389704	0.38979	0.389835	0.389708	0.389658	0.38956	0.389506	0.38968	0.389712	0.389594
	7747.19		0.389884	0.389569	0.389765	0.389761	0.389839	0.389718	0.389437	0.389331	0.389068	0.388876	0.388743	0.388826	0.388686	0.388634	0.388735	0.388782	0.38903	0.389041	0.389022	0.389074	0.389042	0.388944	0.388797	0.388759	0.388622	0.38868	0.388751	0.388798	0.388874	0.38903	0.389053	0.38898	0.389061	0.388946	0.389028	0.388938	0.388864	0.388766	0.38885	0.388893	0.388773	0.38873	0.388633	0.388579	0.388749	0.388784	0.38867
	7749.3		0.389003	0.388604	0.38881	0.38883	0.388903	0.388779	0.388501	0.388383	0.388123	0.38793	0.3878	0.387881	0.387737	0.387691	0.387792	0.387849	0.388088	0.388103	0.388086	0.388137	0.388121	0.388026	0.387877	0.387836	0.387709	0.387761	0.387828	0.387884	0.387954	0.388108	0.388136	0.388062	0.388132	0.388014	0.388098	0.388003	0.387932	0.387838	0.387918	0.387959	0.387847	0.387812	0.387715	0.387661	0.387827	0.387865	0.387755
	7751.41		0.38813	0.387646	0.387864	0.387906	0.387977	0.387849	0.387574	0.387445	0.387186	0.386993	0.386866	0.386945	0.386797	0.386758	0.386857	0.386925	0.387156	0.387174	0.38716	0.38721	0.38721	0.387116	0.386966	0.386921	0.386804	0.386852	0.386914	0.38698	0.387043	0.387195	0.387229	0.387154	0.387213	0.387092	0.387177	0.387078	0.38701	0.38692	0.386996	0.387034	0.386931	0.386902	0.386807	0.386753	0.386914	0.386955	0.386851
	7753.52		0.387266	0.386697	0.386926	0.386991	0.387058	0.386926	0.386656	0.386515	0.386259	0.386064	0.385941	0.386019	0.385867	0.385833	0.385932	0.38601	0.386233	0.386254	0.386243	0.386291	0.386308	0.386216	0.386065	0.386016	0.385909	0.385952	0.386009	0.386084	0.386141	0.386291	0.386332	0.386256	0.386303	0.386179	0.386265	0.386162	0.386096	0.38601	0.386082	0.386119	0.386023	0.386001	0.385908	0.385854	0.386011	0.386055	0.385955
	7755.64		0.386411	0.385756	0.385995	0.386084	0.386148	0.386012	0.385746	0.385594	0.385339	0.385145	0.385025	0.385101	0.384945	0.384918	0.385015	0.385104	0.385319	0.385343	0.385335	0.385382	0.385415	0.385325	0.385173	0.38512	0.385023	0.38506	0.385113	0.385198	0.385247	0.385397	0.385443	0.385366	0.385402	0.385275	0.385362	0.385255	0.385192	0.385109	0.385177	0.385212	0.385124	0.385109	0.385017	0.384963	0.385117	0.385165	0.385069
	7757.75		0.385564	0.384822	0.385073	0.385186	0.385246	0.385106	0.384844	0.384681	0.384429	0.384233	0.384118	0.384191	0.384032	0.384012	0.384107	0.384207	0.384413	0.384441	0.384436	0.384481	0.384531	0.384443	0.384289	0.384233	0.384145	0.384178	0.384225	0.38432	0.384362	0.38451	0.384563	0.384485	0.384509	0.38438	0.384468	0.384357	0.384296	0.384217	0.384281	0.384313	0.384233	0.384226	0.384136	0.384082	0.384231	0.384283	0.384192
	7759.86		0.384724	0.383896	0.384158	0.384295	0.384351	0.384208	0.383951	0.383776	0.383526	0.38333	0.383219	0.38329	0.383127	0.383114	0.383207	0.383319	0.383516	0.383547	0.383545	0.383588	0.383655	0.383569	0.383414	0.383354	0.383276	0.383303	0.383346	0.38345	0.383485	0.383632	0.383691	0.383613	0.383625	0.383493	0.383582	0.383467	0.383408	0.383332	0.383392	0.383422	0.383351	0.38335	0.383262	0.383208	0.383353	0.383409	0.383324
	7761.97		0.383892	0.382976	0.38325	0.38341	0.383464	0.383316	0.383064	0.382878	0.38263	0.382434	0.382327	0.382397	0.38223	0.382223	0.382315	0.382438	0.382627	0.382661	0.382662	0.382703	0.382787	0.382703	0.382547	0.382482	0.382414	0.382436	0.382474	0.382587	0.382615	0.382761	0.382827	0.382747	0.382748	0.382614	0.382704	0.382585	0.382528	0.382455	0.382511	0.382538	0.382475	0.382482	0.382397	0.382342	0.382483	0.382543	0.382463
	7764.09		0.383066	0.382063	0.382348	0.382533	0.382583	0.38243	0.382184	0.381987	0.381741	0.381545	0.381442	0.38151	0.381339	0.38134	0.38143	0.381564	0.381744	0.381781	0.381785	0.381825	0.381925	0.381842	0.381685	0.381617	0.381559	0.381576	0.381608	0.381731	0.381752	0.381897	0.381969	0.381889	0.381878	0.381741	0.381832	0.381709	0.381654	0.381585	0.381635	0.381661	0.381606	0.38162	0.381537	0.381482	0.38162	0.381684	0.381609
	7766.2		0.382244	0.381155	0.381452	0.38166	0.381706	0.38155	0.381309	0.3811	0.380857	0.380661	0.380562	0.380629	0.380454	0.380462	0.380549	0.380695	0.380866	0.380907	0.380914	0.380952	0.381068	0.380987	0.380829	0.380756	0.380708	0.38072	0.380747	0.38088	0.380894	0.381037	0.381116	0.381035	0.381013	0.380873	0.380965	0.380838	0.380786	0.38072	0.380765	0.380788	0.380742	0.380763	0.380683	0.380628	0.380762	0.380829	0.38076
	7768.31		0.381426	0.380252	0.380559	0.380791	0.380834	0.380673	0.380438	0.380218	0.379977	0.379781	0.379686	0.379751	0.379573	0.379587	0.379673	0.37983	0.379992	0.380037	0.380046	0.380082	0.380215	0.380136	0.379977	0.3799	0.379861	0.379868	0.37989	0.380032	0.380039	0.380181	0.380267	0.380185	0.380151	0.380009	0.380101	0.379971	0.379921	0.379858	0.379899	0.37992	0.379881	0.37991	0.379832	0.379778	0.379907	0.379979	0.379915
	7770.42		0.38061	0.379351	0.379669	0.379924	0.379964	0.379799	0.37957	0.379339	0.3791	0.378904	0.378813	0.378877	0.378694	0.378716	0.3788	0.378967	0.379122	0.379169	0.379182	0.379215	0.379364	0.379286	0.379126	0.379046	0.379017	0.379018	0.379036	0.379187	0.379187	0.379328	0.37942	0.379337	0.379292	0.379147	0.37924	0.379107	0.379059	0.378999	0.379034	0.379054	0.379023	0.379059	0.378984	0.37893	0.379055	0.379131	0.379073
	7772.54		0.379794	0.378452	0.378781	0.379059	0.379095	0.378926	0.378702	0.37846	0.378224	0.378028	0.377942	0.378003	0.377817	0.377846	0.377928	0.378106	0.378252	0.378304	0.378318	0.37835	0.378514	0.378437	0.378277	0.378192	0.378173	0.378169	0.378182	0.378342	0.378335	0.378475	0.378574	0.37849	0.378434	0.378286	0.37838	0.378243	0.378198	0.378141	0.378171	0.378188	0.378166	0.378209	0.378137	0.378082	0.378204	0.378284	0.378232
	7774.65		0.378978	0.377554	0.377894	0.378194	0.378226	0.378052	0.377835	0.377582	0.377348	0.377153	0.377071	0.37713	0.376941	0.376977	0.377057	0.377245	0.377383	0.377438	0.377455	0.377484	0.377664	0.377588	0.377427	0.377339	0.377329	0.37732	0.377327	0.377497	0.377483	0.377622	0.377728	0.377643	0.377575	0.377425	0.37752	0.377379	0.377336	0.377283	0.377307	0.377323	0.377308	0.377359	0.377289	0.377235	0.377353	0.377437	0.37739
	7776.76		0.378158	0.376656	0.377005	0.377327	0.377356	0.377178	0.376966	0.376703	0.376471	0.376276	0.376199	0.376257	0.376064	0.376106	0.376184	0.376382	0.376512	0.376571	0.37659	0.376617	0.376811	0.376737	0.376575	0.376483	0.376482	0.376469	0.376472	0.37665	0.37663	0.376767	0.37688	0.376794	0.376715	0.376563	0.376658	0.376514	0.376473	0.376423	0.376442	0.376456	0.376449	0.376506	0.37644	0.376386	0.3765	0.376588	0.376547
	7778.87		0.377335	0.375756	0.376116	0.376458	0.376484	0.376301	0.376095	0.375823	0.375592	0.375398	0.375325	0.375381	0.375185	0.375234	0.37531	0.375518	0.37564	0.375702	0.375723	0.375748	0.375956	0.375883	0.37572	0.375625	0.375633	0.375615	0.375613	0.375799	0.375773	0.37591	0.376029	0.375942	0.375852	0.375697	0.375793	0.375646	0.375608	0.37556	0.375573	0.375586	0.375587	0.375651	0.375588	0.375534	0.375645	0.375736	0.375701
	7780.99		0.376507	0.374855	0.375223	0.375586	0.375608	0.375421	0.375221	0.374939	0.37471	0.374516	0.374448	0.374502	0.374303	0.374358	0.374433	0.37465	0.374765	0.37483	0.374853	0.374875	0.375097	0.375024	0.374861	0.374763	0.37478	0.374757	0.37475	0.374945	0.374913	0.375049	0.375173	0.375085	0.374985	0.374828	0.374924	0.374774	0.374739	0.374694	0.374701	0.374713	0.374721	0.374792	0.374731	0.374678	0.374785	0.37488	0.37485
	7783.1		0.375672	0.373951	0.374328	0.37471	0.374729	0.374537	0.374342	0.374051	0.373825	0.373631	0.373567	0.37362	0.373418	0.373479	0.373551	0.373777	0.373885	0.373955	0.373979	0.373999	0.374233	0.374161	0.373997	0.373897	0.373921	0.373895	0.373883	0.374086	0.374048	0.374183	0.374313	0.374224	0.374114	0.373955	0.374051	0.373899	0.373865	0.373823	0.373825	0.373836	0.373851	0.373928	0.37387	0.373817	0.373921	0.37402	0.373996
	7785.21		0.374831	0.373043	0.373428	0.373828	0.373844	0.373648	0.373459	0.373159	0.372934	0.372742	0.372681	0.372733	0.372529	0.372595	0.372666	0.3729	0.373001	0.373074	0.3731	0.373117	0.373363	0.373292	0.373127	0.373025	0.373057	0.373026	0.373011	0.373221	0.373177	0.373311	0.373447	0.373357	0.373237	0.373075	0.373173	0.373017	0.372986	0.372946	0.372943	0.372953	0.372975	0.373059	0.373003	0.37295	0.373051	0.373153	0.373135
	7787.32		0.373981	0.372131	0.372523	0.372941	0.372953	0.372753	0.372569	0.372261	0.372038	0.371846	0.37179	0.37184	0.371634	0.371706	0.371775	0.372017	0.372111	0.372188	0.372215	0.37223	0.372487	0.372416	0.372251	0.372146	0.372185	0.372152	0.372132	0.372349	0.3723	0.372433	0.372575	0.372484	0.372354	0.37219	0.372288	0.37213	0.372101	0.372064	0.372054	0.372064	0.372092	0.372182	0.372129	0.372077	0.372174	0.37228	0.372267
	7789.44		0.373123	0.371215	0.371613	0.372047	0.372056	0.371852	0.371673	0.371357	0.371137	0.370945	0.370893	0.370941	0.370734	0.370811	0.370877	0.371127	0.371215	0.371295	0.371323	0.371336	0.371603	0.371532	0.371368	0.371261	0.371307	0.37127	0.371246	0.371469	0.371416	0.371548	0.371695	0.371603	0.371464	0.371297	0.371396	0.371235	0.371208	0.371174	0.371159	0.371168	0.371202	0.371298	0.371248	0.371196	0.371291	0.3714	0.371393
	7791.55		0.372256	0.370292	0.370697	0.371146	0.371152	0.370944	0.37077	0.370447	0.370228	0.370037	0.36999	0.370036	0.369827	0.369909	0.369974	0.37023	0.370312	0.370396	0.370425	0.370435	0.370711	0.370641	0.370476	0.370368	0.37042	0.37038	0.370352	0.370582	0.370524	0.370655	0.370807	0.370714	0.370566	0.370397	0.370497	0.370334	0.370309	0.370276	0.370256	0.370265	0.370305	0.370407	0.370359	0.370307	0.3704	0.370511	0.37051
	7793.66		0.371379	0.369364	0.369775	0.370237	0.370241	0.370028	0.36986	0.369529	0.369313	0.369123	0.369079	0.369124	0.368914	0.369	0.369063	0.369325	0.369402	0.369489	0.369519	0.369527	0.369811	0.369741	0.369577	0.369467	0.369525	0.369482	0.369451	0.369687	0.369624	0.369754	0.369911	0.369816	0.36966	0.36949	0.369589	0.369425	0.369401	0.369371	0.369346	0.369354	0.3694	0.369507	0.369461	0.36941	0.3695	0.369615	0.369619
	7795.77		0.370491	0.36843	0.368845	0.36932	0.369321	0.369104	0.368941	0.368604	0.36839	0.3682	0.36816	0.368205	0.367994	0.368083	0.368145	0.368412	0.368484	0.368575	0.368605	0.36861	0.368903	0.368833	0.368668	0.368558	0.368622	0.368576	0.368542	0.368782	0.368716	0.368845	0.369006	0.36891	0.368746	0.368573	0.368674	0.368507	0.368486	0.368458	0.368427	0.368435	0.368486	0.368598	0.368554	0.368505	0.368592	0.36871	0.368719
	7797.89		0.369593	0.367489	0.367909	0.368395	0.368393	0.368173	0.368014	0.367672	0.367459	0.36727	0.367234	0.367277	0.367066	0.367159	0.367218	0.367491	0.367558	0.367652	0.367683	0.367686	0.367985	0.367915	0.367751	0.367641	0.367709	0.367661	0.367624	0.367869	0.367799	0.367927	0.368092	0.367996	0.367824	0.367649	0.367749	0.367581	0.367562	0.367535	0.367499	0.367508	0.367563	0.36768	0.367639	0.36759	0.367675	0.367795	0.367809
	7800		0.368685	0.366542	0.366965	0.367462	0.367458	0.367234	0.36708	0.366732	0.366521	0.366333	0.3663	0.366343	0.366131	0.366227	0.366285	0.366562	0.366625	0.366722	0.366754	0.366754	0.367059	0.366989	0.366826	0.366715	0.366788	0.366738	0.366697	0.366948	0.366874	0.367	0.367169	0.367072	0.366893	0.366716	0.366817	0.366648	0.36663	0.366605	0.366564	0.366572	0.366632	0.366754	0.366714	0.366666	0.36675	0.366872	0.366892
	7802.11		0.367767	0.365588	0.366015	0.366522	0.366515	0.366287	0.366138	0.365784	0.365576	0.365388	0.365359	0.365401	0.365189	0.365288	0.365344	0.365626	0.365685	0.365785	0.365817	0.365815	0.366125	0.366056	0.365892	0.365781	0.365859	0.365808	0.365764	0.366018	0.36594	0.366067	0.366239	0.366141	0.365955	0.365775	0.365877	0.365706	0.36569	0.365667	0.365621	0.36563	0.365693	0.36582	0.365782	0.365735	0.365817	0.365941	0.365966
	7804.22		0.366841	0.364629	0.365059	0.365574	0.365565	0.365334	0.365189	0.364831	0.364625	0.364437	0.364411	0.364453	0.364242	0.364343	0.364398	0.364682	0.364738	0.364842	0.364873	0.36487	0.365185	0.365115	0.364952	0.364841	0.364924	0.36487	0.364824	0.365081	0.365	0.365126	0.365301	0.365202	0.36501	0.364828	0.364931	0.364758	0.364744	0.364721	0.364671	0.36468	0.364748	0.364879	0.364843	0.364796	0.364877	0.365003	0.365032
	7806.34		0.365909	0.363665	0.364097	0.364621	0.364609	0.364376	0.364235	0.363872	0.363668	0.363481	0.363458	0.3635	0.363289	0.363392	0.363445	0.363733	0.363785	0.363893	0.363924	0.363918	0.364237	0.364168	0.364005	0.363895	0.363981	0.363927	0.363877	0.364139	0.364054	0.364179	0.364357	0.364257	0.364058	0.363874	0.363978	0.363805	0.363791	0.36377	0.363716	0.363725	0.363796	0.363931	0.363897	0.363851	0.36393	0.364059	0.364093
	7808.45		0.364969	0.362697	0.363131	0.363663	0.363648	0.363412	0.363275	0.362908	0.362706	0.362519	0.362499	0.362541	0.362331	0.362436	0.362487	0.362779	0.362828	0.362938	0.36297	0.362962	0.363285	0.363215	0.363054	0.362944	0.363034	0.362978	0.362926	0.363191	0.363103	0.363227	0.363407	0.363307	0.363102	0.362916	0.36302	0.362846	0.362834	0.362814	0.362755	0.362765	0.362839	0.362978	0.362945	0.3629	0.362979	0.363109	0.363147
	7810.56		0.364024	0.361724	0.362161	0.362699	0.362682	0.362443	0.362311	0.36194	0.36174	0.361553	0.361536	0.361578	0.361369	0.361475	0.361525	0.361819	0.361865	0.361979	0.362011	0.362001	0.362328	0.362258	0.362097	0.361988	0.362082	0.362024	0.36197	0.362238	0.362147	0.36227	0.362453	0.362352	0.362141	0.361952	0.362057	0.361882	0.361871	0.361853	0.36179	0.3618	0.361877	0.36202	0.361989	0.361944	0.362022	0.362154	0.362197
	7812.67		0.363074	0.360747	0.361186	0.361731	0.361712	0.36147	0.361342	0.360967	0.360769	0.360583	0.360568	0.360611	0.360402	0.36051	0.360559	0.360856	0.360899	0.361016	0.361048	0.361036	0.361366	0.361296	0.361136	0.361028	0.361125	0.361067	0.36101	0.36128	0.361186	0.361309	0.361493	0.361392	0.361175	0.360984	0.36109	0.360914	0.360905	0.360887	0.36082	0.360831	0.360911	0.361057	0.361027	0.360984	0.36106	0.361194	0.361242
	7814.78		0.362119	0.359767	0.360207	0.360759	0.360737	0.360493	0.360369	0.35999	0.359794	0.359608	0.359597	0.35964	0.359432	0.359541	0.359588	0.359888	0.359928	0.360048	0.36008	0.360066	0.3604	0.36033	0.360171	0.360063	0.360164	0.360105	0.360046	0.360318	0.360221	0.360343	0.36053	0.360428	0.360205	0.360012	0.360119	0.359942	0.359934	0.359917	0.359846	0.359857	0.35994	0.36009	0.360062	0.360019	0.360095	0.36023	0.360282
	7816.9		0.36116	0.358783	0.359225	0.359783	0.359759	0.359513	0.359392	0.35901	0.358816	0.35863	0.358621	0.358665	0.358458	0.358569	0.358614	0.358916	0.358954	0.359077	0.359109	0.359094	0.35943	0.35936	0.359202	0.359095	0.359199	0.359139	0.359078	0.359353	0.359253	0.359374	0.359563	0.35946	0.359231	0.359036	0.359144	0.358966	0.358959	0.358943	0.358868	0.358881	0.358966	0.359119	0.359092	0.35905	0.359125	0.359262	0.359318
	7819.01		0.360196	0.357796	0.35824	0.358804	0.358777	0.358529	0.358412	0.358026	0.357835	0.357648	0.357642	0.357687	0.357482	0.357593	0.357637	0.357941	0.357976	0.358103	0.358135	0.358118	0.358456	0.358387	0.35823	0.358124	0.358232	0.358171	0.358107	0.358385	0.358281	0.358402	0.358592	0.358489	0.358254	0.358057	0.358165	0.357987	0.357981	0.357966	0.357888	0.357901	0.357988	0.358145	0.358119	0.358077	0.358152	0.35829	0.358351
	7821.12		0.35923	0.356806	0.357252	0.357822	0.357792	0.357542	0.357429	0.35704	0.356851	0.356664	0.356661	0.356706	0.356502	0.356614	0.356657	0.356963	0.356995	0.357126	0.357158	0.357139	0.35748	0.357411	0.357255	0.35715	0.357261	0.357199	0.357133	0.357413	0.357306	0.357427	0.357618	0.357515	0.357274	0.357075	0.357184	0.357006	0.357001	0.356986	0.356904	0.356918	0.357008	0.357168	0.357143	0.357101	0.357176	0.357316	0.357381
	7823.23		0.35826	0.355814	0.356262	0.356837	0.356804	0.356553	0.356443	0.35605	0.355864	0.355677	0.355676	0.355723	0.35552	0.355633	0.355674	0.355982	0.356012	0.356146	0.356178	0.356157	0.356502	0.356432	0.356278	0.356174	0.356288	0.356226	0.356157	0.35644	0.356329	0.356449	0.356642	0.356538	0.356292	0.35609	0.356201	0.356022	0.356018	0.356003	0.355919	0.355932	0.356024	0.356188	0.356164	0.356123	0.356197	0.356339	0.356407
	7825.35		0.357288	0.354819	0.355269	0.35585	0.355814	0.355561	0.355455	0.355059	0.354876	0.354688	0.354689	0.354737	0.354535	0.35465	0.354688	0.354999	0.355026	0.355164	0.355196	0.355174	0.355521	0.355452	0.355298	0.355195	0.355313	0.35525	0.35518	0.355464	0.35535	0.35547	0.355663	0.35556	0.355307	0.355103	0.355215	0.355035	0.355032	0.355019	0.354931	0.354945	0.355039	0.355206	0.355183	0.355143	0.355217	0.355359	0.355432
	7827.46		0.356315	0.353823	0.354274	0.354861	0.354823	0.354568	0.354466	0.354066	0.353885	0.353697	0.353701	0.353749	0.353549	0.353664	0.353701	0.354014	0.354039	0.354181	0.354212	0.354189	0.354539	0.35447	0.354317	0.354215	0.354337	0.354273	0.3542	0.354487	0.35437	0.354489	0.354683	0.354579	0.354321	0.354115	0.354228	0.354047	0.354045	0.354032	0.353941	0.353956	0.354052	0.354222	0.354201	0.35416	0.354234	0.354378	0.354454
	7829.57		0.35534	0.352826	0.353279	0.353871	0.35383	0.353574	0.353475	0.353072	0.352893	0.352704	0.352711	0.352761	0.352562	0.352677	0.352713	0.353027	0.353051	0.353195	0.353227	0.353202	0.353555	0.353486	0.353335	0.353234	0.35336	0.353295	0.35322	0.353508	0.353388	0.353506	0.353702	0.353598	0.353334	0.353125	0.353239	0.353058	0.353057	0.353045	0.352951	0.352966	0.353064	0.353237	0.353217	0.353176	0.35325	0.353395	0.353476
	7831.68		0.354364	0.351827	0.352282	0.35288	0.352836	0.352578	0.352483	0.352076	0.351901	0.35171	0.351719	0.351771	0.351573	0.351689	0.351723	0.35204	0.352061	0.352209	0.352241	0.352215	0.352571	0.352502	0.352352	0.352253	0.352381	0.352316	0.352239	0.352529	0.352405	0.352523	0.35272	0.352615	0.352345	0.352135	0.352249	0.352068	0.352068	0.352056	0.35196	0.351975	0.352076	0.352251	0.352232	0.352192	0.352265	0.352412	0.352496
	7833.8		0.353388	0.350827	0.351284	0.351888	0.351841	0.351582	0.35149	0.35108	0.350907	0.350716	0.350727	0.35078	0.350584	0.350701	0.350733	0.351052	0.35107	0.351223	0.351255	0.351227	0.351586	0.351518	0.351369	0.35127	0.351403	0.351337	0.351258	0.35155	0.351422	0.35154	0.351737	0.351632	0.351356	0.351144	0.351259	0.351078	0.351079	0.351067	0.350968	0.350984	0.351086	0.351265	0.351246	0.351206	0.35128	0.351427	0.351515
	7835.91		0.352413	0.349827	0.350286	0.350896	0.350846	0.350586	0.350497	0.350084	0.349913	0.349721	0.349735	0.349789	0.349594	0.349712	0.349742	0.350063	0.350079	0.350236	0.350268	0.350239	0.350602	0.350533	0.350386	0.350288	0.350425	0.350358	0.350276	0.350571	0.35044	0.350557	0.350754	0.350649	0.350367	0.350153	0.350269	0.350087	0.350089	0.350078	0.349976	0.349993	0.350097	0.350279	0.350261	0.350221	0.350294	0.350443	0.350535
	7838.02		0.351437	0.348827	0.349288	0.349904	0.349851	0.34959	0.349505	0.349087	0.34892	0.348726	0.348743	0.348798	0.348604	0.348723	0.348751	0.349075	0.349089	0.349249	0.349281	0.349251	0.349617	0.349549	0.349404	0.349306	0.349447	0.34938	0.349296	0.349592	0.349457	0.349574	0.349772	0.349667	0.349378	0.349162	0.349279	0.349097	0.3491	0.349089	0.348985	0.349002	0.349108	0.349293	0.349276	0.349236	0.349309	0.349459	0.349554
	7840.13		0.350463	0.347827	0.34829	0.348912	0.348856	0.348594	0.348512	0.348091	0.347926	0.347731	0.34775	0.347807	0.347614	0.347733	0.34776	0.348086	0.348097	0.348262	0.348294	0.348262	0.348633	0.348565	0.348421	0.348325	0.348469	0.348401	0.348315	0.348614	0.348475	0.348591	0.34879	0.348684	0.34839	0.34817	0.348289	0.348106	0.34811	0.3481	0.347993	0.348011	0.348118	0.348307	0.348291	0.34825	0.348323	0.348475	0.348574
	7842.25		0.349488	0.346826	0.347292	0.34792	0.34786	0.347597	0.347518	0.347093	0.346932	0.346735	0.346757	0.346815	0.346623	0.346743	0.346769	0.347097	0.347106	0.347274	0.347307	0.347274	0.347648	0.347581	0.347438	0.347342	0.347491	0.347423	0.347334	0.347635	0.347492	0.347608	0.347807	0.347701	0.3474	0.347179	0.347299	0.347116	0.34712	0.347111	0.347002	0.347019	0.347129	0.34732	0.347305	0.347264	0.347337	0.34749	0.347592
	7844.36		0.348512	0.345825	0.346292	0.346927	0.346864	0.3466	0.346524	0.346095	0.345936	0.345739	0.345762	0.345822	0.345631	0.345752	0.345776	0.346107	0.346113	0.346285	0.346319	0.346284	0.346662	0.346595	0.346454	0.34636	0.346513	0.346443	0.346353	0.346656	0.346509	0.346624	0.346823	0.346718	0.34641	0.346187	0.346308	0.346124	0.34613	0.346121	0.346009	0.346027	0.346138	0.346333	0.346319	0.346278	0.346351	0.346504	0.34661
	7846.47		0.347535	0.344822	0.345292	0.345933	0.345866	0.345601	0.345529	0.345096	0.34494	0.34474	0.344767	0.344827	0.344638	0.34476	0.344782	0.345115	0.345119	0.345295	0.345329	0.345293	0.345675	0.345609	0.345469	0.345375	0.345533	0.345463	0.34537	0.345675	0.345524	0.345639	0.345838	0.345732	0.345419	0.345193	0.345315	0.345131	0.345137	0.345129	0.345015	0.345034	0.345147	0.345345	0.345331	0.345289	0.345362	0.345517	0.345626
	7848.58		0.346556	0.343818	0.344289	0.344937	0.344867	0.344601	0.344531	0.344094	0.343942	0.34374	0.343769	0.343831	0.343643	0.343766	0.343786	0.344121	0.344123	0.344303	0.344337	0.344301	0.344687	0.34462	0.344482	0.34439	0.344552	0.344481	0.344386	0.344693	0.344538	0.344652	0.344852	0.344746	0.344425	0.344197	0.344321	0.344136	0.344144	0.344136	0.34402	0.344039	0.344153	0.344354	0.344341	0.344299	0.344372	0.344528	0.34464
	7850.7		0.345575	0.342812	0.343286	0.343939	0.343866	0.343599	0.343532	0.343091	0.342942	0.342738	0.342769	0.342833	0.342646	0.342769	0.342788	0.343126	0.343125	0.34331	0.343344	0.343306	0.343696	0.34363	0.343494	0.343402	0.343569	0.343497	0.3434	0.343709	0.34355	0.343663	0.343863	0.343757	0.34343	0.3432	0.343324	0.343139	0.343148	0.34314	0.343023	0.343042	0.343158	0.343362	0.34335	0.343307	0.34338	0.343537	0.343653
	7852.81		0.344593	0.341805	0.342281	0.34294	0.342863	0.342596	0.342531	0.342087	0.34194	0.341735	0.341768	0.341833	0.341647	0.341771	0.341788	0.342128	0.342125	0.342314	0.342349	0.34231	0.342704	0.342638	0.342504	0.342413	0.342584	0.342512	0.342413	0.342724	0.342561	0.342674	0.342873	0.342767	0.342434	0.3422	0.342327	0.342141	0.342151	0.342143	0.342024	0.342044	0.342161	0.342368	0.342356	0.342313	0.342386	0.342544	0.342663
	7854.92		0.34361	0.340796	0.341274	0.341939	0.341859	0.341591	0.341529	0.341081	0.340937	0.340729	0.340765	0.340832	0.340647	0.340772	0.340786	0.341129	0.341124	0.341317	0.341352	0.341312	0.34171	0.341645	0.341512	0.341422	0.341598	0.341526	0.341424	0.341738	0.34157	0.341682	0.341882	0.341775	0.341435	0.3412	0.341327	0.341141	0.341152	0.341145	0.341024	0.341044	0.341163	0.341373	0.341361	0.341317	0.34139	0.341549	0.341671
	7857.03		0.342625	0.339787	0.340267	0.340938	0.340853	0.340585	0.340525	0.340073	0.339933	0.339723	0.339761	0.339829	0.339645	0.33977	0.339783	0.340128	0.34012	0.340319	0.340354	0.340313	0.340715	0.34065	0.340519	0.34043	0.340611	0.340538	0.340434	0.34075	0.340579	0.34069	0.340889	0.340781	0.340435	0.340197	0.340326	0.34014	0.340151	0.340145	0.340023	0.340043	0.340163	0.340376	0.340365	0.34032	0.340393	0.340553	0.340678
	7859.15		0.341639	0.338776	0.339258	0.339935	0.339846	0.339577	0.33952	0.339064	0.338927	0.338714	0.338755	0.338824	0.338642	0.338767	0.338779	0.339126	0.339116	0.339319	0.339354	0.339312	0.339718	0.339653	0.339524	0.339437	0.339622	0.339549	0.339443	0.339761	0.339585	0.339696	0.339894	0.339787	0.339434	0.339193	0.339323	0.339137	0.339149	0.339144	0.33902	0.33904	0.339162	0.339378	0.339367	0.339321	0.339394	0.339555	0.339683
	7861.26		0.340653	0.337765	0.338248	0.338931	0.338839	0.338569	0.338514	0.338054	0.33792	0.337705	0.337747	0.337818	0.337637	0.337763	0.337772	0.338122	0.33811	0.338317	0.338353	0.338311	0.33872	0.338656	0.338529	0.338443	0.338633	0.338559	0.338452	0.338771	0.338592	0.338701	0.338899	0.338791	0.338432	0.338188	0.33832	0.338133	0.338146	0.338141	0.338016	0.338037	0.33816	0.338379	0.338368	0.338321	0.338395	0.338555	0.338686
	7863.37		0.339666	0.336752	0.337238	0.337926	0.33783	0.33756	0.337507	0.337043	0.336912	0.336694	0.336739	0.336811	0.336631	0.336757	0.336765	0.337117	0.337102	0.337315	0.337351	0.337307	0.337722	0.337657	0.337532	0.337448	0.337642	0.337568	0.337459	0.337781	0.337597	0.337705	0.337902	0.337794	0.337428	0.337182	0.337315	0.337128	0.337142	0.337138	0.337012	0.337033	0.337157	0.337379	0.337369	0.33732	0.337394	0.337555	0.337689
	7865.48		0.338678	0.335739	0.336227	0.336921	0.336821	0.33655	0.336499	0.33603	0.335903	0.335682	0.335729	0.335803	0.335623	0.33575	0.335757	0.336111	0.336094	0.336311	0.336348	0.336303	0.336722	0.336658	0.336535	0.336451	0.336651	0.336577	0.336466	0.336789	0.336601	0.336709	0.336905	0.336796	0.336424	0.336175	0.336309	0.336122	0.336137	0.336134	0.336006	0.336028	0.336154	0.336379	0.336368	0.336318	0.336392	0.336554	0.33669
	7867.6		0.337691	0.334726	0.335215	0.335916	0.335811	0.33554	0.33549	0.335017	0.334893	0.334669	0.334718	0.334794	0.334615	0.334742	0.334747	0.335104	0.335085	0.335307	0.335343	0.335299	0.335722	0.335658	0.335537	0.335455	0.33566	0.335585	0.335472	0.335798	0.335605	0.335712	0.335907	0.335798	0.335419	0.335167	0.335303	0.335115	0.335132	0.335129	0.335	0.335022	0.335149	0.335377	0.335366	0.335316	0.335389	0.335551	0.33569
	7869.71		0.336704	0.333712	0.334203	0.33491	0.334801	0.334529	0.334481	0.334004	0.333883	0.333655	0.333707	0.333784	0.333606	0.333734	0.333737	0.334096	0.334074	0.334301	0.334339	0.334293	0.334721	0.334657	0.334539	0.334458	0.334668	0.334592	0.334478	0.334806	0.334609	0.334715	0.334909	0.334799	0.334413	0.334159	0.334296	0.334108	0.334126	0.334123	0.333994	0.334016	0.334145	0.334376	0.334364	0.334312	0.334385	0.334548	0.33469
	7871.82		0.335717	0.332698	0.333191	0.333904	0.33379	0.333519	0.333472	0.33299	0.332872	0.332641	0.332695	0.332773	0.332596	0.332724	0.332726	0.333088	0.333063	0.333296	0.333333	0.333287	0.33372	0.333657	0.33354	0.33346	0.333676	0.3336	0.333484	0.333814	0.333613	0.333718	0.33391	0.3338	0.333407	0.33315	0.333288	0.3331	0.333119	0.333117	0.332987	0.33301	0.33314	0.333374	0.333362	0.333309	0.333382	0.333545	0.333689
	7873.93		0.334731	0.331684	0.332179	0.332898	0.33278	0.332508	0.332462	0.331976	0.331862	0.331627	0.331683	0.331762	0.331585	0.331714	0.331714	0.332079	0.332052	0.332289	0.332328	0.332281	0.332718	0.332656	0.332541	0.332462	0.332684	0.332608	0.33249	0.332823	0.332617	0.332721	0.332912	0.332801	0.332401	0.332141	0.33228	0.332092	0.332112	0.332112	0.331981	0.332004	0.332135	0.332372	0.33236	0.332305	0.332378	0.332541	0.332688
	7876.05		0.333746	0.330671	0.331167	0.331893	0.33177	0.331498	0.331453	0.330962	0.330851	0.330612	0.330671	0.33075	0.330574	0.330704	0.330703	0.33107	0.33104	0.331283	0.331322	0.331274	0.331717	0.331655	0.331542	0.331465	0.331692	0.331615	0.331496	0.331831	0.331622	0.331724	0.331913	0.331802	0.331394	0.331131	0.331273	0.331083	0.331105	0.331106	0.330974	0.330998	0.33113	0.331371	0.331358	0.331301	0.331374	0.331538	0.331686
	7878.16		0.332763	0.329657	0.330156	0.330889	0.330761	0.330488	0.330444	0.329948	0.32984	0.329597	0.329658	0.329739	0.329563	0.329693	0.329691	0.330061	0.330029	0.330277	0.330316	0.330268	0.330716	0.330654	0.330544	0.330468	0.330701	0.330624	0.330502	0.330841	0.330626	0.330727	0.330915	0.330803	0.330388	0.330122	0.330265	0.330075	0.330098	0.3301	0.329968	0.329992	0.330126	0.33037	0.330357	0.330298	0.33037	0.330534	0.330685
	7880.27		0.331781	0.328644	0.329145	0.329885	0.329753	0.329479	0.329436	0.328934	0.32883	0.328583	0.328646	0.328727	0.328552	0.328682	0.328679	0.329052	0.329017	0.32927	0.32931	0.329261	0.329716	0.329654	0.329545	0.329471	0.329711	0.329632	0.32951	0.329851	0.329632	0.329732	0.329918	0.329805	0.329383	0.329113	0.329258	0.329067	0.329092	0.329095	0.328963	0.328987	0.329122	0.329369	0.329355	0.329295	0.329366	0.329531	0.329683
	7882.38		0.330801	0.327632	0.328135	0.328883	0.328745	0.328471	0.328428	0.327921	0.32782	0.327568	0.327634	0.327716	0.32754	0.327672	0.327667	0.328043	0.328005	0.328264	0.328305	0.328255	0.328716	0.328654	0.328548	0.328475	0.328721	0.328642	0.328518	0.328862	0.328639	0.328737	0.328921	0.328808	0.328378	0.328105	0.328251	0.32806	0.328086	0.328091	0.327958	0.327982	0.32812	0.32837	0.328355	0.328293	0.328364	0.328528	0.328683
	7884.5		0.329823	0.326621	0.327126	0.327882	0.327739	0.327464	0.327421	0.326908	0.32681	0.326555	0.326623	0.326704	0.326529	0.326661	0.326655	0.327035	0.326994	0.327259	0.3273	0.32725	0.327717	0.327656	0.327551	0.327479	0.327732	0.327653	0.327527	0.327874	0.327646	0.327743	0.327926	0.327812	0.327373	0.327097	0.327245	0.327053	0.327081	0.327087	0.326954	0.326979	0.327118	0.327372	0.327356	0.327291	0.327362	0.327526	0.327683
	7886.61		0.328848	0.325611	0.326118	0.326882	0.326734	0.326458	0.326415	0.325896	0.325802	0.325541	0.325612	0.325694	0.325518	0.325651	0.325644	0.326028	0.325983	0.326254	0.326296	0.326245	0.326719	0.326658	0.326556	0.326485	0.326745	0.326664	0.326537	0.326888	0.326655	0.32675	0.326931	0.326816	0.32637	0.32609	0.32624	0.326047	0.326077	0.326085	0.325952	0.325977	0.326118	0.326375	0.326358	0.326291	0.326361	0.326525	0.326683
	7888.72		0.327875	0.324602	0.325111	0.325884	0.32573	0.325454	0.32541	0.324886	0.324794	0.324529	0.324602	0.324684	0.324508	0.324642	0.324634	0.325021	0.324973	0.32525	0.325292	0.325241	0.325722	0.325662	0.325561	0.325491	0.325758	0.325677	0.325548	0.325903	0.325666	0.325758	0.325938	0.325822	0.325368	0.325084	0.325236	0.325042	0.325074	0.325083	0.32495	0.324976	0.325119	0.325379	0.325361	0.325292	0.325361	0.325525	0.325685
	7890.83		0.326905	0.323594	0.324106	0.324887	0.324728	0.324451	0.324407	0.323876	0.323788	0.323518	0.323593	0.323674	0.323498	0.323633	0.323625	0.324015	0.323964	0.324246	0.32429	0.324238	0.324726	0.324666	0.324568	0.324499	0.324774	0.324692	0.324561	0.32492	0.324678	0.324769	0.324947	0.32483	0.324366	0.32408	0.324233	0.324038	0.324072	0.324083	0.32395	0.323976	0.324121	0.324386	0.324366	0.324295	0.324362	0.324527	0.324688
	7892.95		0.325939	0.322588	0.323102	0.323893	0.323729	0.32345	0.323405	0.322868	0.322782	0.322507	0.322585	0.322666	0.322489	0.322625	0.322616	0.323011	0.322956	0.323244	0.323288	0.323236	0.323732	0.323673	0.323576	0.323508	0.323791	0.323708	0.323576	0.323939	0.323692	0.32378	0.323957	0.323839	0.323367	0.323076	0.323231	0.323036	0.323071	0.323085	0.322952	0.322978	0.323125	0.323394	0.323373	0.323299	0.323365	0.323529	0.323692
	7895.06		0.324975	0.321583	0.3221	0.322901	0.322731	0.322451	0.322405	0.321861	0.321779	0.321498	0.321578	0.321658	0.32148	0.321618	0.321608	0.322007	0.321949	0.322243	0.322288	0.322235	0.32274	0.322681	0.322586	0.322519	0.322809	0.322725	0.322592	0.322959	0.322707	0.322794	0.322969	0.322849	0.322368	0.322074	0.322231	0.322034	0.322072	0.322088	0.321955	0.321981	0.322132	0.322404	0.322381	0.322305	0.32237	0.322534	0.322698
	7897.17		0.324016	0.32058	0.321099	0.321911	0.321735	0.321455	0.321407	0.320855	0.320776	0.32049	0.320573	0.320652	0.320473	0.320612	0.320602	0.321005	0.320943	0.321243	0.321289	0.321236	0.321749	0.321691	0.321598	0.321531	0.32183	0.321745	0.32161	0.321982	0.321725	0.321809	0.321982	0.321862	0.321372	0.321073	0.321233	0.321034	0.321074	0.321093	0.320961	0.320987	0.32114	0.321416	0.321392	0.321313	0.321376	0.32154	0.321706
[truncated: 75 more rows]
[truncated: 913 more columns]
