# Supplementary material for: Optical convolutional spectrometer
Source: Nat Photonics. 2026 Apr 15;20(6):664–72. doi: 10.1038/s41566-026-01891-6 (PMC13241319; doi:10.1038/s41566-026-01891-6)
Supplement: Supplementary file 4 — Custom code used for different spectroscopic sensing applications, including the kNN and SVR models for solid classification and liquid concentration analysis, and the SVR and DFNN models for biomarker analysis. [file 41566_2026_1891_MOESM4_ESM.zip › kNN&SVR models for solid and liquid substances/Glurcose_solution/bay_lssvm.m]

function [A,B,C,D,E] = bay_lssvm(model,level,type, nb, bay)
% Compute the posterior cost for the 3 levels in Bayesian inference
% 
% >> cost = bay_lssvm({X,Y,type,gam,sig2}, level, type)
% >> cost = bay_lssvm(model              , level, type)
% 
% Description
% Estimate the posterior probabilities of model (hyper-) parameters
% on the different inference levels:
%     - First level: In the first level one optimizes the support values alpha 's and the bias b.
%     - Second level: In the second level one optimizes the regularization parameter gam.
%     - Third level: In the third level one optimizes the kernel
%                    parameter. In the case of the common 'RBF_kernel' the kernel
%                    parameter is the bandwidth sig2. 
%
% By taking the negative logarithm of the posterior and neglecting all constants, one
% obtains the corresponding cost. Computation is only feasible for
% one dimensional output regression and binary classification
% problems. Each level has its different in- and output syntax.
% 
%
% Full syntax
% 
%     1. Outputs on the first level
%
% >> [costL1,Ed,Ew,bay] = bay_lssvm({X,Y,type,gam,sig2,kernel,preprocess}, 1)
% >> [costL1,Ed,Ew,bay] = bay_lssvm(model, 1)
% 
%       costL1 : Cost proportional to the posterior
%       Ed(*)  : Cost of the fitting error term
%       Ew(*)  : Cost of the regularization parameter
%       bay(*) : Object oriented representation of the results of the Bayesian inference
% 
%     2. Outputs on the second level
% 
% >> [costL2,DcostL2, optimal_cost, bay] = bay_lssvm({X,Y,type,gam,sig2,kernel,preprocess}, 2)
% >> [costL2,DcostL2, optimal_cost, bay] = bay_lssvm(model, 2)
% 
%       costL2     : Cost proportional to the posterior on the second level
%       DcostL2(*) : Derivative of the cost
%       optimal_cost(*) : Optimality of the regularization parameter (optimal = 0)
%       bay(*)     : Object oriented representation of the results of the Bayesian inference
% 
%     3. Outputs on the third level
% 
% >> [costL3,bay] = bay_lssvm({X,Y,type,gam,sig2,kernel,preprocess}, 3)
% >> [costL3,bay] = bay_lssvm(model, 3)
% 
%       costL3 : Cost proportional to the posterior on the third level
%       bay(*) : Object oriented representation of the results of the Bayesian inference
% 
%     4. Inputs using the functional interface
% 
% >> bay_lssvm({X,Y,type,gam,sig2,kernel,preprocess}, level)
% >> bay_lssvm({X,Y,type,gam,sig2,kernel,preprocess}, level, type)
% >> bay_lssvm({X,Y,type,gam,sig2,kernel,preprocess}, level, type, nb)
% 
%         X            : N x d matrix with the inputs of the training data
%         Y            : N x 1 vector with the outputs of the training data
%         type         : 'function estimation' ('f') or 'classifier' ('c')
%         gam          : Regularization parameter
%         sig2         : Kernel parameter (bandwidth in the case of the 'RBF_kernel')
%         kernel(*)    : Kernel type (by default 'RBF_kernel')
%         preprocess(*) : 'preprocess'(*) or 'original'
%         level        : 1, 2, 3
%         type(*)      : 'svd'(*), 'eig', 'eigs', 'eign'
%         nb(*)        : Number of eigenvalues/eigenvectors used in the eigenvalue decomposition approximation
% 
%     5. Inputs using the object oriented interface
% 
% >> bay_lssvm(model, level, type, nb)
% 
%         model    : Object oriented representation of the LS-SVM model
%         level    : 1, 2, 3
%         type(*)  : 'svd'(*), 'eig', 'eigs', 'eign'
%         nb(*)    : Number of eigenvalues/eigenvectors used in the eigenvalue decomposition approximation
% 
%
% See also:
%   bay_lssvmARD, bay_optimize, bay_modoutClass, bay_errorbar


% Copyright (c) 2002,  KULeuven-ESAT-SCD, License & help @ http://www.esat.kuleuven.ac.be/sista/lssvmlab

%
% initiate and ev. preprocess
%
if ~isstruct(model), model = initlssvm(model{:}); end
model = prelssvm(model);
if model.y_dim>1,
  error(['Bayesian framework restricted to 1 dimensional regression' ...
	 ' and binary classification tasks']);
end


%
% train with the matlab routines
%model = adaptlssvm(model,'implementation','MATLAB');

eval('nb;','nb=ceil(sqrt(model.nb_data));');


if ~(level==1 | level==2 | level==3),
  error('level must be 1, 2 or 3.');
end

%
% delegate functions
%
if level==1,

  eval('type;','type=''train'';');
  %[cost, ED, EW, bay, model] = lssvm_bayL1(model, type);
  eval('[A,B,C,D,E] = lssvm_bayL1(model,type,nb,bay);','[A,B,C,D,E] = lssvm_bayL1(model,type,nb);');
  
elseif level==2,
  
  % default type
  eval('type;','type=''svd'';');
  %[costL2, DcostL2, optimal, bay, model] = lssvm_bayL2(model, type);
  
  eval('[A,B,C,D,E] = lssvm_bayL2(model,type,nb,bay);',...
       '[A,B,C,D,E] = lssvm_bayL2(model,type,nb);')
  

elseif level==3,

  % default type
  eval('type;','type=''svd'';');
  %[cost, bay, model] = lssvm_bayL3(model, bay);
  [A,B,C] = lssvm_bayL3(model,type,nb);

end


%
%
%
%
%%%%%%%%%%%%%%%%%%%%%%%%%%%%%%%%%%
%  FIRST LEVEL                   %
%                                %
%%%%%%%%%%%%%%%%%%%%%%%%%%%%%%%%%%
%
function [cost, Ed, Ew, bay, model] = lssvm_bayL1(model, type, nb, bay)
%
% [Ed, Ew, cost,model] = lssvm_bayL1(model)
% [bay,model] = lssvm_bayL1(model)
%
% type = 'retrain', 'train', 'svd'
%
%

if ~(strcmpi(type,'train') | strcmpi(type,'retrain') | strcmpi(type,'eig') | strcmpi(type,'eigs')| strcmpi(type,'svd')| strcmpi(type,'eign')),
  error('type should be ''train'', ''retrain'', ''svd'', ''eigs'' or ''eign''.');
end
%type(1)=='t'
%type(1)=='n'

N = model.nb_data;


%%%%%%%%%%%%%%%%%%%%%%%%%%%%%%%%%%%%%%%%%%%%%%%%%%%%%%%
% compute Ed, Ew en costL1 based on training solution %
% TvG, Financial Timeseries Prediction using LS-SVM, 27-28 %
%%%%%%%%%%%%%%%%%%%%%%%%%%%%%%%%%%%%%%%%%%%%%%%%%%%%%%%

if (type(1)=='t'), % train 
  % find solution of ls-svm
  model = trainlssvm(model);
  % prior %
  if model.type(1) == 'f',
    Ew = .5*sum(model.alpha.*  (model.ytrain(1:model.nb_data,:) - model.alpha./model.gam - model.b));
  elseif model.type(1) == 'c',
    Ew = .5*sum(model.alpha.*model.ytrain(1:model.nb_data,:).*  ...
		((1-model.alpha./model.gam)./model.ytrain(1:model.nb_data,:) - model.b));
  end

  % likelihood
  Ed = .5.*sum((model.alpha./model.gam).^2);  

  % posterior
  cost = Ew+model.gam*Ed;

  

  
  
  
    
%%%%%%%%%%%%%%%%%%%%%%%%%%%%%%%%%%%%%%%%%%%%%%%%%%%% 
% compute Ed, Ew en costL1 based on SVD or nystrom %
%%%%%%%%%%%%%%%%%%%%%%%%%%%%%%%%%%%%%%%%%%%%%%%%%%%%
else
 
  if nargin<4,
    [bay.eigvals, bay.scores, ~, omega_r] = kpca(model.xtrain(model.selector,1:model.x_dim), ...
                                                  model.kernel_type, model.kernel_pars, [],type,nb,'original');
    
    bay.eigvals = bay.eigvals.*(N-1);
    bay.tol = 1000*eps;
    bay.Peff = find(bay.eigvals>bay.tol);
    bay.Neff = length(bay.Peff);
    bay.eigvals = bay.eigvals(bay.Peff);
    bay.scores = bay.scores(:,bay.Peff);  
    %Zc = eye(N)-ones(model.nb_data)/model.nb_data; 
    
    
    %disp('rescaling the scores');
    for i=1:bay.Neff,
      bay.Rscores(:,i) = bay.scores(:,i)./sqrt(bay.scores(:,i)'*bay.eigvals(i)*bay.scores(:,i));
    end  
  end
  Y = model.ytrain(model.selector,1:model.y_dim);  
  
  %%% Ew %%%%
  % (TvG: 4.75 - 5.73)) 
  YTM = (Y'-mean(Y))*bay.scores;
  Ew = .5*(YTM*diag(bay.eigvals)*diag((bay.eigvals+1./model.gam).^-2))*YTM';
 

  
  %%% cost %%%
  YTM = (Y'-mean(Y));
  %if model.type(1) == 'c', % 'classification'  (TvG: 5.74)
  %  cost = .5*YTM*[diag(bay.eigvals); zeros(model.nb_data-bay.Neff,bay.Neff)]*diag((bay.eigvals+1./model.gam).^-1)*bay.scores'*YTM';
  %elseif model.type(1) == 'f', % 'function estimation' % (TvG: 4.76)  
			       % + correctie of zero eignwaardes
    cost = .5*(YTM*model.gam*YTM')-.5*YTM*bay.scores*diag((1+1./(model.gam.*bay.eigvals)).^-1*model.gam)*bay.scores'*YTM';   
  %end
  
  %%% Ed %%%
  Ed = (cost-Ew)/model.gam;

end

bay.costL1 = cost;
bay.Ew = Ew;
bay.Ed = Ed;
bay.mu = (N-1)/(2*bay.costL1);
bay.zeta = model.gam*bay.mu;


  


% SECOND LEVEL
%
%
function [costL2, DcostL2, optimal, bay, model] = lssvm_bayL2(model,type,nb,bay)
%
%
%

if ~(strcmpi(type,'eig') | strcmpi(type,'eigs')| strcmpi(type,'svd')| strcmpi(type,'eign')),
  error('The used type needs to be ''svd'', ''eigs''  or ''eign''.')
end

  N = model.nb_data;
  % bayesian interference level 1

  
  eval('[cost, Ed, Ew, bay, model] = bay_lssvm(model,1,type,nb,bay); ',...
       '[cost, Ed, Ew, bay, model] = bay_lssvm(model,1,type,nb);');  
  
  all_eigvals = zeros(N,1); all_eigvals(bay.Peff) = bay.eigvals; 

  % Number of effective parameters
  bay.Geff = 1 + sum(model.gam.*all_eigvals ./(1+model.gam.*all_eigvals));
  bay.mu = .5*(bay.Geff-1)/(bay.Ew);
  bay.zeta = .5*(N-bay.Geff)/bay.Ed;
  % ideally: bay.zeta = model.gam*bay.mu;
  
  % log posterior (TvG: 4.73 - 5.71)
  costL2 = sum(log(all_eigvals+1./model.gam)) + (N-1).*log(bay.Ew+model.gam*bay.Ed);

  % gradient (TvG: 4.74 - 5.72)   
  DcostL2 = -sum(1./(all_eigvals.*(model.gam.^2)+model.gam)) ...
	    + (N-1)*(bay.Ed/(bay.Ew+model.gam*bay.Ed));

  % endcondition fullfilled if optimal == 0;
  optimal = model.gam  - (N-bay.Geff)/(bay.Geff-1) * bay.Ew/bay.Ed; 	      
   
  % update structure bay
  bay.optimal = optimal;
  bay.costL2 = costL2;
  bay.DcostL2 = DcostL2;
  
  
  
% THIRD LEVEL
%
%
function [costL3, bay, model] = lssvm_bayL3(model,type,nb)
%
% costL3 = lssvm_bayL3(model, type)
% 

if ~(strcmpi(type,'svd') | strcmpi(type,'eigs') | strcmpi(type,'eign')), 
  error('The used type needs to be ''svd'', ''eigs'' or ''eign''.')
end


% lower inference levels;
[model,~, bay] = bay_optimize(model,2,type,nb);

% test Neff << N
N = model.nb_data;
if sqrt(N)>bay.Neff,
  %model.kernel_pars
  %model.gam
  warning on;
  warning(['Number of degrees of freedom not tiny with respect to' ...
	   ' the number of datapoints. The approximation is not very good.']);
  warning off
end


% construct all eigenvalues
all_eigvals = zeros(N,1); 
all_eigvals(bay.Peff) = bay.eigvals; 

% L3 cost function
%costL3 = sqrt(bay.mu^bay.Neff*bay.zeta^(N-1)./((bay.Geff-1)*(N-bay.Geff)*prod(bay.mu+bay.zeta.*all_eigvals)));
%costL3 = .5*bay.costL2 - log(sqrt(2/(bay.Geff-1))) - log(sqrt(2/(N-bay.Geff)))
costL3 = -(bay.Neff*log(bay.mu) + (N-1)*log(bay.zeta)...
	 - log(bay.Geff-1) -log(N-bay.Geff) - sum(log(bay.mu+bay.zeta.*all_eigvals)));
bay.costL3 = costL3;
  
