# Supplementary material for: Optical convolutional spectrometer
Source: Nat Photonics. 2026 Apr 15;20(6):664–72. doi: 10.1038/s41566-026-01891-6 (PMC13241319; doi:10.1038/s41566-026-01891-6)
Supplement: Supplementary file 4 — Custom code used for different spectroscopic sensing applications, including the kNN and SVR models for solid classification and liquid concentration analysis, and the SVR and DFNN models for biomarker analysis. [file 41566_2026_1891_MOESM4_ESM.zip › kNN&SVR models for solid and liquid substances/Glurcose_solution/BETAINV.m]

function x = betainv(p,a,b);
%BETAINV Inverse of the beta cumulative distribution function (cdf).
%	X = BETAINV(P,A,B) returns the inverse of the beta cdf with 
%	parameters A and B at the values in P.
%
%	The size of X is the common size of the input arguments. A scalar input  
%	functions as a constant matrix of the same size as the other inputs.	 
%
%	BETAINV uses Newton's method to converge to the solution.

%	Reference:
%	   [1]     M. Abramowitz and I. A. Stegun, "Handbook of Mathematical
%	   Functions", Government Printing Office, 1964.

%	B.A. Jones 1-12-93
%	Copyright (c) 1993 by The MathWorks, Inc.
%	$Revision: 1.1 $  $Date: 1993/05/24 18:53:18 $

if nargin <  3, 
    error('Requires three input arguments.'); 
end

[errorcode p a b] = distchck(3,p,a,b);

if errorcode > 0
    error('The arguments must be the same size or be scalars.');
end

%   Initialize x to zero.
x = zeros(size(p));

%   Return NaN if the arguments are outside their respective limits.
k = find(p < 0 | p > 1 | a <= 0 | b <= 0);
if any(k),
   x(k) = NaN * ones(size(k)); 
end

% The inverse cdf of 0 is 0, and the inverse cdf of 1 is 1.  
k0 = find(p == 0 & a > 0 & b > 0);
if any(k0), 
    x(k0) = zeros(size(k0)); 
end

k1 = find(p==1);
if any(k1), 
    x(k1) = ones(size(k1)); 
end

% Newton's Method.
% Permit no more than count_limit interations.
count_limit = 100;
count = 0;

k = find(p > 0 & p < 1 & a > 0 & b > 0);
pk = p(k);

%   Use the mean as a starting guess. 
xk = a(k) ./ (a(k) + b(k));


% Move starting values away from the boundaries.
if xk == 0,
    xk = sqrt(eps);
end
if xk == 1,
    xk = 1 - sqrt(eps);
end


h = ones(size(pk));
crit = sqrt(eps); 

% Break out of the iteration loop for the following:
%  1) The last update is very small (compared to x).
%  2) The last update is very small (compared to 100*eps).
%  3) There are more than 100 iterations. This should NEVER happen. 

while(any(abs(h) > crit * abs(xk)) & max(abs(h)) > crit    ...
                                 & count < count_limit), 
                                 
    count = count+1;    
    h = (betacdf(xk,a(k),b(k)) - pk) ./ betapdf(xk,a(k),b(k));
    xnew = xk - h;

% Make sure that the values stay inside the bounds.
% Initially, Newton's Method may take big steps.
    ksmall = find(xnew < 0);
    klarge = find(xnew > 1);
    if any(ksmall) | any(klarge)
        xnew(ksmall) = xk(ksmall) /10;
        xnew(klarge) = 1 - (1 - xk(klarge))/10;
    end

    xk = xnew;  
end

% Return the converged value(s).
x(k) = xk;

if count==count_limit, 
    fprintf('\nWarning: BETAINV did not converge.\n');
    fprintf('The last Newton step was:\n');
    disp(h);
end
