# Supplementary material for: Optical convolutional spectrometer
Source: Nat Photonics. 2026 Apr 15;20(6):664–72. doi: 10.1038/s41566-026-01891-6 (PMC13241319; doi:10.1038/s41566-026-01891-6)
Supplement: Supplementary file 4 — Custom code used for different spectroscopic sensing applications, including the kNN and SVR models for solid classification and liquid concentration analysis, and the SVR and DFNN models for biomarker analysis. [file 41566_2026_1891_MOESM4_ESM.zip › kNN&SVR models for solid and liquid substances/Glurcose_solution/BETAPDF.m]

function y = betapdf(x,a,b)
%BETAPDF Beta probability density function.
%	Y = BETAPDF(X,A,B) returns the beta probability density 
%	function with parameters A and B at the values in X.
%
%	The size of Y is the common size of the input arguments. A scalar input  
%	functions as a constant matrix of the same size as the other inputs.	 

%	References:
%	   [1]  M. Abramowitz and I. A. Stegun, "Handbook of Mathematical
%	   Functions", Government Printing Office, 1964, 26.1.33.

%	Copyright (c) 1993 by The MathWorks, Inc.
%	$Revision: 1.1 $  $Date: 1993/05/24 18:53:21 $

if nargin < 3, 
   error('Requires three input arguments.');
end

[errorcode x a b] = distchck(3,x,a,b);

if errorcode > 0
    error('The arguments must be the same size or be scalars.');
end

% Initialize Y to zero.
y = zeros(size(x));

% Return NaN for parameter values outside their respective limits.
k1 = find(a <= 0 | b <= 0 | x < 0 | x > 1);
if any(k1)
    y(k1) = NaN * ones(size(k1)); 
end

% Return the beta density function for valid parameters.
k = find(~(a <= 0 | b <= 0 | x < 0 | x > 1));
if any(k)
    y(k) = x(k) .^ (a(k) - 1) .* (1 - x(k)) .^ (b(k) - 1) ./ beta(a(k),b(k));
end
