# Supplementary material for: Optical convolutional spectrometer
Source: Nat Photonics. 2026 Apr 15;20(6):664–72. doi: 10.1038/s41566-026-01891-6 (PMC13241319; doi:10.1038/s41566-026-01891-6)
Supplement: Supplementary file 4 — Custom code used for different spectroscopic sensing applications, including the kNN and SVR models for solid classification and liquid concentration analysis, and the SVR and DFNN models for biomarker analysis. [file 41566_2026_1891_MOESM4_ESM.zip › kNN&SVR models for solid and liquid substances/Glurcose_solution/CHECKTW.m]

% function checktw checks twins in the library of the already tested chrom.
function den=checktw(cc,lib,a)
	den=0;
	n=0;
	while den==0 & n<size(lib,1)
  n=n+1;
  if a==lib(n,:)
    den=1;
  end
end
