# Supplementary material for: Optical convolutional spectrometer
Source: Nat Photonics. 2026 Apr 15;20(6):664–72. doi: 10.1038/s41566-026-01891-6 (PMC13241319; doi:10.1038/s41566-026-01891-6)
Supplement: Supplementary file 4 — Custom code used for different spectroscopic sensing applications, including the kNN and SVR models for solid classification and liquid concentration analysis, and the SVR and DFNN models for biomarker analysis. [file 41566_2026_1891_MOESM4_ESM.zip › kNN&SVR models for solid and liquid substances/Glurcose_solution/CHKSUBS.m]

% function chksubs cheks subsets
function [a,b]=chksubs(cr,crom,s)
a=[];
b=[];
cmat=ones(cr,1)*s;
d=cmat-crom;
cmat2=(d==1);
v2=sum(cmat2');
a=find(v2==0); % a contains the list of the chromosomes of which s is a subset
cmat2=(d==-1);
v2=sum(cmat2');
b=find(v2==0); % b contains the list of the chromosomes that are a subset of s
