# Supplementary material for: Optical convolutional spectrometer
Source: Nat Photonics. 2026 Apr 15;20(6):664–72. doi: 10.1038/s41566-026-01891-6 (PMC13241319; doi:10.1038/s41566-026-01891-6)
Supplement: Supplementary file 4 — Custom code used for different spectroscopic sensing applications, including the kNN and SVR models for solid classification and liquid concentration analysis, and the SVR and DFNN models for biomarker analysis. [file 41566_2026_1891_MOESM4_ESM.zip › kNN&SVR models for solid and liquid substances/Glurcose_solution/code_MOC.m]

function [codebook,scheme] = code_MOC(m)
% Generate the codebook for multiclass classification with Minimum Output encoding.
%
% >> codebook = code_MOC(m)
%
%  see also:
%    code

% Copyright (c) 2002,  KULeuven-ESAT-SCD, License & help @ http://www.esat.kuleuven.ac.be/sista/lssvmlab

nb = ceil(log2(m));
codebook = -ones(nb,m);
for i=1:m,
  code = str2num(num2str(dec2bin(i-1)')).*2-1;
  codebook((nb-length(code)+1):nb,i) = code;
end

% output forat, where 'b' stands for binary discriminator
scheme = []; for i=1:nb, scheme = [scheme 'b']; end
