# Supplementary material for: Optical convolutional spectrometer
Source: Nat Photonics. 2026 Apr 15;20(6):664–72. doi: 10.1038/s41566-026-01891-6 (PMC13241319; doi:10.1038/s41566-026-01891-6)
Supplement: Supplementary file 4 — Custom code used for different spectroscopic sensing applications, including the kNN and SVR models for solid classification and liquid concentration analysis, and the SVR and DFNN models for biomarker analysis. [file 41566_2026_1891_MOESM4_ESM.zip › kNN&SVR models for solid and liquid substances/Glurcose_solution/code_OneVsAll.m]

function [codebook,scheme] = code_OneVsAll(m)
% Generate the codebook for multiclass classification with One-Versus-All encoding.
%
% codebook = code_OneVsAll(m)
%
%  see also:
%    code, codedist_hamming

% (c) SCD-KULeuven, rights & help @ http://www.esat.kuleuven.be/sista/lssvmlab


codebook = eye(m).*2-1;
scheme = []; for i=1:m, scheme = [scheme 'b']; end
