# Supplementary material for: Optical convolutional spectrometer
Source: Nat Photonics. 2026 Apr 15;20(6):664–72. doi: 10.1038/s41566-026-01891-6 (PMC13241319; doi:10.1038/s41566-026-01891-6)
Supplement: Supplementary file 4 — Custom code used for different spectroscopic sensing applications, including the kNN and SVR models for solid classification and liquid concentration analysis, and the SVR and DFNN models for biomarker analysis. [file 41566_2026_1891_MOESM4_ESM.zip › kNN&SVR models for solid and liquid substances/Glurcose_solution/code_OneVsOne.m]

function [codebook,scheme] = code_OneVsOne(m)
% Generate the codebook for multiclass classification with One-Versus-One encoding.
%
% codebook = code_OneVsOne(m)
%
%  see also:
%    codelssvm

% Copyright (c) 2002,  KULeuven-ESAT-SCD, License & help @ http://www.esat.kuleuven.be/sista/lssvmlab


nb = m*(m-1)/2;
codebook = NaN*zeros(nb,m);
t=1;
for i=1:m-1,
  for j=i+1:m,
    codebook(t,i) = 1;
    codebook(t,j) = -1;
    t=t+1;
  end
end

% output format, where 'b' stands for binary discriminator
scheme = []; for i=1:nb, scheme = [scheme 'b']; end
