# Supplementary material for: Optical convolutional spectrometer
Source: Nat Photonics. 2026 Apr 15;20(6):664–72. doi: 10.1038/s41566-026-01891-6 (PMC13241319; doi:10.1038/s41566-026-01891-6)
Supplement: Supplementary file 4 — Custom code used for different spectroscopic sensing applications, including the kNN and SVR models for solid classification and liquid concentration analysis, and the SVR and DFNN models for biomarker analysis. [file 41566_2026_1891_MOESM4_ESM.zip › kNN&SVR models for solid and liquid substances/Glurcose_solution/csvd.m]

function  [U,S,V]=csvd(X)
%+++ csvd means clever svd. Hehe...
%+++ Hongdong Li,Jul.28,2008
 

[Mx,Nx]=size(X);
if Mx<=Nx
    [u1,s1,v1]=svd(X*X',0);
     U=u1;S=sqrt(s1);V=X'*U*(inv(S))';
else
    [u1,s1,v1]=svd(X'*X,0);
    V=v1;S=sqrt(s1);U=X*V*inv(S);
end
