# Supplementary material for: Optical convolutional spectrometer
Source: Nat Photonics. 2026 Apr 15;20(6):664–72. doi: 10.1038/s41566-026-01891-6 (PMC13241319; doi:10.1038/s41566-026-01891-6)
Supplement: Supplementary file 4 — Custom code used for different spectroscopic sensing applications, including the kNN and SVR models for solid classification and liquid concentration analysis, and the SVR and DFNN models for biomarker analysis. [file 41566_2026_1891_MOESM4_ESM.zip › kNN&SVR models for solid and liquid substances/Glurcose_solution/expred1.m]

function expred1(yexp,ypred)
%+++ yexp and ypred are both column vector
%+++ yexp: experimental values
%+++ ypred: predicted values


if size(yexp,1)==1;yexp=yexp';end
if size(ypred,1)==1;ypred=ypred';end

plot(yexp,ypred,'+');
min1=min([yexp;ypred]);
max1=max([yexp;ypred]);
d=(max1-min1)/50;
axis([min1-d max1+d min1-d max1+d]);
line45=linspace(min1,max1,20);
hold on;plot(line45,line45,'g-');
xlabel('Experimental');ylabel('Predicted');
