# Supplementary material for: Optical convolutional spectrometer
Source: Nat Photonics. 2026 Apr 15;20(6):664–72. doi: 10.1038/s41566-026-01891-6 (PMC13241319; doi:10.1038/s41566-026-01891-6)
Supplement: Supplementary file 4 — Custom code used for different spectroscopic sensing applications, including the kNN and SVR models for solid classification and liquid concentration analysis, and the SVR and DFNN models for biomarker analysis. [file 41566_2026_1891_MOESM4_ESM.zip › kNN&SVR models for solid and liquid substances/Glurcose_solution/FisherLDA.m]

function [W] = FisherLDA(w1,w2)
%FISHERLDA Summary of this function goes here
%   Detailed explanation goes herefunction [ W] = FisherLDA(w1,w2)
%W×î´óÌØÕ÷Öµ¶ÔÓ¦µÄÌØÕ÷ÏòÁ¿
%w1 µÚÒ»ÀàÑù±¾
%w2 µÚ¶þÀàÑù±¾

%µÚÒ»²½£º¼ÆËãÑù±¾¾ùÖµÏòÁ¿
m1=mean(w1);%µÚÒ»ÀàÑù±¾¾ùÖµ
m2=mean(w2);%µÚ¶þÀàÑù±¾¾ùÖµ
m=mean([w1;w2]);%×ÜÑù±¾¾ùÖµ

%µÚ¶þ²½£º¼ÆËãÀàÄÚÀëÉ¢¶È¾ØÕóSw
n1=size(w1,1);%µÚÒ»ÀàÑù±¾Êý
n2=size(w2,1);%µÚ¶þÀàÑù±¾Êý
  %ÇóµÚÒ»ÀàÑù±¾µÄÉ¢ÁÐ¾ØÕós1
s1=0;
for i=1:n1
    s1=s1+(w1(i,:)-m1)'*(w1(i,:)-m1);
end
  %ÇóµÚ¶þÀàÑù±¾µÄÉ¢ÁÐ¾ØÕós2
s2=0;
for i=1:n2
    s2=s2+(w2(i,:)-m2)'*(w2(i,:)-m2);
end
Sw=(n1*s1+n2*s2)/(n1+n2);
%µÚÈý²½£º¼ÆËãÀà¼äÀëÉ¢¶È¾ØÕóSb
Sb=(n1*(m-m1)'*(m-m1)+n2*(m-m2)'*(m-m2))/(n1+n2);
%µÚËÄ²½£ºÇó×î´óÌØÕ÷ÖµºÍÌØÕ÷ÏòÁ¿
%[V,D]=eig(inv(Sw)*Sb);%ÌØÕ÷ÏòÁ¿V£¬ÌØÕ÷ÖµD
A = repmat(0.1,[1,size(Sw,1)]);
B = diag(A);
[V,D]=eig(inv(Sw + B)*Sb);
[a,b]=max(max(D));
W=V(:,b);%×î´óÌØÕ÷Öµ¶ÔÓ¦µÄÌØÕ÷ÏòÁ¿

end
