# Supplementary material for: Optical convolutional spectrometer
Source: Nat Photonics. 2026 Apr 15;20(6):664–72. doi: 10.1038/s41566-026-01891-6 (PMC13241319; doi:10.1038/s41566-026-01891-6)
Supplement: Supplementary file 4 — Custom code used for different spectroscopic sensing applications, including the kNN and SVR models for solid classification and liquid concentration analysis, and the SVR and DFNN models for biomarker analysis. [file 41566_2026_1891_MOESM4_ESM.zip › kNN&SVR models for solid and liquid substances/Glurcose_solution/glfdiff.m]

function dy = glfdiff(y,t,gam)
 
if strcmp(class(y),'function_handel')
    y = y(t);
end
 
h = t(2)-t(1);
w = 1;
y = y(:);
t = t(:);
 
for j = 2:length(t)
    w(j) = w(j-1)*(1-(gam+1)/(j-1));
end
for i = 1:length(t)
    dy(i) = w(1:i)*[y(i:-1:1)]/h^gam;
end
