# Supplementary material for: Optical convolutional spectrometer
Source: Nat Photonics. 2026 Apr 15;20(6):664–72. doi: 10.1038/s41566-026-01891-6 (PMC13241319; doi:10.1038/s41566-026-01891-6)
Supplement: Supplementary file 4 — Custom code used for different spectroscopic sensing applications, including the kNN and SVR models for solid classification and liquid concentration analysis, and the SVR and DFNN models for biomarker analysis. [file 41566_2026_1891_MOESM4_ESM.zip › kNN&SVR models for solid and liquid substances/Glurcose_solution/kernel_matrix2.m]

function omega = kernel_matrix2(omega,kernel_type, kernel_pars,d)
% INTERNAL USE ONLY
% Copyright (c) 2011,  KULeuven-ESAT-SCD, License & help @ http://www.esat.kuleuven.be/sista/lssvmlab

if strcmp(kernel_type,'RBF_kernel')
    omega = exp(-omega./(2*kernel_pars)); 
  
elseif strcmp(kernel_type,'RBF4_kernel')
    omega = 0.5*(3-omega./kernel_pars).*exp(-omega./(2*kernel_pars));
    
% elseif strcmp(kernel_type,'sinc_kernel')
%     omega = sinc(omega./kernel_pars); 
    
% elseif strcmp(kernel_type,'wav_kernel')  
%     omega = cos(kernel_pars(3)*omega{2}./kernel_pars(2)).*exp(-omega{1}./kernel_pars(1)); 

elseif strcmp(kernel_type,'lin_kernel')
    return

elseif strcmp(kernel_type,'poly_kernel')
    omega = (omega + kernel_pars(1)).^kernel_pars(2);
end
    
  
