# Supplementary material for: Optical convolutional spectrometer
Source: Nat Photonics. 2026 Apr 15;20(6):664–72. doi: 10.1038/s41566-026-01891-6 (PMC13241319; doi:10.1038/s41566-026-01891-6)
Supplement: Supplementary file 4 — Custom code used for different spectroscopic sensing applications, including the kNN and SVR models for solid classification and liquid concentration analysis, and the SVR and DFNN models for biomarker analysis. [file 41566_2026_1891_MOESM4_ESM.zip › kNN&SVR models for solid and liquid substances/Glurcose_solution/loadtraindata.m]

function [train_x,train_y]=loadtraindata()
train_x=importdata('F:\°²×°°ü\LSSVMlabv1_8_R2009b_R2011a\INPUT.mat');
train_y=importdata('F:\°²×°°ü\LSSVMlabv1_8_R2009b_R2011a\OUTPUT.mat');
end
