# Supplementary material for: Optical convolutional spectrometer
Source: Nat Photonics. 2026 Apr 15;20(6):664–72. doi: 10.1038/s41566-026-01891-6 (PMC13241319; doi:10.1038/s41566-026-01891-6)
Supplement: Supplementary file 4 — Custom code used for different spectroscopic sensing applications, including the kNN and SVR models for solid classification and liquid concentration analysis, and the SVR and DFNN models for biomarker analysis. [file 41566_2026_1891_MOESM4_ESM.zip › kNN&SVR models for solid and liquid substances/Glurcose_solution/mae.m]

function perf=mae(e)
%
% calculate the absolute error of the given errors
% 
%  'perf = mae(E);'
%
% see also:
%    mse, linf
%

% Copyright (c) 2011,  KULeuven-ESAT-SCD, License & help @ http://www.esat.kuleuven.be/sista/lssvmlab


perf = sum(sum(abs(e))) / numel(e);
