# Supplementary material for: Optical convolutional spectrometer
Source: Nat Photonics. 2026 Apr 15;20(6):664–72. doi: 10.1038/s41566-026-01891-6 (PMC13241319; doi:10.1038/s41566-026-01891-6)
Supplement: Supplementary file 4 — Custom code used for different spectroscopic sensing applications, including the kNN and SVR models for solid classification and liquid concentration analysis, and the SVR and DFNN models for biomarker analysis. [file 41566_2026_1891_MOESM4_ESM.zip › kNN&SVR models for solid and liquid substances/Glurcose_solution/mcs.m]

function F=mcs(X,y,A,method,N,ratio,model,OPT)
%+++ Monte-Carlo Sampling method for outlier detection.
%+++ X: sample matrix: M x P.
%+++ y: Response variable: p-dimensional.
%+++ N: Number of Monte Carlo Sampling, default value:2500.
%+++ ratio: The ratio of samples randomly selected to build a PLS model, default 0.8.
%+++ OPT: 0   Model is not optimized in each MCS.
%         1   Model is optimized in each MCS.
%+++ Ref: Q.S. Xu, Y.Z. Liang, 2001.Chemo Lab,1-11.
%+++ Edited by H.D. Li,Feb.7, 2009.
%+++ Tutor: Yizeng Liang, yizeng_liang@263.net.
%+++ E-mail: lhdcsu@gmail.com.


%+++ Default parametrical settings.
if nargin<8;OPT=0;end;
if nargin<7;model=0;end
if nargin<6;ratio=0.75;end;
if nargin<5;N=1000;end;
if nargin<4;method='center';end;
if nargin<3;A=3;end;

[Mx,Nx]=size(X);    %  Data size.
A=min([size(X) A]); %  Latent Variable correction.
nc=floor(Mx*ratio); %  Number of calibration samples.
nv=Mx-nc;           %  Number of test samples.
Resi=zeros(N,Mx);   %  Initialize the error matrix which records the prediction errors of each sample in each iteration.


%+++ Main loop for calculate the prediction errors for each sample.
for i=1:N
    index=randperm(Mx);
    calk=index(1:nc);testk=index(nc+1:Mx);
    Xcal=X(calk,:);ycal=y(calk);
    Xtest=X(testk,:);ytest=y(testk);        %+++ Randomly select calibration and test set.
    
 
    %   data pretreatment
    [Xs,xpara1,xpara2]=pretreat(Xcal,method);
    [ys,ypara1,ypara2]=pretreat(ycal,method);   
    
       
    %%%%%%%%%%%%%%%%%%%%%%%%%%%%%%%%%%
    if OPT==0
       [B,W,T,P,Q]=pls_nipals(Xs,ys,A,0); 
    else
       CV=plscvfold(Xs,ys,A,3,method,0);
       [B,W,T,P,Q]=pls_nipals(Xs,ys,CV.optPC,0);   % build PLS model with no pretreatment. 
    end
     
     %+++ calculate the coefficient linking Xcal and ycal.
    
     C=ypara2*B./xpara2';
     coef=[C;ypara1-xpara1*C;];    
     
     %+++ predict the test samples
     Xteste=[Xtest ones(size(Xtest,1),1)];
     ytest_p=Xteste*coef;
     pre_resi=ytest_p-ytest;
     Resi(i,testk)=pre_resi';  %+++ Record the prediction errors.
     if mod(i,100)==0;fprintf('The %d/%dth MCS finished.\n',i,N);end
end
%%%%%%%%%%%%%%%%%%%%%%%%%%%%%%%%%%%%%%%
MEAN=zeros(1,Mx);  %+++ Initialie the mean of the prediction errors of each sample.
STD=zeros(1,Mx);   %+++ Initialie the standard deviation of the prediction errors of each sample.
for i=1:Mx;
  resi=Resi(:,i);
  k=find(resi~=0);  %+++ Find the prediction errors (not exactly equal to zero).
  resi=resi(k);
  MEAN(i)=abs(mean(resi));   %+++ Calculate the mean of prediction errors for each sample.
  STD(i)=std(resi);          %+++ Calculate the standard deviation of prediction errors for each sample.
end

%%%%%%%%%%%%%%%%%%%%%%%%%%%%%%%%%%%%%%%
%+++ output  %%%%%%%%%%%%%%%%
F.pretreat=method;
F.MCS_parameter=[N ratio];
F.residue=Resi;
F.MEAN=MEAN;
F.STD=STD;
%%%%%%%%%%%%%%%%%%%%%%%%%%%%%
% save('MCS_result','F','-v6')
%%%    +++ END  +++   %%%%%%%
