# Supplementary material for: Optical convolutional spectrometer
Source: Nat Photonics. 2026 Apr 15;20(6):664–72. doi: 10.1038/s41566-026-01891-6 (PMC13241319; doi:10.1038/s41566-026-01891-6)
Supplement: Supplementary file 4 — Custom code used for different spectroscopic sensing applications, including the kNN and SVR models for solid classification and liquid concentration analysis, and the SVR and DFNN models for biomarker analysis. [file 41566_2026_1891_MOESM4_ESM.zip › kNN&SVR models for solid and liquid substances/Glurcose_solution/MLP_kernel.m]

function x = MLP_kernel(a,b, par)
% Multi Layer Perceptron kernel function for implicit higher dimension mapping
%
%   x = MLP_kernel(a,b,[s,t])
% 
% 'a' can only contain one datapoint in a row, 'b' can contain N
% datapoints of the same dimension as 'a'. 
%
%   x = tanh(s*a'b+t^2)
%
% see also:
%    poly_kernel, lin_kernel, RBF_kernel, trainlssvm, simlssvm

% Copyright (c) 2011,  KULeuven-ESAT-SCD, License & help @ http://www.esat.kuleuven.be/sista/lssvmlab

if length(par)==1, par(2) = 1; end 
x = zeros(size(b,1),1);
for i=1:size(b,1),
  dp = a*b(i,:)';
  x(i,1) = tanh(par(1)*dp + par(2)^2);
end
