# Supplementary material for: Optical convolutional spectrometer
Source: Nat Photonics. 2026 Apr 15;20(6):664–72. doi: 10.1038/s41566-026-01891-6 (PMC13241319; doi:10.1038/s41566-026-01891-6)
Supplement: Supplementary file 4 — Custom code used for different spectroscopic sensing applications, including the kNN and SVR models for solid classification and liquid concentration analysis, and the SVR and DFNN models for biomarker analysis. [file 41566_2026_1891_MOESM4_ESM.zip › kNN&SVR models for solid and liquid substances/Glurcose_solution/mwpls.m]

function [RMSEF]=mwpls(X,y,A,w)


[Mx,Nx]=size(X);
X=colcenter(X);
y=colcenter(y);
%+++ main
WP=w+1:Nx-w;
A=min([A 2*w+1]);
RMSEF=zeros(length(WP),A);R2=[];
for i=w+1:Nx-w     
     Xsub=[X(:,i-w:i+w)];
     B=pls_nipals_in(Xsub,y,A);
     yest=Xsub*B;
     error=(yest-repmat(y,1,A)).^2;
     RMSEF(i-w,:)=sqrt(mean(error));
     fprintf('The %d window finished.\n',i);
end
plot(WP,RMSEF);
  
function [B,W,T,P,Q]=pls_nipals_in(X,Y,A)

[n,p]=size(X);
A=min([n p A]);
Xorig=X;
Yorig=Y;

ssqX=sum(sum((X.^2)));
ssqY=sum(Y.^2);
B=zeros(p,A);
for a=1:A    
    W(:,a)=X'*Y;
    W(:,a)=W(:,a)/norm(W(:,a));
    T(:,a)=X*W(:,a);
    P(:,a)=X'*T(:,a)/(T(:,a)'*T(:,a));
    Q(a,1)=Y'*T(:,a)/(T(:,a)'*T(:,a));
    X=X-T(:,a)*P(:,a)';
    Y=Y-T(:,a)*Q(a,1);
    
    B(:,a)=W(:,1:a)*(P(:,1:a)'*W(:,1:a))^(-1)*Q(1:a);

    R2X(a,1)=(T(:,a)'*T(:,a))*(P(:,a)'*P(:,a))/ssqX*100;
    R2Y(a,1)=(T(:,a)'*T(:,a))*(Q(a,1)'*Q(a,1))/ssqY*100;
   
end
