# Supplementary material for: Optical convolutional spectrometer
Source: Nat Photonics. 2026 Apr 15;20(6):664–72. doi: 10.1038/s41566-026-01891-6 (PMC13241319; doi:10.1038/s41566-026-01891-6)
Supplement: Supplementary file 4 — Custom code used for different spectroscopic sensing applications, including the kNN and SVR models for solid classification and liquid concentration analysis, and the SVR and DFNN models for biomarker analysis. [file 41566_2026_1891_MOESM4_ESM.zip › kNN&SVR models for solid and liquid substances/Glurcose_solution/plotmcs.m]

function plotmcs(F,threshMEAN,threshSTD,ID)
%+++ To plot for the result F obtained from 
%+++ the outlier detection method: mcs.m
%+++ Coded by Hongdong Li, lhdcsu@gmail.com


if nargin<4;ID=[1:length(F.MEAN)]';end;
if nargin<3;threshSTD=0;end;
if nargin<2;threshMEAN=0;end;

MEAN=F.MEAN;
STD=F.STD;
N=length(STD);
h=plot(MEAN,STD,'*');
set(h(1),'marker','none');
hold on;
text(MEAN,STD,num2str(ID));
xlabel('MEAN');ylabel('STD');  
plot(repmat(threshMEAN,1,3),linspace(min(F.STD),max(F.STD),3),'b-');
plot(linspace(min(F.MEAN),max(F.MEAN),3),repmat(threshSTD,1,3),'b-');
