# Supplementary material for: Optical convolutional spectrometer
Source: Nat Photonics. 2026 Apr 15;20(6):664–72. doi: 10.1038/s41566-026-01891-6 (PMC13241319; doi:10.1038/s41566-026-01891-6)
Supplement: Supplementary file 4 — Custom code used for different spectroscopic sensing applications, including the kNN and SVR models for solid classification and liquid concentration analysis, and the SVR and DFNN models for biomarker analysis. [file 41566_2026_1891_MOESM4_ESM.zip › kNN&SVR models for solid and liquid substances/Glurcose_solution/plotmore.M]

%plotmore plots the variable selections from different programs
%run on the same data set
%It requires the data set and a matrix created by adding the b vectors
%from the programs: tot=[b1;b2;...;bn] 
function plotmore(dataset,tot)
[r,co]=size(tot);
dataset=dataset(:,1:co);
mi=min(min(dataset));
ma=max(max(dataset));
figure
plot(dataset','r')
hold on
set(gca,'XLim',[.5 co+.5]);
ra=ma-mi;
set(gca,'YLim',[mi-ra/20 ma+ra/20])
for i=1:r
  lev=mi-(ra/20)*i;  disp([' '])
  disp([' '])
  disp(['Program ' int2str(i)])
  re=input('How many variables? ');
  for ii=1:re
    plot([tot(i,ii)-.5 tot(i,ii)+.5],[lev lev],'b');
  end
end
set(gca,'YLim',[lev-ra/20 ma+ra/20])
hold off
figure(gcf)
zoomrb
