# Supplementary material for: Optical convolutional spectrometer
Source: Nat Photonics. 2026 Apr 15;20(6):664–72. doi: 10.1038/s41566-026-01891-6 (PMC13241319; doi:10.1038/s41566-026-01891-6)
Supplement: Supplementary file 4 — Custom code used for different spectroscopic sensing applications, including the kNN and SVR models for solid classification and liquid concentration analysis, and the SVR and DFNN models for biomarker analysis. [file 41566_2026_1891_MOESM4_ESM.zip › kNN&SVR models for solid and liquid substances/Glurcose_solution/plsval.m]

function [ypred,RMSEP]=plsval(plsmodel,Xtest,ytest,nLV);
%+++ Hongdong Li,Oct.21,2007;
%+++ plsmodel is obtained from the function pls.m in this directory;

if nargin<4;nLV=size(plsmodel.X_scores,2);end;

Xtest=[Xtest ones(size(Xtest,1),1)]; 
ypred=Xtest*plsmodel.coef_origin(:,nLV);
RMSEP=sqrt(sumsqr(ypred-ytest)/length(ytest));
