# Supplementary material for: Optical convolutional spectrometer
Source: Nat Photonics. 2026 Apr 15;20(6):664–72. doi: 10.1038/s41566-026-01891-6 (PMC13241319; doi:10.1038/s41566-026-01891-6)
Supplement: Supplementary file 4 — Custom code used for different spectroscopic sensing applications, including the kNN and SVR models for solid classification and liquid concentration analysis, and the SVR and DFNN models for biomarker analysis. [file 41566_2026_1891_MOESM4_ESM.zip › kNN&SVR models for solid and liquid substances/Glurcose_solution/pretreat.m]

function [X,para1,para2]=pretreat(X,method,para1,para2)
%   data pretreatment
if nargin==2
  [Mx,Nx]=size(X);
   if strcmp(method,'autoscaling')
    para1=mean(X);para2=std(X);
   elseif strcmp(method,'center')
    para1=mean(X);para2=ones(1,Nx);
   elseif strcmp(method,'minmax')
    para1=min(X);maxv=max(X);para2=maxv-para1;  
   elseif strcmp(method,'pareto');
    para1=mean(X);para2=sqrt(std(X));
   elseif strcmp(method,'none');
    para1=zeros(1,Nx);para2=ones(1,Nx);
   else
    display('Wrong data pretreat method!');
   end
   
   for i=1:Nx
     X(:,i)=(X(:,i)-para1(i))/para2(i);
   end
   
elseif nargin==4
   [Mx,Nx]=size(X);
   for i=1:Nx     
     X(:,i)=(X(:,i)-para1(i))/para2(i);
   end
end
