# Supplementary material for: Optical convolutional spectrometer
Source: Nat Photonics. 2026 Apr 15;20(6):664–72. doi: 10.1038/s41566-026-01891-6 (PMC13241319; doi:10.1038/s41566-026-01891-6)
Supplement: Supplementary file 4 — Custom code used for different spectroscopic sensing applications, including the kNN and SVR models for solid classification and liquid concentration analysis, and the SVR and DFNN models for biomarker analysis. [file 41566_2026_1891_MOESM4_ESM.zip › kNN&SVR models for solid and liquid substances/Glurcose_solution/Pr_ga.m]

% PLSC 
% Response prediction
% sintax:
% [ypr]=pr_ga(x,wmat,pnorm,pmat,cmat,dvet,A,sy,my);
%   

function[ypr]=pr_ga(x,wmat,pnorm,pmat,cmat,dvet,A,sy,my);

[rx,cx]=size(x);

tmat2=[];

for a=1:A
 	t=x*wmat(:,a);
 	t=t*pnorm(a,1);
 	x=x-t*(pmat(:,a))';
 	tmat2(:,a)=t;
end;

ypr=[];
ypr1=((tmat2).*(ones(rx,1)*dvet(1:A)')).*(ones(rx,1)*cmat(1:A));
if A>1;	
	ypr1=(cumsum(ypr1'))';
end;
ypr=ypr1*sy+my;
