# Supplementary material for: Optical convolutional spectrometer
Source: Nat Photonics. 2026 Apr 15;20(6):664–72. doi: 10.1038/s41566-026-01891-6 (PMC13241319; doi:10.1038/s41566-026-01891-6)
Supplement: Supplementary file 4 — Custom code used for different spectroscopic sensing applications, including the kNN and SVR models for solid classification and liquid concentration analysis, and the SVR and DFNN models for biomarker analysis. [file 41566_2026_1891_MOESM4_ESM.zip › kNN&SVR models for solid and liquid substances/Glurcose_solution/RBF_kernel.m]

function x = RBF_kernel(a,b, sigma2)
% Radial Basis Function (RBF) kernel function for implicit higher dimension mapping
%
%  X = RBF_kernel(a,b,sig2)
%
% 'sig2' contains the SQUARED variance of the RBF function:
%    X = exp(-||a-b||.^2/sig2)
%  
% 'a' can only contain one datapoint in a row, 'b' can contain N
% datapoints of the same dimension as 'a'. If the row-vector 'sig2'
% contains i=1 to 'dimension' values, each dimension i has a separate 'sig2(i)'.
%
% see also:
%    poly_kernel, lin_kernel, MLP_kernel, trainlssvm, simlssvm

% Copyright (c) 2011,  KULeuven-ESAT-SCD, License & help @ http://www.esat.kuleuven.be/sista/lssvmlab


x = zeros(size(b,1),1);

% ARD for different dimensions.
if size(sigma2,2) == length(a),
  % rescaling ~ dimensionality
  [~,d] = size(b);
  for i=1:size(b,1),
      dif = a-b(i,:);
      x(i,1) = exp( -(sum((dif.*dif)./(sigma2.*d))) );           
    end
else
  % a single kernel parameter or one for every inputvariable
  for i=1:size(b,1),
    dif = a-b(i,:);
    x(i,1) = exp( -(sum((dif.*dif)./sigma2(1,1))) );
  end
end
