# Supplementary material for: Optical convolutional spectrometer
Source: Nat Photonics. 2026 Apr 15;20(6):664–72. doi: 10.1038/s41566-026-01891-6 (PMC13241319; doi:10.1038/s41566-026-01891-6)
Supplement: Supplementary file 4 — Custom code used for different spectroscopic sensing applications, including the kNN and SVR models for solid classification and liquid concentration analysis, and the SVR and DFNN models for biomarker analysis. [file 41566_2026_1891_MOESM4_ESM.zip › kNN&SVR models for solid and liquid substances/Glurcose_solution/rclssvm.m]

function error=rclssvm(gam,sig2,train_x,train_y)
model= trainlssvm({train_x,train_y,'f',gam,sig2,'RBF_kernel'});
y=simlssvm(model,train_x);
error=sqrt(sum((train_y-y).^2)/length(train_y));
%error=sqrt(sum((train_y-y).^2)/numel(train_y));
end
