# Supplementary material for: Optical convolutional spectrometer
Source: Nat Photonics. 2026 Apr 15;20(6):664–72. doi: 10.1038/s41566-026-01891-6 (PMC13241319; doi:10.1038/s41566-026-01891-6)
Supplement: Supplementary file 4 — Custom code used for different spectroscopic sensing applications, including the kNN and SVR models for solid classification and liquid concentration analysis, and the SVR and DFNN models for biomarker analysis. [file 41566_2026_1891_MOESM4_ESM.zip › kNN&SVR models for solid and liquid substances/Glurcose_solution/rswrw.m]

function v=rswrw(n,k,w)
%+++ weighted random sampling without replacement 

v=zeros(1,k);
for i=1:k
    v(i)=randsample(n,1,true,w);
    w(v(i))=0;
    w=w./sum(w);
end
