# Supplementary material for: Optical convolutional spectrometer
Source: Nat Photonics. 2026 Apr 15;20(6):664–72. doi: 10.1038/s41566-026-01891-6 (PMC13241319; doi:10.1038/s41566-026-01891-6)
Supplement: Supplementary file 4 — Custom code used for different spectroscopic sensing applications, including the kNN and SVR models for solid classification and liquid concentration analysis, and the SVR and DFNN models for biomarker analysis. [file 41566_2026_1891_MOESM4_ESM.zip › kNN&SVR models for solid and liquid substances/Glurcose_solution/Sc_ga.m]

% PLSC 
% Data Scaling
% sintax:
% [x]=sc_ga(x,mx,sx);

function[x]=sc_ga(x,mx,sx);

[rx,cx]=size(x);

x=(x-ones(rx,1)*mx)./(ones(rx,1)*sx);

% INPUT DATA
% aut=0 Original Data 		mx=zeros(1,cx)  		sx=ones(1,cx)
% aut=1 Column Centering 	mx=vector of mean terms		sx=ones(1,cx)
% aut=2 Autoscaling		mx=vector of mean terms  	sx=vector of standard deviations
