# Supplementary material for: Optical convolutional spectrometer
Source: Nat Photonics. 2026 Apr 15;20(6):664–72. doi: 10.1038/s41566-026-01891-6 (PMC13241319; doi:10.1038/s41566-026-01891-6)
Supplement: Supplementary file 4 — Custom code used for different spectroscopic sensing applications, including the kNN and SVR models for solid classification and liquid concentration analysis, and the SVR and DFNN models for biomarker analysis. [file 41566_2026_1891_MOESM4_ESM.zip › kNN&SVR models for solid and liquid substances/Glurcose_solution/snv.m]

function [X_snv] = snv(X)
% Standard Normal Variate
%
% [x_snv] = snv(x) 
%
% input:
% x (samples x variables) data to preprocess
%
% output:
% x_snv (samples x variables) preprocessed data
%
% By Cleiton A. Nunes
% UFLA,MG,Brazil

[m,n]=size(X);
rmean=mean(X,2);
dr=X-repmat(rmean,1,n);
X_snv=dr./repmat(sqrt(sum(dr.^2,2)/(n-1)),1,n);
