# Supplementary material for: Optical convolutional spectrometer
Source: Nat Photonics. 2026 Apr 15;20(6):664–72. doi: 10.1038/s41566-026-01891-6 (PMC13241319; doi:10.1038/s41566-026-01891-6)
Supplement: Supplementary file 4 — Custom code used for different spectroscopic sensing applications, including the kNN and SVR models for solid classification and liquid concentration analysis, and the SVR and DFNN models for biomarker analysis. [file 41566_2026_1891_MOESM4_ESM.zip › kNN&SVR models for solid and liquid substances/Glurcose_solution/tp.m]

function [t,w,p,sr]=tp(X,b)
%+++ target projection for PLS proposed by Olav Kvalheim et al.
%+++ regression vector from PLS
%+++ Advisor: Yizeng Liang, yizeng_liang@263.net.
%+++ H.D. Li, Feb. 12, 2010, lhdcsu@gmail.com.


w=b/norm(b);
t=X*w;
p=X'*t/(t'*t);

Xtp=t*p';
Xr=X-Xtp;

%+++ Compute selectivity ratio
for i=1:size(X,2)
  vart(i)=sumsqr(X(:,i));
  vartp(i)=sumsqr(Xtp(:,i));
  varr(i)=sumsqr(Xr(:,i));
end
sr=vartp./varr; % sr.
%+++ end
