# Supplementary material for: Optical convolutional spectrometer
Source: Nat Photonics. 2026 Apr 15;20(6):664–72. doi: 10.1038/s41566-026-01891-6 (PMC13241319; doi:10.1038/s41566-026-01891-6)
Supplement: Supplementary file 4 — Custom code used for different spectroscopic sensing applications, including the kNN and SVR models for solid classification and liquid concentration analysis, and the SVR and DFNN models for biomarker analysis. [file 41566_2026_1891_MOESM4_ESM.zip › kNN&SVR models for solid and liquid substances/Glurcose_solution/trainlssvm.m]

function [model,b,X,Y]  = trainlssvm(model,X,Y)
% Train the support values and the bias term of an LS-SVM for classification or function approximation
%
% >> [alpha, b] = trainlssvm({X,Y,type,gam,kernel_par,kernel,preprocess})
% >> model      = trainlssvm(model)
%
% type can be 'classifier' or 'function estimation' (these strings
% can be abbreviated into 'c' or 'f', respectively). X and Y are
% matrices holding the training input and output data. The i-th
% data point is represented by the i-th row X(i,:) and Y(i,:). gam
% is the regularization parameter: for gam low minimizing of the
% complexity of the model is emphasized, for gam high, good fitting
% of the training data points is stressed. kernel_par is the
% parameter of the kernel; in the common case of an RBF kernel, a
% large sig2 indicates a stronger smoothing. The kernel_type
% indicates the function that is called to compute the kernel value
% (by default RBF_kernel). Other kernels can be used for example:
%
% >> [alpha, b] = trainlssvm({X,Y,type,gam,[d p],'poly_kernel'})
% >> [alpha, b] = trainlssvm({X,Y,type,gam,[]   ,'lin_kernel'})
%
% The kernel parameter(s) are passed as a row vector, in the case
% no kernel parameter is needed, pass the empty vector!
%
% The training can either be proceeded by the preprocessing
% function ('preprocess') (by default) or not ('original'). The
% training calls the preprocessing (prelssvm, postlssvm) and the
% encoder (codelssvm) if appropiate.
%
% In the remainder of the text, the content of the cell determining
% the LS-SVM is given by {X,Y, type, gam, sig2}. However, the
% additional arguments in this cell can always be added in the
% calls.
%
% If one uses the object oriented interface (see also A.3.14), the training is done by
%
% >> model = trainlssvm(model)
% >> model = trainlssvm(model, X, Y)
%
% The status of the model checks whether a retraining is
% needed. The extra arguments X, Y allow to re-initialize the model
% with this new training data as long as its dimensions are the
% same as the old initiation.
%
% The training implementation:
%
%     * The Matlab implementation: a straightforward implementation
%     based on the matrix division '\' (lssvmMATLAB.m). 
%
%
% This implementation allows to train a multidimensional output
% problem. If each output uses the same kernel type, kernel
% parameters and regularization parameter, this is
% straightforward. If not so, one can specify the different types
% and/or parameters as a row vector in the appropriate
% argument. Each dimension will be trained with the corresponding
% column in this vector.
%
% >> [alpha, b] = trainlssvm({X, [Y_1 ... Y_d],type,...
%                              [gam_1 ... gam_d], ...
%                             [sig2_1 ... sig2_d],...
%                           {kernel_1,...,kernel_d}})
%
% Full syntax
%
%     1. Using the functional interface:
%
% >> [alpha, b] = trainlssvm({X,Y,type,gam,sig2})
% >> [alpha, b] = trainlssvm({X,Y,type,gam,sig2,kernel})
% >> [alpha, b] = trainlssvm({X,Y,type,gam,sig2,kernel,preprocess})
%
%       Outputs
%         alpha         : N x m matrix with support values of the LS-SVM
%         b             : 1 x m vector with bias term(s) of the LS-SVM
%       Inputs
%         X             : N x d matrix with the inputs of the training data
%         Y             : N x 1 vector with the outputs of the training data
%         type          : 'function estimation' ('f') or 'classifier' ('c')
%         gam           : Regularization parameter
%         sig2          : Kernel parameter (bandwidth in the case of the 'RBF_kernel')
%         kernel(*)     : Kernel type (by default 'RBF_kernel')
%         preprocess(*) : 'preprocess'(*) or 'original'
%
%
%     * Using the object oriented interface:
%
% >> model = trainlssvm(model)
% >> model = trainlssvm({X,Y,type,gam,sig2})
% >> model = trainlssvm({X,Y,type,gam,sig2,kernel})
% >> model = trainlssvm({X,Y,type,gam,sig2,kernel,preprocess})
%
%       Outputs
%         model          : Trained object oriented representation of the LS-SVM model
%       Inputs
%         model          : Object oriented representation of the LS-SVM model
%         X(*)           : N x d matrix with the inputs of the training data
%         Y(*)           : N x 1 vector with the outputs of the training data
%         type(*)        : 'function estimation' ('f') or 'classifier' ('c')
%         gam(*)         : Regularization parameter
%         sig2(*)        : Kernel parameter (bandwidth in the case of the 'RBF_kernel')
%         kernel(*)      : Kernel type (by default 'RBF_kernel')
%         preprocess(*)  : 'preprocess'(*) or 'original'
%
% See also:
%   simlssvm, initlssvm, changelssvm, plotlssvm, prelssvm, codelssvm


% Copyright (c) 2011,  KULeuven-ESAT-SCD, License & help @ http://www.esat.kuleuven.be/sista/lssvmlab


%
% initialise the model 'model'
%
if (iscell(model)),
    model = initlssvm(model{:});
end

%
% given X and Y?
%
%model = codelssvm(model);
eval('model = changelssvm(model,''xtrain'',X);',';');
eval('model = changelssvm(model,''ytrain'',Y);',';');
eval('model = changelssvm(model,''selector'',1:size(X,1));',';');


%
% no training needed if status = 'trained'
%
if model.status(1) == 't',
    if (nargout>1),
        % [alpha,b]
        X = model.xtrain;
        Y = model.ytrain;
        b = model.b;
        model = model.alpha;
    end
    return
end


%
% control of the inputs
%
if ~((strcmp(model.kernel_type,'RBF_kernel') && length(model.kernel_pars)>=1) ||...
        (strcmp(model.kernel_type,'lin_kernel') && length(model.kernel_pars)>=0) ||...
        (strcmp(model.kernel_type,'MLP_kernel') && length(model.kernel_pars)>=2) ||...
        (strcmp(model.kernel_type,'poly_kernel')&& length(model.kernel_pars)>=1)),
    
%    eval('feval(model.kernel_type,model.xtrain(1,:),model.xtrain(2,:),model.kernel_pars);model.implementation=''MATLAB'';',...
 %       'error(''The kernel type is not valid or to few arguments'');');
elseif (model.steps<=0),
    error('steps must be larger then 0');
elseif (model.gam<=0),
    error('gamma must be larger then 0');
    % elseif (model.kernel_pars<=0),
    %   error('sig2 must be larger then 0');
elseif or(model.x_dim<=0, model.y_dim<=0),
    error('dimension of datapoints must be larger than 0');
end

%
% coding if needed
%
if model.code(1) == 'c', % changed
    model = codelssvm(model);
end

%
% preprocess
%
eval('if model.prestatus(1)==''c'', changed=1; else changed=0;end;','changed=0;');
if model.preprocess(1) =='p' && changed,
    model = prelssvm(model);
elseif model.preprocess(1) =='o' && changed
    model = postlssvm(model);
end

% clock
tic;

%
% set & control input variables and dimensions
%
if (model.type(1) == 'f'), % function
    dyn_pars=[];
elseif (model.type(1) == 'c'), % class
    dyn_pars=[];
end


% only MATLAB
if size(model.gam,1)>1,
    model.implementation='MATLAB';
end


%
% output dimension > 1...recursive call on each dimension
%
if model.y_dim>1,
    if (length(model.kernel_pars)==model.y_dim || size(model.gam,2)==model.y_dim || numel(model.kernel_type,2)==model.y_dim)
        disp('multidimensional output...');
        model = trainmultidimoutput(model);
        %
        % wich output is wanted?
        %
        if (nargout>1),
            X = model.xtrain;
            Y = model.ytrain;
            b = model.b;
            model = model.alpha;
        else
            model.duration = toc;
            model.status = 'trained';
        end
        return
    end
end


%
% call lssvmMATLAB.m
%
model = lssvmMATLAB(model);


%
% wich output is wanted?
%
if (nargout>1),
    X = model.xtrain;
    Y = model.ytrain;
    b = model.b;
    model = model.alpha;
else
    model.duration = toc;
    model.status = 'trained';
end


function model = trainmultidimoutput(model)

model.alpha = zeros(model.nb_data, model.y_dim);
model.b = zeros(1,model.y_dim);
for d=1:model.y_dim,
    eval('gam = model.gam(:,d);','gam = model.gam(:);');
    eval('sig2 = model.kernel_pars(:,d);','sig2 = model.kernel_pars(:);');
    eval('kernel = model.kernel_type{d};','kernel=model.kernel_type;');
    [model.alpha(:,d),model.b(d)] = trainlssvm({model.xtrain,model.ytrain(:,d),model.type,gam,sig2,kernel,'original'});
end

%
% wich output is wanted?
%
if (nargout>1),
    X = model.xtrain;
    Y = model.ytrain;
    b = model.b;
    model = model.alpha;
else
    model.duration = toc;
    model.status = 'trained';
end
