# Supplementary material for: Optical convolutional spectrometer
Source: Nat Photonics. 2026 Apr 15;20(6):664–72. doi: 10.1038/s41566-026-01891-6 (PMC13241319; doi:10.1038/s41566-026-01891-6)
Supplement: Supplementary file 4 — Custom code used for different spectroscopic sensing applications, including the kNN and SVR models for solid classification and liquid concentration analysis, and the SVR and DFNN models for biomarker analysis. [file 41566_2026_1891_MOESM4_ESM.zip › kNN&SVR models for solid and liquid substances/Glurcose_solution/vipp.m]

function vip=vipp(x,y,t,w)
%+++ vip=vipp(x,y,t,w);
%+++ t: socres, which can be obtained by pls_nipals.m 
%+++ w: weight, which can be obtained by pls_nipals.m 
%+++ to calculate the vip for each variable to the response;
%+++ vip=sqrt(p*q/s);

%initializing
[m,p]=size(x);
[m,h]=size(t);
[p,h]=size(w);
%calculate s
for i=1:h
    corr=corrcoef(y,t(:,i));
    co(i,1)=corr(1,2)^2;
end
s=sum(co);
%calculate q;
for i=1:p
    for j=1:h
        d(j,1)=co(j,1)*w(i,j)^2;
    end
    q=sum(d);
    vip(i,1)=sqrt(p*q/s);
end


    
