# Supplementary material for: Optical convolutional spectrometer
Source: Nat Photonics. 2026 Apr 15;20(6):664–72. doi: 10.1038/s41566-026-01891-6 (PMC13241319; doi:10.1038/s41566-026-01891-6)
Supplement: Supplementary file 4 — Custom code used for different spectroscopic sensing applications, including the kNN and SVR models for solid classification and liquid concentration analysis, and the SVR and DFNN models for biomarker analysis. [file 41566_2026_1891_MOESM4_ESM.zip › kNN&SVR models for solid and liquid substances/Plastic/KNN.m]

function [ idx ] = KNN( trainData,trainClass,testData,K )
%   UNTITLED Summary of this function goes here
%   Detailed explanation goes here
 
 
[N,M]=size(trainData);
%¼ÆËãÑµÁ·Êý¾Ý¼¯Óë²âÊÔÊý¾ÝÖ®¼äµÄÅ·ÊÏ¾àÀëdist
dist=zeros(N,1);
for i=1:N
    dist(i,:)=norm(trainData(i,:)-testData);
end
%½«dist´ÓÐ¡µ½´ó½øÐÐÅÅÐò
[Y,I]=sort(dist,1);   
K=min(K,length(Y));
%½«ÑµÁ·Êý¾Ý¶ÔÓ¦µÄÀà±ðÓëÑµÁ·Êý¾ÝÅÅÐò½á¹û¶ÔÓ¦
labels=trainClass(I);
%{
%È·¶¨Ç°K¸öµãËùÔÚÀà±ðµÄ³öÏÖÆµÂÊ
classNum=length(unique(trainClass));%È¡¼¯ºÏÖÐµÄµ¥ÖµÔªËØµÄ¸öÊý
labels=zeros(1,classNum);
for i=1:K
    j=trainClass(i);
    labels(j)=labels(j)+1;
end
%·µ»ØÇ°K¸öµãÖÐ³öÏÖÆµÂÊ×î¸ßµÄÀà±ð×÷Îª²âÊÔÊý¾ÝµÄÔ¤²â·ÖÀà
[~,idx]=max(labels);
%}
%È·¶¨Ç°K¸öµãËùÔÚÀà±ðµÄ³öÏÖÆµÂÊ
idx=mode(labels(1:K));%modeº¯ÊýÇóÖÚÊý
fprintf('%d  ',idx);
end
